# Supplementary material for: Identification of senescent cell subpopulations by CITE‐seq analysis
Source: Aging Cell. 2024 Aug 14;23(11):e14297. doi: 10.1111/acel.14297 (PMC11561699; doi:10.1111/acel.14297)
Supplement: Supplementary file 2 — Table S1. [file ACEL-23-e14297-s001.xlsx]

## Sheet: C vs RS
SortID	Accession	GenSymbol	Protein names	Intramembrane	Cell surface/membrane location	Transmembrane	summed PSM#	GenSymbol	WC1-# PSMs	WC2.# PSMs	501.# PSMs	502.# PSMs		AV-P	AV-S	S-P	GenSymbol	S-P	WC0302-1	WC0302-2	WE50-1	WE50-2	WC (Ave)	WE50(Ave)	Ratio(WC/WE50)	ttestRatio(WC/WE50)	log2-Ratio(WC/WE50)	log10-ttestRatio(WC/WE50)	Call (WC/WE50 >1.5, <0.67, p<0.1)
2371	P08670	VIME	Vimentin				945	VIME	377	463	67	38		420	52.5	-367.5	VIME	-367.5	0.015261	0.0179282	0.0182083	0.0176541	0.0165946	0.0179312	0.925459	0.429904	-0.11176	0.366629
2372	P35579	MYH9	Myosin-9 (Cellular myosin heavy chain, type A) (Myosin heavy chain 9) (Myosin heavy chain, non-muscle IIa) (Non-muscle myosin heavy chain A) (NMMHC-A) (Non-muscle myosin heavy chain IIa) (NMMHC II-a) (NMMHC-IIA)				874	MYH9	395	340	76	63		367.5	69.5	-298	MYH9	-298	0.00380163	0.00313014	0.00491064	0.00695877	0.00346588	0.00593471	0.584002	0.149083	-0.775954	0.82657
2373	P21333	FLNA	Filamin-A (FLN-A) (Actin-binding protein 280) (ABP-280) (Alpha-filamin) (Endothelial actin-binding protein) (Filamin-1) (Non-muscle filamin)				639	FLNA	284	268	58	29		276	43.5	-232.5	FLNA	-232.5	0.00202392	0.00182693	0.00277495	0.00237188	0.00192542	0.00257341	0.748198	0.101855	-0.418508	0.992019
1474	P60709	ACTB	Actin, cytoplasmic 1 (Beta-actin) [Cleaved into: Actin, cytoplasmic 1, N-terminally processed]				562	ACTB	197	272	57	36		234.5	46.5	-188	ACTB	-188	0.00990977	0.0130882	0.0192497	0.0207835	0.011499	0.0200166	0.57447	0.0403382	-0.799696	1.39428	1
598	P63267	ACTH	Actin, gamma-enteric smooth muscle (Alpha-actin-3) (Gamma-2-actin) (Smooth muscle gamma-actin) [Cleaved into: Actin, gamma-enteric smooth muscle, intermediate form]				359	ACTH	169	190	0	0		179.5	0	-179.5	ACTH	-179.5	0.00847866	0.00911814	0	0	0.0087984	0	100	0.00131804	6.64386	2.88007	2
599	P62736	ACTA	Actin, aortic smooth muscle (Alpha-actin-2) (Cell growth-inhibiting gene 46 protein) [Cleaved into: Actin, aortic smooth muscle, intermediate form]				347	ACTA	162	185	0	0		173.5	0	-173.5	ACTA	-173.5	0.00810592	0.00885464	0	0	0.00848028	0	100	0.00194311	6.64386	2.7115	2
1475	P63261	ACTG	Actin, cytoplasmic 2 (Gamma-actin) [Cleaved into: Actin, cytoplasmic 2, N-terminally processed]				494	ACTG	174	242	47	31		208	39	-169	ACTG	-169	0.00875279	0.0116446	0.0158726	0.0178969	0.0101987	0.0168848	0.604018	0.0631551	-0.727337	1.19959	1
2374	Q15149	PLEC	Plectin (PCN) (PLTN) (Hemidesmosomal protein 1) (HD1) (Plectin-1)				490	PLEC	213	198	65	14		205.5	39.5	-166	PLEC	-166	0.00085781	0.000762762	0.00175743	0.000647082	0.000810286	0.00120225	0.673972	0.554636	-0.56924	0.255992
1	Q9P2E9	RRBP1	Ribosome-binding protein 1 (180 kDa ribosome receptor homolog) (RRp) (ES/130-related protein) (Ribosome receptor protein)		Membrane	TRANSMEM 8..28; /note="Helical"; /evidence="ECO:0000255"	293	RRBP1	138	150	5	0		144	2.5	-141.5	RRBP1	-141.5	0.00184624	0.00191961	0.000449088	0	0.00188293	0.000224544	8.38554	0.0183071	3.0679	1.73738	2
1502	Q14315	FLNC	Filamin-C (FLN-C) (FLNc) (ABP-280-like protein) (ABP-L) (Actin-binding-like protein) (Filamin-2) (Gamma-filamin)		Membrane		352	FLNC	170	147	26	9		158.5	17.5	-141	FLNC	-141	0.00117682	0.0009734	0.00120834	0.00071503	0.00107511	0.000961683	1.11795	0.712107	0.160853	0.147455
284	P68104	EF1A1	Elongation factor 1-alpha 1 (EF-1-alpha-1) (Elongation factor Tu) (EF-Tu) (Eukaryotic elongation factor 1 A-1) (eEF1A-1) (Leukocyte receptor cluster member 7)		Cell membrane		315	EF1A1	142	155	13	5		148.5	9	-139.5	EF1A1	-139.5	0.00579796	0.00605383	0.00356355	0.00234302	0.00592589	0.00295328	2.00654	0.0412924	1.00471	1.38413	2
2375	Q09666	AHNK	Neuroblast differentiation-associated protein AHNAK (Desmoyokin)				399	AHNK	193	142	34	30		167.5	32	-135.5	AHNK	-135.5	0.000618117	0.000435024	0.000731046	0.00110269	0.000526571	0.000916869	0.574314	0.200226	-0.800088	0.698479
1918	P18206	VINC	Vinculin (Metavinculin) (MV)		Cell membrane		307	VINC	132	150	21	4		141	12.5	-128.5	VINC	-128.5	0.00219578	0.00238682	0.00234524	0.000763651	0.0022913	0.00155445	1.47403	0.45259	0.559766	0.344295
600	P68371	TBB4B	Tubulin beta-4B chain (Tubulin beta-2 chain) (Tubulin beta-2C chain)				243	TBB4B	130	113	0	0		121.5	0	-121.5	TBB4B	-121.5	0.00551076	0.00458204	0	0	0.0050464	0	100	0.00836131	6.64386	2.07773	2
602	P07951	TPM2	Tropomyosin beta chain (Beta-tropomyosin) (Tropomyosin-2)				220	TPM2	121	99	0	0		110	0	-110	TPM2	-110	0.00803703	0.0062901	0	0	0.00716356	0	100	0.0145438	6.64386	1.83732	2
2377	Q13885	TBB2A	Tubulin beta-2A chain (Tubulin beta class IIa)				257	TBB2A	125	110	22	0		117.5	11	-106.5	TBB2A	-106.5	0.00529881	0.0044604	0.006261	0	0.0048796	0.0031305	1.55873	0.635373	0.640371	0.196971
603	P06454	PTMA	Prothymosin alpha [Cleaved into: Prothymosin alpha, N-terminally processed; Thymosin alpha-1]				217	PTMA	112	103	2	0		107.5	1	-106.5	PTMA	-106.5	0.0190337	0.0167438	0.00228185	0	0.0178888	0.00114093	15.6792	0.00918627	3.97078	2.03686	2
1891	Q9Y490	TLN1	Talin-1		Cell surface		303	TLN1	135	121	38	9		128	23.5	-104.5	TLN1	-104.5	0.00100221	0.000859254	0.00189391	0.000766807	0.000930731	0.00133036	0.699608	0.55462	-0.515381	0.256005
285	P11142	HSP7C	Heat shock cognate 71 kDa protein (Heat shock 70 kDa protein 8) (Lipopolysaccharide-associated protein 1) (LAP-1) (LPS-associated protein 1)		Cell membrane		237	HSP7C	112	110	10	5		111	7.5	-103.5	HSP7C	-103.5	0.0032705	0.00307256	0.00196042	0.00167566	0.00317153	0.00181804	1.74448	0.016019	0.802797	1.79536	2
275	P07355	ANXA2	Annexin A2 (Annexin II) (Annexin-2) (Calpactin I heavy chain) (Calpactin-1 heavy chain) (Chromobindin-8) (Lipocortin II) (Placental anticoagulant protein IV) (PAP-IV) (Protein I) (p36)		Cell surface		206	ANXA2	121	85	0	0		103	0	-103	ANXA2	-103	0.00673309	0.00452439	0	0	0.00562874	0	100	0.0364048	6.64386	1.43884	2
601	P14625	ENPL	Endoplasmin (94 kDa glucose-regulated protein) (GRP-94) (Heat shock protein 90 kDa beta member 1) (Tumor rejection antigen 1) (gp96 homolog)				233	ENPL	112	107	10	4		109.5	7	-102.5	ENPL	-102.5	0.00263106	0.00240441	0.00157712	0.00107843	0.00251774	0.00132778	1.8962	0.0491074	0.923114	1.30885	2
1503	Q00610	CLH1	Clathrin heavy chain 1 (Clathrin heavy chain on chromosome 17) (CLH-17)		Membrane		243	CLH1	111	111	19	2		111	10.5	-100.5	CLH1	-100.5	0.00125008	0.00119577	0.00143655	0.000258502	0.00122292	0.000847524	1.44294	0.589498	0.529009	0.229518
2	P29966	MARCS	Myristoylated alanine-rich C-kinase substrate (MARCKS) (Protein kinase C substrate, 80 kDa protein, light chain) (80K-L protein) (PKCSL)		Membrane		210	MARCS	104	101	5	0		102.5	2.5	-100	MARCS	-100	0.00590913	0.00548939	0.00190727	0	0.00569926	0.000953637	5.97634	0.039825	2.57926	1.39984	2
286	P06733	ENOA	Alpha-enolase (EC 4.2.1.11) (2-phospho-D-glycerate hydro-lyase) (C-myc promoter-binding protein) (Enolase 1) (MBP-1) (MPB-1) (Non-neural enolase) (NNE) (Phosphopyruvate hydratase) (Plasminogen-binding protein)		Cell membrane		211	ENOA	102	103	6	0		102.5	3	-99.5	ENOA	-99.5	0.00443342	0.00428241	0.00175082	0	0.00435791	0.000875412	4.97813	0.0581609	2.3156	1.23537	2
413	P02795	MT2	Metallothionein-2 (MT-2) (Metallothionein-2A) (Metallothionein-II) (MT-II)				207	MT2	91	111	5	0		101	2.5	-98.5	MT2	-98.5	0.028141	0.0328348	0.0103806	0	0.0304879	0.00519028	5.87403	0.0471441	2.55435	1.32657	2
2376	P07437	TBB5	Tubulin beta chain (Tubulin beta-5 chain)				294	TBB5	129	115	24	26		122	25	-97	TBB5	-97	0.00548069	0.00467364	0.00684556	0.0126776	0.00507717	0.0097616	0.520116	0.252532	-0.943095	0.597684
604	P68363	TBA1B	Tubulin alpha-1B chain (Alpha-tubulin ubiquitous) (Tubulin K-alpha-1) (Tubulin alpha-ubiquitous chain) [Cleaved into: Detyrosinated tubulin alpha-1B chain]				185	TBA1B	89	96	0	0		92.5	0	-92.5	TBA1B	-92.5	0.00372256	0.00384092	0	0	0.00378174	0	100	0.00024479	6.64386	3.61121	2
1892	P07237	PDIA1	Protein disulfide-isomerase (PDI) (EC 5.3.4.1) (Cellular thyroid hormone-binding protein) (Prolyl 4-hydroxylase subunit beta) (p55)		Cell surface		232	PDIA1	97	111	17	7		104	12	-92	PDIA1	-92	0.00360194	0.00394276	0.00423805	0.0029832	0.00377235	0.00361063	1.04479	0.82677	0.0632139	0.0826151
276	P27797	CALR	Calreticulin (CRP55) (Calregulin) (Endoplasmic reticulum resident protein 60) (ERp60) (HACBP) (grp60)		Cell surface		196	CALR	92	98	4	2		95	3	-92	CALR	-92	0.00416179	0.00424063	0.0012148	0.00103835	0.00420121	0.00112657	3.7292	0.000986336	1.89886	3.00598	2
3	P04406	G3P	Glyceraldehyde-3-phosphate dehydrogenase (GAPDH) (EC 1.2.1.12) (Peptidyl-cysteine S-nitrosylase GAPDH) (EC 2.6.99.-)		Membrane		200	G3P	93	95	8	4		94	6	-88	G3P	-88	0.00523681	0.00511705	0.00302431	0.00258502	0.00517693	0.00280466	1.84583	0.00908461	0.884269	2.04169	2
606	P09493	TPM1	Tropomyosin alpha-1 chain (Alpha-tropomyosin) (Tropomyosin-1)				173	TPM1	102	71	0	0		86.5	0	-86.5	TPM1	-86.5	0.00677502	0.00451108	0	0	0.00564305	0	100	0.0379619	6.64386	1.42065	2
2379	P30101	PDIA3	Protein disulfide-isomerase A3 (EC 5.3.4.1) (58 kDa glucose-regulated protein) (58 kDa microsomal protein) (p58) (Disulfide isomerase ER-60) (Endoplasmic reticulum resident protein 57) (ER protein 57) (ERp57) (Endoplasmic reticulum resident protein 60) (ER protein 60) (ERp60)				213	PDIA3	94	95	16	8		94.5	12	-82.5	PDIA3	-82.5	0.00351128	0.00339448	0.00401245	0.00342963	0.00345288	0.00372104	0.927934	0.462141	-0.107906	0.335226
605	P11021	BIP	Endoplasmic reticulum chaperone BiP (EC 3.6.4.10) (78 kDa glucose-regulated protein) (GRP-78) (Binding-immunoglobulin protein) (BiP) (Heat shock protein 70 family protein 5) (HSP70 family protein 5) (Heat shock protein family A member 5) (Immunoglobulin heavy chain-binding protein)				184	BIP	82	92	8	2		87	5	-82	BIP	-82	0.00236518	0.00253835	0.00154915	0.000662065	0.00245176	0.00110561	2.21757	0.0966388	1.14898	1.01485	2
2380	P14618	KPYM	Pyruvate kinase PKM (EC 2.7.1.40) (Cytosolic thyroid hormone-binding protein) (CTHBP) (Opa-interacting protein 3) (OIP-3) (Pyruvate kinase 2/3) (Pyruvate kinase muscle isozyme) (Thyroid hormone-binding protein 1) (THBP1) (Tumor M2-PK) (p58)				212	KPYM	98	89	16	9		93.5	12.5	-81	KPYM	-81	0.00348145	0.00302438	0.00381598	0.00366941	0.00325291	0.0037427	0.869136	0.178067	-0.202345	0.749417
609	Q01995	TAGL	Transgelin (22 kDa actin-binding protein) (Protein WS3-10) (Smooth muscle protein 22-alpha) (SM22-alpha)				158	TAGL	84	74	0	0		79	0	-79	TAGL	-79	0.00788337	0.00664318	0	0	0.00726328	0	100	0.0072099	6.64386	2.14207	2
287	Q07065	CKAP4	Cytoskeleton-associated protein 4 (63-kDa cytoskeleton-linking membrane protein) (Climp-63) (p63)		Cell membrane	TRANSMEM 107..127; /note="Helical"; /evidence="ECO:0000255"	159	CKAP4	74	83	2	0		78.5	1	-77.5	CKAP4	-77.5	0.0023188	0.00248784	0.000420741	0	0.00240332	0.00021037	11.4242	0.0105197	3.51403	1.978	2
1921	P80723	BASP1	Brain acid soluble protein 1 (22 kDa neuronal tissue-enriched acidic protein) (Neuronal axonal membrane protein NAP-22)		Cell membrane		178	BASP1	80	85	10	3		82.5	6.5	-76	BASP1	-76	0.00664803	0.00675669	0.00557898	0.00286117	0.00670236	0.00422008	1.58821	0.209516	0.667399	0.678782
607	P67936	TPM4	Tropomyosin alpha-4 chain (TM30p1) (Tropomyosin-4)				160	TPM4	94	62	3	1		78	2	-76	TPM4	-76	0.00714998	0.00451108	0.00153197	0.000872964	0.00583053	0.00120247	4.8488	0.0765642	2.27763	1.11597	2
608	P13639	EF2	Elongation factor 2 (EF-2)				159	EF2	75	80	3	1		77.5	2	-75.5	EF2	-75.5	0.00164893	0.00168245	0.000442808	0.000252325	0.00166569	0.000347566	4.79244	0.00533941	2.26076	2.27251	2
1477	P08133	ANXA6	Annexin A6 (67 kDa calelectrin) (Annexin VI) (Annexin-6) (Calphobindin-II) (CPB-II) (Chromobindin-20) (Lipocortin VI) (Protein III) (p68) (p70)				165	ANXA6	68	88	7	2		78	4.5	-73.5	ANXA6	-73.5	0.001906	0.00235944	0.00131724	0.000643373	0.00213272	0.000980305	2.17556	0.104989	1.12139	0.978855	1
2378	Q71U36	TBA1A	Tubulin alpha-1A chain (Alpha-tubulin 3) (Tubulin B-alpha-1) (Tubulin alpha-3 chain) [Cleaved into: Detyrosinated tubulin alpha-1A chain]				220	TBA1A	88	95	27	10		91.5	18.5	-73	TBA1A	-73	0.00368074	0.00380091	0.00758173	0.00480034	0.00374082	0.00619103	0.604233	0.220438	-0.726824	0.656713
1922	P12814	ACTN1	Alpha-actinin-1 (Alpha-actinin cytoskeletal isoform) (F-actin cross-linking protein) (Non-muscle alpha-actinin-1)		Cell membrane		156	ACTN1	71	79	6	0		75	3	-72	ACTN1	-72	0.00150149	0.0015981	0.000851858	0	0.00154979	0.000425929	3.63861	0.119875	1.86339	0.92127
610	Q7KZF4	SND1	Staphylococcal nuclease domain-containing protein 1 (EC 3.1.31.1) (100 kDa coactivator) (EBNA2 coactivator p100) (Tudor domain-containing protein 11) (p100 co-activator)				142	SND1	70	72	0	0		71	0	-71	SND1	-71	0.00145106	0.00142768	0	0	0.00143937	0	100	6.59338e-05	6.64386	4.18089	2
288	P49006	MRP	MARCKS-related protein (MARCKS-like protein 1) (Macrophage myristoylated alanine-rich C kinase substrate) (Mac-MARCKS) (MacMARCKS)		Cell membrane		149	MRP	62	83	4	0		72.5	2	-70.5	MRP	-70.5	0.00599771	0.00768041	0.0025978	0	0.00683906	0.0012989	5.26526	0.0699427	2.39651	1.15526	2
414	P08758	ANXA5	Annexin A5 (Anchorin CII) (Annexin V) (Annexin-5) (Calphobindin I) (CBP-I) (Endonexin II) (Lipocortin V) (Placental anticoagulant protein 4) (PP4) (Placental anticoagulant protein I) (PAP-I) (Thromboplastin inhibitor) (Vascular anticoagulant-alpha) (VAC-alpha)				138	ANXA5	70	68	0	0		69	0	-69	ANXA5	-69	0.00412645	0.00383442	0	0	0.00398043	0	100	0.00134295	6.64386	2.87194	2
611	P27816	MAP4	Microtubule-associated protein 4 (MAP-4)				139	MAP4	76	59	4	0		67.5	2	-65.5	MAP4	-65.5	0.00124448	0.000924145	0.000439732	0	0.00108432	0.000219866	4.9317	0.0863834	2.30209	1.06357	2
612	P61604	CH10	10 kDa heat shock protein, mitochondrial (Hsp10) (10 kDa chaperonin) (Chaperonin 10) (CPN10) (Early-pregnancy factor) (EPF)				138	CH10	71	62	4	1		66.5	2.5	-64	CH10	-64	0.0131307	0.0109681	0.00496639	0.0021225	0.0120494	0.00354445	3.39951	0.0413958	1.76533	1.38304	2
4	P23528	COF1	Cofilin-1 (18 kDa phosphoprotein) (p18) (Cofilin, non-muscle isoform)		Membrane		141	COF1	72	62	5	2		67	3.5	-63.5	COF1	-63.5	0.00818188	0.00673945	0.00381455	0.00260838	0.00746066	0.00321146	2.32314	0.0456277	1.21607	1.34077	2
1476	Q9BQE3	TBA1C	Tubulin alpha-1C chain (Alpha-tubulin 6) (Tubulin alpha-6 chain) [Cleaved into: Detyrosinated tubulin alpha-1C chain]				192	TBA1C	76	83	23	10		79.5	16.5	-63	TBA1C	-63	0.00319298	0.00333559	0.00648728	0.00482172	0.00326428	0.0056545	0.57729	0.103621	-0.792633	0.984553	1
613	O43707	ACTN4	Alpha-actinin-4 (Non-muscle alpha-actinin 4)				126	ACTN4	54	72	0	0		63	0	-63	ACTN4	-63	0.00111816	0.00142612	0	0	0.00127214	0	100	0.0143361	6.64386	1.84357	2
2381	Q05682	CALD1	Caldesmon (CDM)				149	CALD1	64	72	10	3		68	6.5	-61.5	CALD1	-61.5	0.00152242	0.00163832	0.00159701	0.000819023	0.00158037	0.00120802	1.30824	0.443685	0.387625	0.352926
614	P34932	HSP74	Heat shock 70 kDa protein 4 (HSP70RY) (Heat shock 70-related protein APG-2)				125	HSP74	64	60	1	0		62	0.5	-61.5	HSP74	-61.5	0.00143724	0.00128888	0.000150765	0	0.00136306	7.53827e-05	18.0819	0.00667823	4.17647	2.17534	2
289	P07900	HS90A	Heat shock protein HSP 90-alpha (Heat shock 86 kDa) (HSP 86) (HSP86) (Lipopolysaccharide-associated protein 2) (LAP-2) (LPS-associated protein 2) (Renal carcinoma antigen NY-REN-38)		Cell membrane		130	HS90A	60	64	5	1		62	3	-59	HS90A	-59	0.00154621	0.00157765	0.000865047	0.000295758	0.00156193	0.000580403	2.69111	0.0749917	1.4282	1.12499	2
615	P55072	TERA	Transitional endoplasmic reticulum ATPase (TER ATPase) (EC 3.6.4.6) (15S Mg(2+)-ATPase p97 subunit) (Valosin-containing protein) (VCP)				122	TERA	62	58	2	0		60	1	-59	TERA	-59	0.00145106	0.00129848	0.00031425	0	0.00137477	0.000157125	8.7495	0.0199631	3.1292	1.69977	2
5	Q12797	ASPH	Aspartyl/asparaginyl beta-hydroxylase (EC 1.14.11.16) (Aspartate beta-hydroxylase) (ASP beta-hydroxylase) (Peptide-aspartate beta-dioxygenase)		Membrane	TRANSMEM 54..74; /note="Helical; Signal-anchor for type II membrane protein"; /evidence="ECO:0000255"	131	ASPH	60	63	6	2		61.5	4	-57.5	ASPH	-57.5	0.00149317	0.00149973	0.00100245	0.000571227	0.00149645	0.000786839	1.90185	0.0812478	0.927404	1.09019	2
2382	P38646	GRP75	Stress-70 protein, mitochondrial (75 kDa glucose-regulated protein) (GRP-75) (Heat shock 70 kDa protein 9) (Mortalin) (MOT) (Peptide-binding protein 74) (PBP74)				127	GRP75	61	58	4	4		59.5	4	-55.5	GRP75	-55.5	0.00169468	0.00154134	0.000746056	0.00127538	0.00161801	0.00101072	1.60086	0.158362	0.678845	0.800349
291	P08238	HS90B	Heat shock protein HSP 90-beta (HSP 90) (Heat shock 84 kDa) (HSP 84) (HSP84)		Cell membrane		104	HS90B	54	50	0	0		52	0	-52	HS90B	-52	0.00140697	0.00124616	0	0	0.00132656	0	100	0.00365371	6.64386	2.43727	2
2384	P50454	SERPH	Serpin H1 (47 kDa heat shock protein) (Arsenic-transactivated protein 3) (AsTP3) (Cell proliferation-inducing gene 14 protein) (Collagen-binding protein) (Colligin) (Rheumatoid arthritis-related antigen RA-A47)				125	SERPH	50	64	6	5		57	5.5	-51.5	SERPH	-51.5	0.00225643	0.00276277	0.00181784	0.00258965	0.0025096	0.00220375	1.13879	0.575689	0.187498	0.239812
616	P00338	LDHA	L-lactate dehydrogenase A chain (LDH-A) (EC 1.1.1.27) (Cell proliferation-inducing gene 19 protein) (LDH muscle subunit) (LDH-M) (Renal carcinoma antigen NY-REN-59)				108	LDHA	54	51	2	1		52.5	1.5	-51	LDHA	-51	0.0030682	0.00277187	0.000762909	0.000652094	0.00292004	0.000707502	4.12725	0.00507287	2.04518	2.29475	2
618	P06753	TPM3	Tropomyosin alpha-3 chain (Gamma-tropomyosin) (Tropomyosin-3) (Tropomyosin-5) (hTM5)				102	TPM3	64	38	0	0		51	0	-51	TPM3	-51	0.00423607	0.00240591	0	0	0.00332099	0	100	0.0682443	6.64386	1.16593	2
290	Q01518	CAP1	Adenylyl cyclase-associated protein 1 (CAP 1)		Cell membrane		106	CAP1	51	52	2	1		51.5	1.5	-50	CAP1	-50	0.00202537	0.00197538	0.000533233	0.000455779	0.00200038	0.000494506	4.0452	0.000935628	2.01621	3.0289	2
617	P07737	PROF1	Profilin-1 (Epididymis tissue protein Li 184a) (Profilin I)				102	PROF1	49	52	1	0		50.5	0.5	-50	PROF1	-50	0.00660232	0.00670218	0.000904592	0	0.00665225	0.000452296	14.7077	0.00534364	3.8785	2.27216	2
2178	P48681	NEST	Nestin				123	NEST	57	53	11	2		55	6.5	-48.5	NEST	-48.5	0.000663316	0.000589975	0.000859391	0.000267113	0.000626645	0.000563252	1.11255	0.851446	0.153869	0.0698428
6	P50552	VASP	Vasodilator-stimulated phosphoprotein (VASP)		Membrane		96	VASP	46	50	0	0		48	0	-48	VASP	-48	0.00228351	0.00237425	0	0	0.00232888	0	100	0.000379346	6.64386	3.42096	2
2385	P13667	PDIA4	Protein disulfide-isomerase A4 (EC 5.3.4.1) (Endoplasmic reticulum resident protein 70) (ER protein 70) (ERp70) (Endoplasmic reticulum resident protein 72) (ER protein 72) (ERp-72) (ERp72)				118	PDIA4	56	51	6	5		53.5	5.5	-48	PDIA4	-48	0.00163778	0.00142676	0.00117807	0.00167826	0.00153227	0.00142817	1.0729	0.738252	0.10151	0.131796
416	P04732	MT1E	Metallothionein-1E (MT-1E) (Metallothionein-IE) (MT-IE)				94	MT1E	37	57	0	0		47	0	-47	MT1E	-47	0.011442	0.0168611	0	0	0.0141515	0	100	0.0347599	6.64386	1.45892	2
621	P0DMV9	HS71B	Heat shock 70 kDa protein 1B (Heat shock 70 kDa protein 2) (HSP70-2) (HSP70.2)				94	HS71B	51	43	0	0		47	0	-47	HS71B	-47	0.00150086	0.00121046	0	0	0.00135566	0	100	0.0112781	6.64386	1.94777	2
1504	O60664	PLIN3	Perilipin-3 (47 kDa mannose 6-phosphate receptor-binding protein) (47 kDa MPR-binding protein) (Cargo selection protein TIP47) (Mannose-6-phosphate receptor-binding protein 1) (Placental protein 17) (PP17)		Membrane		103	PLIN3	50	48	5	0		49	2.5	-46.5	PLIN3	-46.5	0.00217325	0.00199569	0.00145902	0	0.00208447	0.00072951	2.85735	0.206534	1.51468	0.685009
415	P80297	MT1X	Metallothionein-1X (MT-1X) (Metallothionein-IX) (MT-IX)				95	MT1X	36	58	0	1		47	0.5	-46.5	MT1X	-46.5	0.0111327	0.0171569	0	0.0035491	0.0141448	0.00177455	7.97093	0.0714179	2.99475	1.14619	2
2383	P10809	CH60	60 kDa heat shock protein, mitochondrial (EC 5.6.1.7) (60 kDa chaperonin) (Chaperonin 60) (CPN60) (Heat shock protein 60) (HSP-60) (Hsp60) (HuCHA60) (Mitochondrial matrix protein P1) (P60 lymphocyte protein)				126	CH60	52	57	14	3		54.5	8.5	-46	CH60	-46	0.0017119	0.00179499	0.00309424	0.00113348	0.00175344	0.00211386	0.829496	0.748616	-0.269693	0.125741
619	P61978	HNRPK	Heterogeneous nuclear ribonucleoprotein K (hnRNP K) (Transformation up-regulated nuclear protein) (TUNP)				99	HNRPK	48	47	3	1		47.5	2	-45.5	HNRPK	-45.5	0.00195564	0.00183171	0.000820581	0.000467592	0.00189368	0.000644086	2.9401	0.021682	1.55586	1.6639	2
7	P27824	CALX	Calnexin (IP90) (Major histocompatibility complex class I antigen-binding protein p88) (p90)		Membrane	TRANSMEM 482..502; /note="Helical"; /evidence="ECO:0000255"	93	CALX	34	57	2	0		45.5	1	-44.5	CALX	-44.5	0.00108339	0.00173738	0.000427848	0	0.00141038	0.000213924	6.59292	0.0921545	2.72092	1.03548	2
620	Q15942	ZYX	Zyxin (Zyxin-2)				98	ZYX	48	45	4	1		46.5	2.5	-44	ZYX	-44	0.00158297	0.00141957	0.000885615	0.000378488	0.00150127	0.000632052	2.37524	0.0824774	1.24807	1.08367	2
622	Q8NC51	PAIRB	Plasminogen activator inhibitor 1 RNA-binding protein (PAI1 RNA-binding protein 1) (PAI-RBP1) (SERPINE1 mRNA-binding protein 1)				90	PAIRB	43	45	2	0		44	1	-43	PAIRB	-43	0.00198809	0.00199018	0.000620799	0	0.00198914	0.000310399	6.40832	0.0325295	2.67995	1.48772	2
624	P54652	HSP72	Heat shock-related 70 kDa protein 2 (Heat shock 70 kDa protein 2)				85	HSP72	40	45	0	0		42.5	0	-42.5	HSP72	-42.5	0.00118083	0.00127073	0	0	0.00122578	0	100	0.00134192	6.64386	2.87227	2
623	Q14697	GANAB	Neutral alpha-glucosidase AB (EC 3.2.1.207) (Alpha-glucosidase 2) (Glucosidase II subunit alpha)				90	GANAB	42	45	2	1		43.5	1.5	-42	GANAB	-42	0.000839278	0.000860164	0.000268311	0.000229338	0.000849721	0.000248825	3.41494	0.00135094	1.77186	2.86936	2
2387	Q14847	LASP1	LIM and SH3 domain protein 1 (LASP-1) (Metastatic lymph node gene 50 protein) (MLN 50)				92	LASP1	42	44	5	1		43	3	-40	LASP1	-40	0.00303555	0.00304196	0.00242611	0.000829483	0.00303875	0.0016278	1.86679	0.219193	0.900559	0.659173
2392	O14773	TPP1	Tripeptidyl-peptidase 1 (TPP-1) (EC 3.4.14.9) (Cell growth-inhibiting gene 1 protein) (Lysosomal pepstatin-insensitive protease) (LPIC) (Tripeptidyl aminopeptidase) (Tripeptidyl-peptidase I) (TPP-I)				80	TPP1	66	14	0	0		40	0	-40	TPP1	-40	0.00221138	0.000448704	0	0	0.00133004	0	100	0.270322	6.64386	0.568118
1893	P25705	ATPA	ATP synthase subunit alpha, mitochondrial (ATP synthase F1 subunit alpha)		Cell surface		100	ATPA	36	53	9	2		44.5	5.5	-39	ATPA	-39	0.00122802	0.00172938	0.0020611	0.000782984	0.0014787	0.00142204	1.03985	0.941733	0.0563693	0.0260721
2390	P61981	1433G	14-3-3 protein gamma (Protein kinase C inhibitor protein 1) (KCIP-1) [Cleaved into: 14-3-3 protein gamma, N-terminally processed]				84	1433G	31	50	3	0		40.5	1.5	-39	1433G	-39	0.00236752	0.0036527	0.00153817	0	0.00301011	0.000769087	3.91387	0.154843	1.9686	0.810107
292	P09104	ENOG	Gamma-enolase (EC 4.2.1.11) (2-phospho-D-glycerate hydro-lyase) (Enolase 2) (Neural enolase) (Neuron-specific enolase) (NSE)		Cell membrane		77	ENOG	40	37	0	0		38.5	0	-38.5	ENOG	-38.5	0.0017386	0.00153834	0	0	0.00163847	0	100	0.0037137	6.64386	2.43019	2
2388	P63104	1433Z	14-3-3 protein zeta/delta (Protein kinase C inhibitor protein 1) (KCIP-1)				89	1433Z	34	49	3	3		41.5	3	-38.5	1433Z	-38.5	0.00261783	0.00360887	0.00155073	0.00265096	0.00311335	0.00210085	1.48195	0.304855	0.567496	0.515907
1506	P11413	G6PD	Glucose-6-phosphate 1-dehydrogenase (G6PD) (EC 1.1.1.49)		Membrane		86	G6PD	46	35	4	1		40.5	2.5	-38	G6PD	-38	0.00168492	0.00122631	0.000983635	0.000420379	0.00145562	0.000702007	2.07351	0.17366	1.05207	0.760301
2386	P14314	GLU2B	Glucosidase 2 subunit beta (80K-H protein) (Glucosidase II subunit beta) (Protein kinase C substrate 60.1 kDa protein heavy chain) (PKCSH)				100	GLU2B	43	45	10	2		44	6	-38	GLU2B	-38	0.00153625	0.00153787	0.00239854	0.000820057	0.00153706	0.0016093	0.955112	0.935415	-0.0662576	0.0289956
625	P46821	MAP1B	Microtubule-associated protein 1B (MAP-1B) [Cleaved into: MAP1B heavy chain; MAP1 light chain LC1]				75	MAP1B	42	33	0	0		37.5	0	-37.5	MAP1B	-37.5	0.00032102	0.000241273	0	0	0.000281147	0	100	0.019527	6.64386	1.70937	2
626	Q13404	UB2V1	Ubiquitin-conjugating enzyme E2 variant 1 (UEV-1) (CROC-1) (TRAF6-regulated IKK activator 1 beta Uev1A)				73	UB2V1	34	39	0	0		36.5	0	-36.5	UB2V1	-36.5	0.00436305	0.00478727	0	0	0.00457516	0	100	0.00214247	6.64386	2.66909	2
8	P23396	RS3	40S ribosomal protein S3 (EC 4.2.99.18) (Small ribosomal subunit protein uS3)		Membrane		74	RS3	41	32	1	0		36.5	0.5	-36	RS3	-36	0.00318278	0.00237621	0.000521164	0	0.00277949	0.000260582	10.6665	0.0344673	3.41501	1.46259	2
628	Q92945	FUBP2	Far upstream element-binding protein 2 (FUSE-binding protein 2) (KH type-splicing regulatory protein) (KSRP) (p75)				71	FUBP2	36	35	0	0		35.5	0	-35.5	FUBP2	-35.5	0.000955128	0.000888258	0	0	0.000921693	0	100	0.00131332	6.64386	2.88163	2
293	Q9ULV4	COR1C	Coronin-1C (Coronin-3) (hCRNN4)		Cell membrane		76	COR1C	34	39	2	1		36.5	1.5	-35	COR1C	-35	0.0013531	0.00148466	0.000534358	0.000456741	0.00141888	0.00049555	2.86324	0.00677283	1.51765	2.16923	2
2389	P35580	MYH10	Myosin-10 (Cellular myosin heavy chain, type B) (Myosin heavy chain 10) (Myosin heavy chain, non-muscle IIb) (Non-muscle myosin heavy chain B) (NMMHC-B) (Non-muscle myosin heavy chain IIb) (NMMHC II-b) (NMMHC-IIB)				86	MYH10	43	35	8	0		39	4	-35	MYH10	-35	0.000410497	0.000319611	0.000512724	0	0.000365054	0.000256362	1.42398	0.716882	0.509926	0.144552
629	P62979	RS27A	Ubiquitin-40S ribosomal protein S27a (Ubiquitin carboxyl extension protein 80) [Cleaved into: Ubiquitin; 40S ribosomal protein S27a (Small ribosomal subunit protein eS31)]				70	RS27A	25	45	0	0		35	0	-35	RS27A	-35	0.00302304	0.00520509	0	0	0.00411407	0	100	0.0636835	6.64386	1.19597	2
627	P33176	KINH	Kinesin-1 heavy chain (Conventional kinesin heavy chain) (Ubiquitous kinesin heavy chain) (UKHC)				73	KINH	41	30	2	0		35.5	1	-34.5	KINH	-34.5	0.00080313	0.000562129	0.000263018	0	0.000682629	0.000131509	5.19075	0.0907185	2.37594	1.0423	2
1507	P11047	LAMC1	Laminin subunit gamma-1 (Laminin B2 chain) (Laminin-1 subunit gamma) (Laminin-10 subunit gamma) (Laminin-11 subunit gamma) (Laminin-2 subunit gamma) (Laminin-3 subunit gamma) (Laminin-4 subunit gamma) (Laminin-6 subunit gamma) (Laminin-7 subunit gamma) (Laminin-8 subunit gamma) (Laminin-9 subunit gamma) (S-laminin subunit gamma) (S-LAM gamma)		Membrane		82	LAMC1	31	44	6	1		37.5	3.5	-34	LAMC1	-34	0.000363441	0.000493443	0.000472255	0.000134553	0.000428442	0.000303404	1.41212	0.560947	0.497863	0.251078
1923	P63244	RACK1	Receptor of activated protein C kinase 1 (Cell proliferation-inducing gene 21 protein) (Guanine nucleotide-binding protein subunit beta-2-like 1) (Guanine nucleotide-binding protein subunit beta-like protein 12.3) (Human lung cancer oncogene 7 protein) (HLC-7) (Receptor for activated C kinase) (Small ribosomal subunit protein RACK1) [Cleaved into: Receptor of activated protein C kinase 1, N-termi…		Cell membrane		74	RACK1	38	31	4	1		34.5	2.5	-32	RACK1	-32	0.00226127	0.00176459	0.00159802	0.00068295	0.00201293	0.00114048	1.76498	0.23575	0.81965	0.627548
2180	Q99439	CNN2	Calponin-2 (Calponin H2, smooth muscle) (Neutral calponin)				82	CNN2	37	36	8	1		36.5	4.5	-32	CNN2	-32	0.00225877	0.00210225	0.00327878	0.000700632	0.00218051	0.00198971	1.0959	0.896095	0.13211	0.047646
632	P67809	YBOX1	Y-box-binding protein 1 (YB-1) (CCAAT-binding transcription factor I subunit A) (CBF-A) (DNA-binding protein B) (DBPB) (Enhancer factor I subunit A) (EFI-A) (Nuclease-sensitive element-binding protein 1) (Y-box transcription factor)				64	YBOX1	37	27	0	0		32	0	-32	YBOX1	-32	0.0021542	0.00150369	0	0	0.00182894	0	100	0.0302001	6.64386	1.51999	2
630	P50990	TCPQ	T-complex protein 1 subunit theta (TCP-1-theta) (CCT-theta) (Chaperonin containing T-complex polypeptide 1 subunit 8) (Renal carcinoma antigen NY-REN-15)				65	TCPQ	28	36	1	0		32	0.5	-31.5	TCPQ	-31.5	0.000963842	0.00118539	0.0002311	0	0.00107462	0.00011555	9.30002	0.0267444	3.21723	1.57277	2
631	P78559	MAP1A	Microtubule-associated protein 1A (MAP-1A) (Proliferation-related protein p80) [Cleaved into: MAP1A heavy chain; MAP1 light chain LC2]				65	MAP1A	38	26	1	0		32	0.5	-31.5	MAP1A	-31.5	0.000255734	0.000167375	4.51812e-05	0	0.000211555	2.25906e-05	9.36472	0.0625537	3.22724	1.20375	2
9	P62820	RAB1A	Ras-related protein Rab-1A (YPT1-related protein)		Membrane		64	RAB1A	31	32	0	1		31.5	0.5	-31	RAB1A	-31	0.00285257	0.00281668	0	0.00105607	0.00283462	0.000528037	5.36823	0.0486691	2.42445	1.31275	2
634	Q96AE4	FUBP1	Far upstream element-binding protein 1 (FBP) (FUSE-binding protein 1) (DNA helicase V) (hDH V)				62	FUBP1	30	32	0	0		31	0	-31	FUBP1	-31	0.000878747	0.000896612	0	0	0.00088768	0	100	0.000101247	6.64386	3.99462	2
635	Q9BUF5	TBB6	Tubulin beta-6 chain (Tubulin beta class V)				62	TBB6	38	24	0	0		31	0	-31	TBB6	-31	0.00160723	0.000970995	0	0	0.00128911	0	100	0.055844	6.64386	1.25302	2
295	O43491	E41L2	Band 4.1-like protein 2 (Generally expressed protein 4.1) (4.1G)		Cell membrane		65	E41L2	35	28	2	0		31.5	1	-30.5	E41L2	-30.5	0.000656947	0.000502727	0.000252026	0	0.000579837	0.000126013	4.60141	0.0916368	2.20208	1.03793	2
294	Q15046	SYK	Lysine--tRNA ligase (EC 2.7.7.-) (EC 6.1.1.6) (Lysyl-tRNA synthetase) (LysRS)		Cell membrane		66	SYK	32	31	2	1		31.5	1.5	-30	SYK	-30	0.00101112	0.000936975	0.000424264	0.000362638	0.000974049	0.000393451	2.47565	0.00682356	1.30781	2.16599	2
633	P50991	TCPD	T-complex protein 1 subunit delta (TCP-1-delta) (CCT-delta) (Stimulator of TAR RNA-binding)				63	TCPD	27	34	2	0		30.5	1	-29.5	TCPD	-29.5	0.000944938	0.00113823	0.000469918	0	0.00104159	0.000234959	4.43305	0.0865226	2.1483	1.06287	2
637	P04075	ALDOA	Fructose-bisphosphate aldolase A (EC 4.1.2.13) (Lung cancer antigen NY-LU-1) (Muscle-type aldolase)				58	ALDOA	29	29	0	0		29	0	-29	ALDOA	-29	0.00150288	0.0014376	0	0	0.00147024	0	100	0.000492579	6.64386	3.30752	2
2397	Q562R1	ACTBL	Beta-actin-like protein 2 (Kappa-actin)				58	ACTBL	58	0	0	0		29	0	-29	ACTBL	-29	0.00290984	0	0	0	0.00145492	0	100	0.42265	6.64386	0.374019
11	O43852	CALU	Calumenin (Crocalbin) (IEF SSP 9302)		Membrane		57	CALU	26	31	0	0		28.5	0	-28.5	CALU	-28.5	0.00155701	0.00177579	0	0	0.0016664	0	100	0.00428159	6.64386	2.3684	2
417	P23588	IF4B	Eukaryotic translation initiation factor 4B (eIF-4B)				57	IF4B	22	35	0	0		28.5	0	-28.5	IF4B	-28.5	0.000679219	0.00103364	0	0	0.000856427	0	100	0.0402471	6.64386	1.39527	2
2395	P06396	GELS	Gelsolin (AGEL) (Actin-depolymerizing factor) (ADF) (Brevin)				67	GELS	30	32	4	1		31	2.5	-28.5	GELS	-28.5	0.000723674	0.000738387	0.00064779	0.000276848	0.00073103	0.000462319	1.58123	0.284676	0.661043	0.545648
639	P11940	PABP1	Polyadenylate-binding protein 1 (PABP-1) (Poly(A)-binding protein 1)				57	PABP1	29	28	0	0		28.5	0	-28.5	PABP1	-28.5	0.000860141	0.000794404	0	0	0.000827272	0	100	0.0015748	6.64386	2.80277	2
10	Q13637	RAB32	Ras-related protein Rab-32		Membrane		58	RAB32	27	30	1	0		28.5	0.5	-28	RAB32	-28	0.00226365	0.00240591	0.000562858	0	0.00233478	0.000281429	8.29617	0.0194051	3.05245	1.71208	2
2181	Q8WWI1	LMO7	LIM domain only protein 7 (LMO-7) (F-box only protein 20) (LOMP)				62	LMO7	28	31	3	0		29.5	1.5	-28	LMO7	-28	0.000313836	0.000332367	0.000225745	0	0.000323102	0.000112873	2.86254	0.204547	1.51729	0.689207
1478	P09382	LEG1	Galectin-1 (Gal-1) (14 kDa laminin-binding protein) (HLBP14) (14 kDa lectin) (Beta-galactoside-binding lectin L-14-I) (Galaptin) (HBL) (HPL) (Lactose-binding lectin 1) (Lectin galactoside-binding soluble 1) (Putative MAPK-activating protein PM12) (S-Lac lectin 1)				150	LEG1	50	53	29	18		51.5	23.5	-28	LEG1	-28	0.00698658	0.00708407	0.0272048	0.028866	0.00703533	0.0280354	0.250944	0.00156615	-1.99456	2.80517	1
636	P55884	EIF3B	Eukaryotic translation initiation factor 3 subunit B (eIF3b) (Eukaryotic translation initiation factor 3 subunit 9) (Prt1 homolog) (hPrt1) (eIF-3-eta) (eIF3 p110) (eIF3 p116)				59	EIF3B	26	31	2	0		28.5	1	-27.5	EIF3B	-27.5	0.000602528	0.000687192	0.000311162	0	0.00064486	0.000155581	4.14485	0.0935995	2.05132	1.02873	2
2396	P19338	NUCL	Nucleolin (Protein C23)				59	NUCL	23	34	2	0		28.5	1	-27.5	NUCL	-27.5	0.00061108	0.000864094	0.000356741	0	0.000737587	0.00017837	4.13514	0.124902	2.04794	0.903431
638	P22314	UBA1	Ubiquitin-like modifier-activating enzyme 1 (EC 6.2.1.45) (Protein A1S9) (Ubiquitin-activating enzyme E1)				57	UBA1	27	29	1	0		28	0.5	-27.5	UBA1	-27.5	0.000481401	0.000494599	0.0001197	0	0.000488	5.98502e-05	8.15369	0.0192102	3.02745	1.71647	2
1924	Q16643	DREB	Drebrin (Developmentally-regulated brain protein)		Cell membrane		70	DREB	33	29	7	1		31	4	-27	DREB	-27	0.000959175	0.000806295	0.00136595	0.000333583	0.000882735	0.000849766	1.0388	0.955368	0.0549153	0.0198293
1925	Q15084	PDIA6	Protein disulfide-isomerase A6 (EC 5.3.4.1) (Endoplasmic reticulum protein 5) (ER protein 5) (ERp5) (Protein disulfide isomerase P5) (Thioredoxin domain-containing protein 7)		Cell membrane		65	PDIA6	28	31	5	1		29.5	3	-26.5	PDIA6	-26.5	0.00120042	0.0012713	0.00143912	0.000492034	0.00123586	0.000965579	1.27992	0.626637	0.356052	0.202984
641	P02545	LMNA	Prelamin-A/C [Cleaved into: Lamin-A/C (70 kDa lamin) (Renal carcinoma antigen NY-REN-32)]				52	LMNA	32	20	0	0		26	0	-26	LMNA	-26	0.000909097	0.000543504	0	0	0.000726301	0	100	0.0578974	6.64386	1.23734	2
12	P31946	1433B	14-3-3 protein beta/alpha (Protein 1054) (Protein kinase C inhibitor protein 1) (KCIP-1) [Cleaved into: 14-3-3 protein beta/alpha, N-terminally processed]		Membrane		55	1433B	27	26	2	0		26.5	1	-25.5	1433B	-25.5	0.00207041	0.00190712	0.00102962	0	0.00198877	0.000514809	3.86312	0.105614	1.94977	0.97628	2
1927	P0DPI0	BXA1	Botulinum neurotoxin type A (BoNT/A) (Bontoxilysin-A) (BOTOX) (Botulinum neurotoxin type A1) [Cleaved into: Botulinum neurotoxin A light chain (LC) (EC 3.4.24.69); Botulinum neurotoxin A heavy chain (HC)]		Cell membrane	TRANSMEM 627..647; /note="Helical"; /evidence="ECO:0000255"; TRANSMEM 656..676; /note="Helical"; /evidence="ECO:0000255"	51	BXA1	51	0	0	0		25.5	0	-25.5	BXA1	-25.5	0.000742324	0	0	0	0.000371162	0	100	0.42265	6.64386	0.374019
418	P26641	EF1G	Elongation factor 1-gamma (EF-1-gamma) (eEF-1B gamma)				57	EF1G	24	30	2	1		27	1.5	-25.5	EF1G	-25.5	0.001036	0.00123874	0.000579602	0.000495412	0.00113737	0.000537507	2.11601	0.0318899	1.08134	1.49635	2
640	Q13263	TIF1B	Transcription intermediary factor 1-beta (TIF1-beta) (E3 SUMO-protein ligase TRIM28) (EC 2.3.2.27) (KRAB-associated protein 1) (KAP-1) (KRAB-interacting protein 1) (KRIP-1) (Nuclear corepressor KAP-1) (RING finger protein 96) (RING-type E3 ubiquitin transferase TIF1-beta) (Tripartite motif-containing protein 28)				53	TIF1B	23	29	1	0		26	0.5	-25.5	TIF1B	-25.5	0.000519601	0.000626689	0.000151668	0	0.000573145	7.58341e-05	7.55788	0.0331234	2.91798	1.47987	2
2394	P02452	CO1A1	Collagen alpha-1(I) chain (Alpha-1 type I collagen)				70	CO1A1	32	28	8	2		30	5	-25	CO1A1	-25	0.000412323	0.00034511	0.000692038	0.000295758	0.000378716	0.000493898	0.766791	0.624407	-0.383096	0.204532
643	P52926	HMGA2	High mobility group protein HMGI-C (High mobility group AT-hook protein 2)				50	HMGA2	25	25	0	0		25	0	-25	HMGA2	-25	0.00432655	0.00413861	0	0	0.00423258	0	100	0.000492579	6.64386	3.30752	2
14	Q99536	VAT1	Synaptic vesicle membrane protein VAT-1 homolog (EC 1.-.-.-)		Membrane		49	VAT1	18	31	0	0		24.5	0	-24.5	VAT1	-24.5	0.00086399	0.00142334	0	0	0.00114367	0	100	0.0549216	6.64386	1.26026	2
419	P46782	RS5	40S ribosomal protein S5 (Small ribosomal subunit protein uS7) [Cleaved into: 40S ribosomal protein S5, N-terminally processed]				51	RS5	26	24	1	0		25	0.5	-24.5	RS5	-24.5	0.00240421	0.00212286	0.000620799	0	0.00226353	0.000310399	7.29233	0.0291209	2.86638	1.5358	2
2391	O75369	FLNB	Filamin-B (FLN-B) (ABP-278) (ABP-280 homolog) (Actin-binding-like protein) (Beta-filamin) (Filamin homolog 1) (Fh1) (Filamin-3) (Thyroid autoantigen) (Truncated actin-binding protein) (Truncated ABP)				81	FLNB	36	29	14	2		32.5	8	-24.5	FLNB	-24.5	0.00026099	0.000201109	0.000681399	0.000166407	0.000231049	0.000423903	0.545052	0.534439	-0.875533	0.272102
642	P61247	RS3A	40S ribosomal protein S3a (Small ribosomal subunit protein eS1) (v-fos transformation effector protein) (Fte-1)				51	RS3A	25	25	1	0		25	0.5	-24.5	RS3A	-24.5	0.00178634	0.00170874	0.000479708	0	0.00174754	0.000239854	7.28586	0.0250012	2.8651	1.60204	2
644	P62937	PPIA	Peptidyl-prolyl cis-trans isomerase A (PPIase A) (EC 5.2.1.8) (Cyclophilin A) (Cyclosporin A-binding protein) (Rotamase A) [Cleaved into: Peptidyl-prolyl cis-trans isomerase A, N-terminally processed]				49	PPIA	29	20	0	0		24.5	0	-24.5	PPIA	-24.5	0.00331545	0.00218719	0	0	0.00275132	0	100	0.0395631	6.64386	1.40271	2
13	P36542	ATPG	ATP synthase subunit gamma, mitochondrial (ATP synthase F1 subunit gamma) (F-ATPase gamma subunit)		Membrane		52	ATPG	23	27	1	1		25	1	-24	ATPG	-24	0.00145593	0.00163489	0.000424976	0.000726494	0.00154541	0.000575735	2.68424	0.0311673	1.42451	1.5063	2
2399	P37837	TALDO	Transaldolase (EC 2.2.1.2)				56	TALDO	23	29	3	1		26	2	-24	TALDO	-24	0.00128744	0.00155278	0.00112739	0.000642419	0.00142011	0.000884902	1.60482	0.192453	0.68241	0.715676
645	P25786	PSA1	Proteasome subunit alpha type-1 (EC 3.4.25.1) (30 kDa prosomal protein) (PROS-30) (Macropain subunit C2) (Multicatalytic endopeptidase complex subunit C2) (Proteasome component C2) (Proteasome nu chain)				48	PSA1	23	25	0	0		24	0	-24	PSA1	-24	0.00164968	0.00171524	0	0	0.00168246	0	100	0.000379346	6.64386	3.42096	2
646	P06748	NPM	Nucleophosmin (NPM) (Nucleolar phosphoprotein B23) (Nucleolar protein NO38) (Numatrin)				48	NPM	22	26	0	0		24	0	-24	NPM	-24	0.00141157	0.00159576	0	0	0.00150367	0	100	0.00372989	6.64386	2.4283	2
647	P16949	STMN1	Stathmin (Leukemia-associated phosphoprotein p18) (Metablastin) (Oncoprotein 18) (Op18) (Phosphoprotein p19) (pp19) (Prosolin) (Protein Pr22) (pp17)				48	STMN1	24	24	0	0		24	0	-24	STMN1	-24	0.00303846	0.00290647	0	0	0.00297246	0	100	0.000492579	6.64386	3.30752	2
2393	P12111	CO6A3	Collagen alpha-3(VI) chain				77	CO6A3	29	33	12	3		31	7.5	-23.5	CO6A3	-23.5	0.000172191	0.000187429	0.000478349	0.000204434	0.00017981	0.000341391	0.526697	0.35999	-0.924954	0.44371
648	P16989	YBOX3	Y-box-binding protein 3 (Cold shock domain-containing protein A) (DNA-binding protein A) (Single-strand DNA-binding protein NF-GMB)				47	YBOX3	20	27	0	0		23.5	0	-23.5	YBOX3	-23.5	0.00101418	0.00130967	0	0	0.00116193	0	100	0.0157864	6.64386	1.80172	2
420	P47914	RL29	60S ribosomal protein L29 (Cell surface heparin-binding protein HIP) (Large ribosomal subunit protein eL29)				46	RL29	15	31	0	0		23	0	-23	RL29	-23	0.0017796	0.00351808	0	0	0.00264884	0	100	0.0929217	6.64386	1.03188	2
649	P61086	UBE2K	Ubiquitin-conjugating enzyme E2 K (EC 2.3.2.23) (E2 ubiquitin-conjugating enzyme K) (Huntingtin-interacting protein 2) (HIP-2) (Ubiquitin carrier protein) (Ubiquitin-conjugating enzyme E2-25 kDa) (Ubiquitin-conjugating enzyme E2(25K)) (Ubiquitin-conjugating enzyme E2-25K) (Ubiquitin-protein ligase)				46	UBE2K	24	22	0	0		23	0	-23	UBE2K	-23	0.00226365	0.00198488	0	0	0.00212426	0	100	0.00427801	6.64386	2.36876	2
650	P62701	RS4X	40S ribosomal protein S4, X isoform (SCR10) (Single copy abundant mRNA protein) (Small ribosomal subunit protein eS4)				46	RS4X	26	20	0	0		23	0	-23	RS4X	-23	0.00186486	0.00137219	0	0	0.00161853	0	100	0.0223888	6.64386	1.64997	2
1508	P07814	SYEP	Bifunctional glutamate/proline--tRNA ligase (Bifunctional aminoacyl-tRNA synthetase) (Cell proliferation-inducing gene 32 protein) (Glutamatyl-prolyl-tRNA synthetase) [Includes: Glutamate--tRNA ligase (EC 6.1.1.17) (Glutamyl-tRNA synthetase) (GluRS); Proline--tRNA ligase (EC 6.1.1.15) (Prolyl-tRNA synthetase)]		Membrane		69	SYEP	32	25	9	3		28.5	6	-22.5	SYEP	-22.5	0.000399233	0.000298352	0.000753827	0.000429554	0.000348793	0.00059169	0.589485	0.288861	-0.762473	0.539311
421	Q14157	UBP2L	Ubiquitin-associated protein 2-like (Protein NICE-4)				45	UBP2L	20	25	0	0		22.5	0	-22.5	UBP2L	-22.5	0.00034708	0.000415003	0	0	0.000381041	0	100	0.00785049	6.64386	2.1051	2
2398	P00558	PGK1	Phosphoglycerate kinase 1 (EC 2.7.2.3) (Cell migration-inducing gene 10 protein) (Primer recognition protein 2) (PRP 2)				57	PGK1	26	25	5	1		25.5	3	-22.5	PGK1	-22.5	0.00117616	0.00108179	0.0015185	0.000519173	0.00112898	0.00101884	1.1081	0.84666	0.148092	0.072291
2400	P53396	ACLY	ATP-citrate synthase (EC 2.3.3.8) (ATP-citrate (pro-S-)-lyase) (ACL) (Citrate cleavage enzyme)				55	ACLY	22	28	5	0		25	2.5	-22.5	ACLY	-22.5	0.000376933	0.000458893	0.000575127	0	0.000417913	0.000287563	1.45329	0.697544	0.539322	0.156428
651	P39023	RL3	60S ribosomal protein L3 (HIV-1 TAR RNA-binding protein B) (TARBP-B) (Large ribosomal subunit protein uL3)				45	RL3	21	24	0	0		22.5	0	-22.5	RL3	-22.5	0.000982976	0.0010746	0	0	0.00102879	0	100	0.00197706	6.64386	2.70398	2
652	P13010	XRCC5	X-ray repair cross-complementing protein 5 (EC 3.6.4.-) (86 kDa subunit of Ku antigen) (ATP-dependent DNA helicase 2 subunit 2) (ATP-dependent DNA helicase II 80 kDa subunit) (CTC box-binding factor 85 kDa subunit) (CTC85) (CTCBF) (DNA repair protein XRCC5) (Ku80) (Ku86) (Lupus Ku autoantigen protein p86) (Nuclear factor IV) (Thyroid-lupus autoantigen) (TLAA) (X-ray repair complementing defective…				45	XRCC5	24	21	0	0		22.5	0	-22.5	XRCC5	-22.5	0.000618484	0.000517665	0	0	0.000568075	0	100	0.00778257	6.64386	2.10888	2
653	Q13409	DC1I2	Cytoplasmic dynein 1 intermediate chain 2 (Cytoplasmic dynein intermediate chain 2) (Dynein intermediate chain 2, cytosolic) (DH IC-2)				45	DC1I2	20	25	0	0		22.5	0	-22.5	DC1I2	-22.5	0.000591341	0.000707066	0	0	0.000649203	0	100	0.00785049	6.64386	2.1051	2
654	P49321	NASP	Nuclear autoantigenic sperm protein (NASP)				45	NASP	26	19	0	0		22.5	0	-22.5	NASP	-22.5	0.000622409	0.000435079	0	0	0.000528744	0	100	0.0299768	6.64386	1.52321	2
655	P07195	LDHB	L-lactate dehydrogenase B chain (LDH-B) (EC 1.1.1.27) (LDH heart subunit) (LDH-H) (Renal carcinoma antigen NY-REN-46)				45	LDHB	27	18	0	0		22.5	0	-22.5	LDHB	-22.5	0.00152492	0.000972449	0	0	0.00124868	0	100	0.0456158	6.64386	1.34088	2
1926	Q9NQC3	RTN4	Reticulon-4 (Foocen) (Neurite outgrowth inhibitor) (Nogo protein) (Neuroendocrine-specific protein) (NSP) (Neuroendocrine-specific protein C homolog) (RTN-x) (Reticulon-5)		Cell membrane	TRANSMEM 1019..1039; /note="Helical"; /evidence="ECO:0000255"; TRANSMEM 1134..1154; /note="Helical"; /evidence="ECO:0000255"	64	RTN4	24	30	5	5		27	5	-22	RTN4	-22	0.000379807	0.000454136	0.00053122	0.000908117	0.000416972	0.000719669	0.579394	0.255743	-0.787384	0.592196
1929	Q14247	SRC8	Src substrate cortactin (Amplaxin) (Oncogene EMS1)		Cell membrane		50	SRC8	27	20	3	0		23.5	1.5	-22	SRC8	-22	0.00092604	0.000656157	0.00069078	0	0.000791098	0.00034539	2.29045	0.352386	1.19563	0.452982
1930	P04083	ANXA1	Annexin A1 (Annexin I) (Annexin-1) (Calpactin II) (Calpactin-2) (Chromobindin-9) (Lipocortin I) (Phospholipase A2 inhibitory protein) (p35)		Cell membrane		48	ANXA1	24	22	2	0		23	1	-22	ANXA1	-22	0.00130847	0.00114733	0.00073204	0	0.0012279	0.00036602	3.35473	0.148182	1.7462	0.829206
296	P46940	IQGA1	Ras GTPase-activating-like protein IQGAP1 (p195)		Cell membrane		44	IQGA1	27	17	0	0		22	0	-22	IQGA1	-22	0.000307376	0.000185126	0	0	0.000246251	0	100	0.0564479	6.64386	1.24835	2
2401	P27348	1433T	14-3-3 protein theta (14-3-3 protein T-cell) (14-3-3 protein tau) (Protein HS1)				54	1433T	18	31	2	3		24.5	2.5	-22	1433T	-22	0.00138591	0.00228316	0.00103382	0.00265096	0.00183453	0.00184239	0.995736	0.993993	-0.00616469	0.00261676
656	P29692	EF1D	Elongation factor 1-delta (EF-1-delta) (Antigen NY-CO-4)				44	EF1D	19	25	0	0		22	0	-22	EF1D	-22	0.00127549	0.00160537	0	0	0.00144043	0	100	0.0128597	6.64386	1.89077	2
2183	P05387	RLA2	60S acidic ribosomal protein P2 (Large ribosomal subunit protein P2) (Renal carcinoma antigen NY-REN-44)				47	RLA2	20	25	2	0		22.5	1	-21.5	RLA2	-21.5	0.00328066	0.00392268	0.00220249	0	0.00360167	0.00110124	3.27055	0.161087	1.70953	0.79294
657	O95817	BAG3	BAG family molecular chaperone regulator 3 (BAG-3) (Bcl-2-associated athanogene 3) (Bcl-2-binding protein Bis) (Docking protein CAIR-1)				43	BAG3	22	21	0	0		21.5	0	-21.5	BAG3	-21.5	0.000721744	0.00065901	0	0	0.000690377	0	100	0.00205794	6.64386	2.68657	2
658	P62877	RBX1	E3 ubiquitin-protein ligase RBX1 (EC 2.3.2.27) (EC 2.3.2.32) (E3 ubiquitin-protein transferase RBX1) (Protein ZYP) (RING finger protein 75) (RING-box protein 1) (Rbx1) (Regulator of cullins 1) (ROC1) [Cleaved into: E3 ubiquitin-protein ligase RBX1, N-terminally processed (E3 ubiquitin-protein transferase RBX1, N-terminally processed)]				43	RBX1	22	21	0	0		21.5	0	-21.5	RBX1	-21.5	0.00384262	0.00350862	0	0	0.00367562	0	100	0.00205794	6.64386	2.68657	2
659	P46783	RS10	40S ribosomal protein S10 (Small ribosomal subunit protein eS10)				43	RS10	19	24	0	0		21.5	0	-21.5	RS10	-21.5	0.00217219	0.00262463	0	0	0.00239841	0	100	0.00877932	6.64386	2.05654	2
1928	O00299	CLIC1	Chloride intracellular channel protein 1 (Chloride channel ABP) (Nuclear chloride ion channel 27) (NCC27) (Regulatory nuclear chloride ion channel protein) (hRNCC)		Cell membrane	TRANSMEM 26..46; /note="Helical; Note=After insertion into the membrane"; /evidence="ECO:0000255"	50	CLIC1	22	24	3	1		23	2	-21	CLIC1	-21	0.001722	0.00179695	0.00157647	0.00089832	0.00175947	0.00123739	1.42192	0.265563	0.50784	0.575833
422	P26373	RL13	60S ribosomal protein L13 (Breast basic conserved protein 1) (Large ribosomal subunit protein eL13)				42	RL13	17	25	0	0		21	0	-21	RL13	-21	0.00151983	0.00213795	0	0	0.00182889	0	100	0.0273893	6.64386	1.56242	2
2403	P62826	RAN	GTP-binding nuclear protein Ran (Androgen receptor-associated protein 24) (GTPase Ran) (Ras-like protein TC4) (Ras-related nuclear protein)				50	RAN	23	23	3	1		23	2	-21	RAN	-21	0.00200864	0.00192139	0.00175893	0.00100229	0.00196501	0.00138061	1.42329	0.264645	0.509233	0.577336
660	Q15365	PCBP1	Poly(rC)-binding protein 1 (Alpha-CP1) (Heterogeneous nuclear ribonucleoprotein E1) (hnRNP E1) (Nucleic acid-binding protein SUB2.3)				42	PCBP1	21	21	0	0		21	0	-21	PCBP1	-21	0.00111275	0.00106441	0	0	0.00108858	0	100	0.000492579	6.64386	3.30752	2
661	P62269	RS18	40S ribosomal protein S18 (Ke-3) (Ke3) (Small ribosomal subunit protein uS13)				42	RS18	20	22	0	0		21	0	-21	RS18	-21	0.00248208	0.00261168	0	0	0.00254688	0	100	0.00064675	6.64386	3.18926	2
663	P12956	XRCC6	X-ray repair cross-complementing protein 6 (EC 3.6.4.-) (EC 4.2.99.-) (5'-deoxyribose-5-phosphate lyase Ku70) (5'-dRP lyase Ku70) (70 kDa subunit of Ku antigen) (ATP-dependent DNA helicase 2 subunit 1) (ATP-dependent DNA helicase II 70 kDa subunit) (CTC box-binding factor 75 kDa subunit) (CTC75) (CTCBF) (DNA repair protein XRCC6) (Lupus Ku autoantigen protein p70) (Ku70) (Thyroid-lupus autoantige…				42	XRCC6	24	18	0	0		21	0	-21	XRCC6	-21	0.0007434	0.00053333	0	0	0.000638365	0	100	0.0260206	6.64386	1.58468	2
1510	P05141	ADT2	ADP/ATP translocase 2 (ADP,ATP carrier protein 2) (ADP,ATP carrier protein, fibroblast isoform) (Adenine nucleotide translocator 2) (ANT 2) (Solute carrier family 25 member 5) [Cleaved into: ADP/ATP translocase 2, N-terminally processed]		Membrane	TRANSMEM 8..37; /note="Helical; Name=1"; /evidence="ECO:0000250|UniProtKB:P02722"; TRANSMEM 75..99; /note="Helical; Name=2"; /evidence="ECO:0000250|UniProtKB:P02722"; TRANSMEM 110..130; /note="Helical; Name=3"; /evidence="ECO:0000250|UniProtKB:P02722"; TRANSMEM 179..199; /note="Helical; Name=4"; /evidence="ECO:0000250|UniProtKB:P02722"; TRANSMEM 211..231; /note="Helical; Name=5"; /evidence="ECO:0…	53	ADT2	25	22	3	3		23.5	3	-20.5	ADT2	-20.5	0.00158253	0.00133213	0.00127493	0.00217948	0.00145733	0.00172721	0.843751	0.623314	-0.245111	0.205293
15	Q14108	SCRB2	Lysosome membrane protein 2 (85 kDa lysosomal membrane sialoglycoprotein) (LGP85) (CD36 antigen-like 2) (Lysosome membrane protein II) (LIMP II) (Scavenger receptor class B member 2) (CD antigen CD36)		Membrane	TRANSMEM 5..27; /note="Helical"; /evidence="ECO:0000255"; TRANSMEM 434..459; /note="Helical"; /evidence="ECO:0000255"	43	SCRB2	19	23	1	0		21	0.5	-20.5	SCRB2	-20.5	0.000749815	0.000868242	0.000264943	0	0.000809028	0.000132472	6.10718	0.0430501	2.61051	1.36603	2
423	Q04917	1433F	14-3-3 protein eta (Protein AS1)				41	1433F	19	22	0	0		20.5	0	-20.5	1433F	-20.5	0.00145696	0.00161372	0	0	0.00153534	0	100	0.00259609	6.64386	2.58568	2
2405	P52907	CAZA1	F-actin-capping protein subunit alpha-1 (CapZ alpha-1)				47	CAZA1	20	24	3	0		22	1.5	-20.5	CAZA1	-20.5	0.00131914	0.00151421	0.00132842	0	0.00141668	0.000664211	2.13287	0.378866	1.0928	0.421515
17	Q86UP2	KTN1	Kinectin (CG-1 antigen) (Kinesin receptor)		Membrane	TRANSMEM 7..29; /note="Helical; Signal-anchor for type II membrane protein"; /evidence="ECO:0000255"	40	KTN1	19	21	0	0		20	0	-20	KTN1	-20	0.000264121	0.000279242	0	0	0.000271681	0	100	0.00077353	6.64386	3.11152	2
18	Q9BU23	LMF2	Lipase maturation factor 2 (Transmembrane protein 112B) (Transmembrane protein 153)		Membrane	TRANSMEM 10..30; /note="Helical"; /evidence="ECO:0000255"; TRANSMEM 78..98; /note="Helical"; /evidence="ECO:0000255"; TRANSMEM 102..122; /note="Helical"; /evidence="ECO:0000255"; TRANSMEM 123..143; /note="Helical"; /evidence="ECO:0000255"; TRANSMEM 165..185; /note="Helical"; /evidence="ECO:0000255"; TRANSMEM 227..247; /note="Helical"; /evidence="ECO:0000255"; TRANSMEM 259..279; /note="Helical"; /…	40	LMF2	22	18	0	0		20	0	-20	LMF2	-20	0.000586991	0.000459403	0	0	0.000523197	0	100	0.0145438	6.64386	1.83732	2
662	Q9UHD8	44083	Septin-9 (MLL septin-like fusion protein MSF-A) (MLL septin-like fusion protein) (Ovarian/Breast septin) (Ov/Br septin) (Septin D1)				42	44083	23	18	1	0		20.5	0.5	-20	44083	-20	0.000740387	0.000554263	0.000216114	0	0.000647325	0.000108057	5.99058	0.0633584	2.5827	1.1982	2
16	P53621	COPA	Coatomer subunit alpha (Alpha-coat protein) (Alpha-COP) (HEP-COP) (HEPCOP) [Cleaved into: Xenin (Xenopsin-related peptide); Proxenin]		Membrane		43	COPA	23	18	1	1		20.5	1	-19.5	COPA	-19.5	0.000354466	0.000265358	0.000103466	0.000176875	0.000309912	0.000140171	2.21096	0.0988109	1.14467	1.0052	2
1896	O43493	TGON2	Trans-Golgi network integral membrane protein 2 (Trans-Golgi network glycoprotein 46) (TGN38 homolog) (hTGN46) (Trans-Golgi network glycoprotein 48) (hTGN48) (Trans-Golgi network glycoprotein 51) (hTGN51) (Trans-Golgi network protein 2)		Cell surface	TRANSMEM 382..402; /note="Helical"; /evidence="ECO:0000255"	49	TGON2	16	28	5	0		22	2.5	-19.5	TGON2	-19.5	0.000690664	0.00115616	0.001449	0	0.000923411	0.000724502	1.27455	0.818248	0.349984	0.0871149
297	Q6NZI2	CAVN1	Caveolae-associated protein 1 (Cavin-1) (Polymerase I and transcript release factor)		Cell membrane		41	CAVN1	23	17	1	0		20	0.5	-19.5	CAVN1	-19.5	0.00111248	0.000786548	0.000324726	0	0.000949513	0.000162363	5.8481	0.0758221	2.54797	1.1202	2
2182	P60981	DEST	Destrin (Actin-depolymerizing factor) (ADF)				49	DEST	22	22	4	1		22	2.5	-19.5	DEST	-19.5	0.00251517	0.00240591	0.00307013	0.00131209	0.00246054	0.00219111	1.12296	0.788573	0.167312	0.103158
424	Q9UNF1	MAGD2	Melanoma-associated antigen D2 (11B6) (Breast cancer-associated gene 1 protein) (BCG-1) (Hepatocellular carcinoma-associated protein JCL-1) (MAGE-D2 antigen)				39	MAGD2	21	18	0	0		19.5	0	-19.5	MAGD2	-19.5	0.000653695	0.00053597	0	0	0.000594833	0	100	0.00965084	6.64386	2.01543	2
664	Q9UQ80	PA2G4	Proliferation-associated protein 2G4 (Cell cycle protein p38-2G4 homolog) (hG4-1) (ErbB3-binding protein 1)				39	PA2G4	20	19	0	0		19.5	0	-19.5	PA2G4	-19.5	0.000957552	0.000870158	0	0	0.000913855	0	100	0.00227857	6.64386	2.64234	2
19	P50395	GDIB	Rab GDP dissociation inhibitor beta (Rab GDI beta) (Guanosine diphosphate dissociation inhibitor 2) (GDI-2)		Membrane		38	GDIB	21	17	0	0		19	0	-19	GDIB	-19	0.0008902	0.000689334	0	0	0.000789767	0	100	0.0157898	6.64386	1.80162	2
298	P26038	MOES	Moesin (Membrane-organizing extension spike protein)		Cell membrane		40	MOES	20	19	1	0		19.5	0.5	-19	MOES	-19	0.000653857	0.000594181	0.000219485	0	0.000624019	0.000109743	5.6862	0.0455848	2.50747	1.34118	2
425	P18124	RL7	60S ribosomal protein L7 (Large ribosomal subunit protein uL30)				38	RL7	20	18	0	0		19	0	-19	RL7	-19	0.00152127	0.00130967	0	0	0.00141547	0	100	0.00554066	6.64386	2.25644	2
426	P62847	RS24	40S ribosomal protein S24 (Small ribosomal subunit protein eS24)				38	RS24	16	22	0	0		19	0	-19	RS24	-19	0.00226933	0.00298478	0	0	0.00262705	0	100	0.0180419	6.64386	1.74372	2
1480	Q15746	MYLK	Myosin light chain kinase, smooth muscle (MLCK) (smMLCK) (EC 2.7.11.18) (Kinase-related protein) (KRP) (Telokin) [Cleaved into: Myosin light chain kinase, smooth muscle, deglutamylated form]				76	MYLK	33	24	12	7		28.5	9.5	-19	MYLK	-19	0.000325237	0.000226261	0.000794	0.00079178	0.000275749	0.00079289	0.347778	0.00903826	-1.52376	2.04392	1
665	P51858	HDGF	Hepatoma-derived growth factor (HDGF) (High mobility group protein 1-like 2) (HMG-1L2)				38	HDGF	19	19	0	0		19	0	-19	HDGF	-19	0.00149338	0.00142851	0	0	0.00146095	0	100	0.000492579	6.64386	3.30752	2
666	P41797	HSP71	Heat shock protein SSA1				38	HSP71	22	16	0	0		19	0	-19	HSP71	-19	0.000632626	0.000440105	0	0	0.000536366	0	100	0.0307317	6.64386	1.51241	2
20	P63241	IF5A1	Eukaryotic translation initiation factor 5A-1 (eIF-5A-1) (eIF-5A1) (Eukaryotic initiation factor 5A isoform 1) (eIF-5A) (Rev-binding factor) (eIF-4D)		Membrane		37	IF5A1	19	18	0	0		18.5	0	-18.5	IF5A1	-18.5	0.00232735	0.00210908	0	0	0.00221821	0	100	0.00241187	6.64386	2.61765	2
427	P20810	ICAL	Calpastatin (Calpain inhibitor) (Sperm BS-17 component)				37	ICAL	19	18	0	0		18.5	0	-18.5	ICAL	-18.5	0.000506231	0.000458754	0	0	0.000482493	0	100	0.00241187	6.64386	2.61765	2
1479	Q14204	DYHC1	Cytoplasmic dynein 1 heavy chain 1 (Cytoplasmic dynein heavy chain 1) (Dynein heavy chain, cytosolic)				81	DYHC1	34	25	13	9		29.5	11	-18.5	DYHC1	-18.5	0.000138047	9.7096e-05	0.00035436	0.000419384	0.000117572	0.000386872	0.303903	0.0197547	-1.71832	1.70433	1
2406	Q00341	VIGLN	Vigilin (High density lipoprotein-binding protein) (HDL-binding protein)				41	VIGLN	25	14	2	0		19.5	1	-18.5	VIGLN	-18.5	0.00037192	0.000199228	0.000199752	0	0.000285574	9.98761e-05	2.85928	0.294824	1.51565	0.530437
667	P40926	MDHM	Malate dehydrogenase, mitochondrial (EC 1.1.1.37)				37	MDHM	17	20	0	0		18.5	0	-18.5	MDHM	-18.5	0.00094877	0.00106771	0	0	0.00100824	0	100	0.00346117	6.64386	2.46078	2
1514	Q9H0U4	RAB1B	Ras-related protein Rab-1B		Membrane		40	RAB1B	15	23	2	0		19	1	-18	RAB1B	-18	0.00140774	0.00206477	0.00126013	0	0.00173626	0.000630064	2.75568	0.259813	1.46241	0.585338
2184	Q9Y2D5	AKAP2	A-kinase anchor protein 2 (AKAP-2) (AKAP-KL) (Protein kinase A-anchoring protein 2) (PRKA2)				46	AKAP2	24	17	5	0		20.5	2.5	-18	AKAP2	-18	0.000527044	0.000357105	0.000737153	0	0.000442075	0.000368577	1.19941	0.863879	0.262325	0.0635473
2185	O43399	TPD54	Tumor protein D54 (hD54) (Tumor protein D52-like 2)				42	TPD54	18	21	3	0		19.5	1.5	-18	TPD54	-18	0.00164829	0.00183947	0.00184431	0	0.00174388	0.000922157	1.89109	0.468944	0.919216	0.328879
668	Q32MZ4	LRRF1	Leucine-rich repeat flightless-interacting protein 1 (LRR FLII-interacting protein 1) (GC-binding factor 2) (TAR RNA-interacting protein)				36	LRRF1	17	19	0	0		18	0	-18	LRRF1	-18	0.000396886	0.00042431	0	0	0.000410598	0	100	0.00111332	6.64386	2.95338	2
669	Q15366	PCBP2	Poly(rC)-binding protein 2 (Alpha-CP2) (Heterogeneous nuclear ribonucleoprotein E2) (hnRNP E2)				36	PCBP2	19	17	0	0		18	0	-18	PCBP2	-18	0.00098195	0.000840421	0	0	0.000911185	0	100	0.00597738	6.64386	2.22349	2
1515	Q15075	EEA1	Early endosome antigen 1 (Endosome-associated protein p162) (Zinc finger FYVE domain-containing protein 2)		Membrane		39	EEA1	24	13	2	0		18.5	1	-17.5	EEA1	-17.5	0.000320858	0.000166248	0.000179508	0	0.000243553	8.9754e-05	2.71356	0.323709	1.44019	0.489845
2411	P62857	RS28	40S ribosomal protein S28 (Small ribosomal subunit protein eS28)				37	RS28	10	26	1	0		18	0.5	-17.5	RS28	-17.5	0.00273388	0.00679931	0.00183541	0	0.0047666	0.000917703	5.19405	0.226534	2.37686	0.644867
670	P62258	1433E	14-3-3 protein epsilon (14-3-3E)				35	1433E	17	18	0	0		17.5	0	-17.5	1433E	-17.5	0.00125758	0.00127372	0	0	0.00126565	0	100	4.06144e-05	6.64386	4.39132	2
671	O75083	WDR1	WD repeat-containing protein 1 (Actin-interacting protein 1) (AIP1) (NORI-1)				35	WDR1	19	16	0	0		17.5	0	-17.5	WDR1	-17.5	0.000591438	0.000476418	0	0	0.000533928	0	100	0.0114037	6.64386	1.94295	2
672	P23284	PPIB	Peptidyl-prolyl cis-trans isomerase B (PPIase B) (EC 5.2.1.8) (CYP-S1) (Cyclophilin B) (Rotamase B) (S-cyclophilin) (SCYLP)				35	PPIB	20	15	0	0		17.5	0	-17.5	PPIB	-17.5	0.00174665	0.00125308	0	0	0.00149986	0	100	0.0260206	6.64386	1.58468	2
1513	P04843	RPN1	Dolichyl-diphosphooligosaccharide--protein glycosyltransferase subunit 1 (Dolichyl-diphosphooligosaccharide--protein glycosyltransferase 67 kDa subunit) (Ribophorin I) (RPN-I) (Ribophorin-1)		Membrane	TRANSMEM 439..457; /note="Helical"; /evidence="ECO:0000255"	44	RPN1	23	16	4	1		19.5	2.5	-17	RPN1	-17	0.000714772	0.000475633	0.00083455	0.000356664	0.000595203	0.000595607	0.999321	0.99893	-0.000979966	0.000465082
1931	P51148	RAB5C	Ras-related protein Rab-5C (L1880) (RAB5L)		Cell membrane		44	RAB5C	18	21	4	1		19.5	2.5	-17	RAB5C	-17	0.00157198	0.00175431	0.00234524	0.00100229	0.00166315	0.00167377	0.993655	0.988918	-0.00918377	0.00483977
428	Q15819	UB2V2	Ubiquitin-conjugating enzyme E2 variant 2 (DDVit 1) (Enterocyte differentiation-associated factor 1) (EDAF-1) (Enterocyte differentiation-promoting factor 1) (EDPF-1) (MMS2 homolog) (Vitamin D3-inducible protein)				34	UB2V2	17	17	0	0		17	0	-17	UB2V2	-17	0.00221161	0.00211554	0	0	0.00216358	0	100	0.000492579	6.64386	3.30752	2
429	P45974	UBP5	Ubiquitin carboxyl-terminal hydrolase 5 (EC 3.4.19.12) (Deubiquitinating enzyme 5) (Isopeptidase T) (Ubiquitin thioesterase 5) (Ubiquitin-specific-processing protease 5)				34	UBP5	14	20	0	0		17	0	-17	UBP5	-17	0.0003078	0.000420614	0	0	0.000364207	0	100	0.0231564	6.64386	1.63533	2
430	P62280	RS11	40S ribosomal protein S11 (Small ribosomal subunit protein uS17)				34	RS11	19	15	0	0		17	0	-17	RS11	-17	0.00226843	0.00171307	0	0	0.00199075	0	100	0.0189061	6.64386	1.7234	2
674	Q9P015	RM15	39S ribosomal protein L15, mitochondrial (L15mt) (MRP-L15) (Mitochondrial large ribosomal subunit protein uL15m)				34	RM15	16	18	0	0		17	0	-17	RM15	-17	0.00101966	0.00109729	0	0	0.00105848	0	100	0.00134192	6.64386	2.87227	2
1509	O96005	CLPT1	Cleft lip and palate transmembrane protein 1		Membrane	TRANSMEM 355..375; /note="Helical"; /evidence="ECO:0000255"; TRANSMEM 391..411; /note="Helical"; /evidence="ECO:0000255"; TRANSMEM 417..437; /note="Helical"; /evidence="ECO:0000255"; TRANSMEM 478..498; /note="Helical"; /evidence="ECO:0000255"; TRANSMEM 503..523; /note="Helical"; /evidence="ECO:0000255"	61	CLPT1	24	23	6	8		23.5	7	-16.5	CLPT1	-16.5	0.000676727	0.000620358	0.00113581	0.00258888	0.000648543	0.00186235	0.34824	0.236981	-1.52185	0.625287
1511	P12236	ADT3	ADP/ATP translocase 3 (ADP,ATP carrier protein 3) (ADP,ATP carrier protein, isoform T2) (ANT 2) (Adenine nucleotide translocator 3) (ANT 3) (Solute carrier family 25 member 6) [Cleaved into: ADP/ATP translocase 3, N-terminally processed]		Membrane	TRANSMEM 8..37; /note="Helical; Name=1"; /evidence="ECO:0000250|UniProtKB:P02722"; TRANSMEM 75..99; /note="Helical; Name=2"; /evidence="ECO:0000250|UniProtKB:P02722"; TRANSMEM 110..130; /note="Helical; Name=3"; /evidence="ECO:0000250|UniProtKB:P02722"; TRANSMEM 179..199; /note="Helical; Name=4"; /evidence="ECO:0000250|UniProtKB:P02722"; TRANSMEM 211..231; /note="Helical; Name=5"; /evidence="ECO:0…	47	ADT3	19	21	5	2		20	3.5	-16.5	ADT3	-16.5	0.00120272	0.00127158	0.00212488	0.00145299	0.00123715	0.00178893	0.691558	0.243889	-0.532078	0.612808
1516	Q9H3P7	GCP60	Golgi resident protein GCP60 (Acyl-CoA-binding domain-containing protein 3) (Golgi complex-associated protein 1) (GOCAP1) (Golgi phosphoprotein 1) (GOLPH1) (PBR- and PKA-associated protein 7) (Peripheral benzodiazepine receptor-associated protein PAP7) [Cleaved into: Golgi resident protein GCP60, N-terminally processed]		Membrane		39	GCP60	18	18	2	1		18	1.5	-16.5	GCP60	-16.5	0.000643083	0.000615147	0.000479708	0.000410029	0.000629115	0.000444868	1.41416	0.0390861	0.499946	1.40798
21	P51572	BAP31	B-cell receptor-associated protein 31 (BCR-associated protein 31) (Bap31) (6C6-AG tumor-associated antigen) (Protein CDM) (p28)		Membrane	TRANSMEM 7..27; /note="Helical"; /evidence="ECO:0000255"; TRANSMEM 44..64; /note="Helical"; /evidence="ECO:0000255"; TRANSMEM 103..123; /note="Helical"; /evidence="ECO:0000255"	33	BAP31	11	22	0	0		16.5	0	-16.5	BAP31	-16.5	0.000843502	0.00161372	0	0	0.00122861	0	100	0.0857959	6.64386	1.06653	2
431	P04731	MT1A	Metallothionein-1A (MT-1A) (Metallothionein-IA) (MT-IA)				33	MT1A	14	19	0	0		16.5	0	-16.5	MT1A	-16.5	0.00432939	0.00562036	0	0	0.00497488	0	100	0.0164213	6.64386	1.78459	2
432	P37802	TAGL2	Transgelin-2 (Epididymis tissue protein Li 7e) (SM22-alpha homolog)				33	TAGL2	18	15	0	0		16.5	0	-16.5	TAGL2	-16.5	0.00170627	0.00136013	0	0	0.0015332	0	100	0.0125042	6.64386	1.90294	2
2412	Q16186	ADRM1	Proteasomal ubiquitin receptor ADRM1 (110 kDa cell membrane glycoprotein) (Gp110) (Adhesion-regulating molecule 1) (ARM-1) (Proteasome regulatory particle non-ATPase 13) (hRpn13) (Rpn13 homolog)				37	ADRM1	17	18	2	0		17.5	1	-16.5	ADRM1	-16.5	0.000787922	0.000798029	0.000622324	0	0.000792975	0.000311162	2.54843	0.26166	1.34961	0.582262
675	P31948	STIP1	Stress-induced-phosphoprotein 1 (STI1) (Hsc70/Hsp90-organizing protein) (Hop) (Renal carcinoma antigen NY-REN-11) (Transformation-sensitive protein IEF SSP 3521)				33	STIP1	16	17	0	0		16.5	0	-16.5	STIP1	-16.5	0.000555839	0.000564924	0	0	0.000560381	0	100	6.57032e-05	6.64386	4.18241	2
676	P13489	RINI	Ribonuclease inhibitor (Placental ribonuclease inhibitor) (Placental RNase inhibitor) (Ribonuclease/angiogenin inhibitor 1) (RAI)				33	RINI	18	15	0	0		16.5	0	-16.5	RINI	-16.5	0.000736546	0.000587126	0	0	0.000661836	0	100	0.0125042	6.64386	1.90294	2
677	O15372	EIF3H	Eukaryotic translation initiation factor 3 subunit H (eIF3h) (Eukaryotic translation initiation factor 3 subunit 3) (eIF-3-gamma) (eIF3 p40 subunit)				33	EIF3H	14	19	0	0		16.5	0	-16.5	EIF3H	-16.5	0.000750264	0.000973983	0	0	0.000862124	0	100	0.0164213	6.64386	1.78459	2
678	P49189	AL9A1	4-trimethylaminobutyraldehyde dehydrogenase (TMABA-DH) (TMABALDH) (EC 1.2.1.47) (Aldehyde dehydrogenase E3 isozyme) (Aldehyde dehydrogenase family 9 member A1) (EC 1.2.1.3) (Gamma-aminobutyraldehyde dehydrogenase) (EC 1.2.1.19) (R-aminobutyraldehyde dehydrogenase) [Cleaved into: 4-trimethylaminobutyraldehyde dehydrogenase, N-terminally processed]				33	AL9A1	20	13	0	0		16.5	0	-16.5	AL9A1	-16.5	0.000763715	0.000474851	0	0	0.000619283	0	100	0.0503234	6.64386	1.29823	2
1517	P09936	UCHL1	Ubiquitin carboxyl-terminal hydrolase isozyme L1 (UCH-L1) (EC 3.4.19.12) (Neuron cytoplasmic protein 9.5) (PGP 9.5) (PGP9.5) (Ubiquitin thioesterase L1)		Membrane		36	UCHL1	11	23	2	0		17	1	-16	UCHL1	-16	0.0009305	0.00186107	0.00113581	0	0.00139579	0.000567906	2.45778	0.376564	1.29736	0.424161
1932	Q01082	SPTB2	Spectrin beta chain, non-erythrocytic 1 (Beta-II spectrin) (Fodrin beta chain) (Spectrin, non-erythroid beta chain 1)		Cell membrane		40	SPTB2	23	13	4	0		18	2	-16	SPTB2	-16	0.000183531	9.92285e-05	0.000214286	0	0.00014138	0.000107143	1.31954	0.794235	0.400038	0.100051
433	P60842	IF4A1	Eukaryotic initiation factor 4A-I (eIF-4A-I) (eIF4A-I) (EC 3.6.4.13) (ATP-dependent RNA helicase eIF4A-1)				32	IF4A1	17	15	0	0		16	0	-16	IF4A1	-16	0.000789862	0.000666662	0	0	0.000728262	0	100	0.00707874	6.64386	2.15004	2
679	P39019	RS19	40S ribosomal protein S19 (Small ribosomal subunit protein eS19)				32	RS19	16	16	0	0		16	0	-16	RS19	-16	0.00208152	0.0019911	0	0	0.00203631	0	100	0.000492579	6.64386	3.30752	2
434	P62899	RL31	60S ribosomal protein L31 (Large ribosomal subunit protein eL31)				31	RL31	16	15	0	0		15.5	0	-15.5	RL31	-15.5	0.00241456	0.00216532	0	0	0.00228994	0	100	0.0029486	6.64386	2.53038	2
2408	P60174	TPIS	Triosephosphate isomerase (TIM) (EC 5.3.1.1) (Methylglyoxal synthase) (EC 4.2.3.3) (Triose-phosphate isomerase)				39	TPIS	21	14	3	1		17.5	2	-15.5	TPIS	-15.5	0.0013851	0.000883289	0.00132842	0.000756976	0.0011342	0.0010427	1.08775	0.832267	0.121346	0.0797373
2415	P04792	HSPB1	Heat shock protein beta-1 (HspB1) (28 kDa heat shock protein) (Estrogen-regulated 24 kDa protein) (Heat shock 27 kDa protein) (HSP 27) (Stress-responsive protein 27) (SRP27)				35	HSPB1	18	15	2	0		16.5	1	-15.5	HSPB1	-15.5	0.00165633	0.00132032	0.00123554	0	0.00148832	0.00061777	2.40919	0.306898	1.26855	0.513006
2416	Q14764	MVP	Major vault protein (MVP) (Lung resistance-related protein)				33	MVP	20	12	1	0		16	0.5	-15.5	MVP	-15.5	0.000422481	0.000242477	0.000141817	0	0.000332479	7.09087e-05	4.68883	0.149902	2.22923	0.824192
680	P31150	GDIA	Rab GDP dissociation inhibitor alpha (Rab GDI alpha) (Guanosine diphosphate dissociation inhibitor 1) (GDI-1) (Oligophrenin-2) (Protein XAP-4)				31	GDIA	16	15	0	0		15.5	0	-15.5	GDIA	-15.5	0.000675213	0.000605514	0	0	0.000640364	0	100	0.0029486	6.64386	2.53038	2
681	Q9BRP8	PYM1	Partner of Y14 and mago (PYM homolog 1 exon junction complex-associated factor) (Protein wibg homolog)				31	PYM1	16	15	0	0		15.5	0	-15.5	PYM1	-15.5	0.00147951	0.00132679	0	0	0.00140315	0	100	0.0029486	6.64386	2.53038	2
682	Q8N0X7	SPART	Spartin (Spastic paraplegia 20 protein) (Trans-activated by hepatitis C virus core protein 1)				31	SPART	14	17	0	0		15.5	0	-15.5	SPART	-15.5	0.000396536	0.000460591	0	0	0.000428563	0	100	0.00553858	6.64386	2.2566	2
683	P05388	RLA0	60S acidic ribosomal protein P0 (60S ribosomal protein L10E) (Large ribosomal subunit protein uL10)				31	RLA0	14	17	0	0		15.5	0	-15.5	RLA0	-15.5	0.0008331	0.000967677	0	0	0.000900389	0	100	0.00553858	6.64386	2.2566	2
1512	P05496	AT5G1	ATP synthase F(0) complex subunit C1, mitochondrial (ATP synthase lipid-binding protein) (ATP synthase membrane subunit c locus 1) (ATP synthase proteolipid P1) (ATP synthase proton-transporting mitochondrial F(0) complex subunit C1) (ATPase protein 9) (ATPase subunit c)		Membrane	TRANSMEM 77..97; /note="Helical"; /evidence="ECO:0000255"; TRANSMEM 112..132; /note="Helical"; /evidence="ECO:0000255"	46	AT5G1	19	19	7	1		19	4	-15	AT5G1	-15	0.00263538	0.0025209	0.00651839	0.00159188	0.00257814	0.00405513	0.635772	0.609738	-0.653419	0.214857
1518	O76024	WFS1	Wolframin		Membrane	TRANSMEM 314..334; /note="Helical"; /evidence="ECO:0000255"; TRANSMEM 340..360; /note="Helical"; /evidence="ECO:0000255"; TRANSMEM 402..422; /note="Helical"; /evidence="ECO:0000255"; TRANSMEM 427..447; /note="Helical"; /evidence="ECO:0000255"; TRANSMEM 465..485; /note="Helical"; /evidence="ECO:0000255"; TRANSMEM 496..516; /note="Helical"; /evidence="ECO:0000255"; TRANSMEM 529..549; /note="Helical…	34	WFS1	17	15	2	0		16	1	-15	WFS1	-15	0.000360319	0.000304118	0.000284591	0	0.000332219	0.000142295	2.33471	0.320602	1.22324	0.494034
1519	Q92575	UBXN4	UBX domain-containing protein 4 (Erasin) (UBX domain-containing protein 2)	INTRAMEM 414..434; /evidence="ECO:0000255"	Membrane		34	UBXN4	12	20	2	0		16	1	-15	UBXN4	-15	0.000445601	0.000710407	0.000498594	0	0.000578004	0.000249297	2.31853	0.364344	1.21321	0.438488
300	Q9UPN3	MACF1	Microtubule-actin cross-linking factor 1, isoforms 1/2/3/5 (620 kDa actin-binding protein) (ABP620) (Actin cross-linking family protein 7) (Macrophin-1) (Trabeculin-alpha)		Cell membrane		30	MACF1	14	16	0	0		15	0	-15	MACF1	-15	3.57462e-05	3.90781e-05	0	0	3.74122e-05	0	100	0.00197706	6.64386	2.70398	2
2410	P35754	GLRX1	Glutaredoxin-1 (Thioltransferase-1) (TTase-1)				38	GLRX1	18	16	2	2		17	2	-15	GLRX1	-15	0.00320328	0.00272367	0.00238949	0.00408481	0.00296348	0.00323715	0.915458	0.785442	-0.127434	0.104886
2414	Q14974	IMB1	Importin subunit beta-1 (Importin-90) (Karyopherin subunit beta-1) (Nuclear factor p97) (Pore targeting complex 97 kDa subunit) (PTAC97)				36	IMB1	18	15	3	0		16.5	1.5	-15	IMB1	-15	0.000387612	0.000308978	0.000433709	0	0.000348295	0.000216854	1.60612	0.611421	0.683583	0.213659
684	Q99733	NP1L4	Nucleosome assembly protein 1-like 4 (Nucleosome assembly protein 2) (NAP-2)				30	NP1L4	12	18	0	0		15	0	-15	NP1L4	-15	0.000603641	0.000866128	0	0	0.000734884	0	100	0.0304456	6.64386	1.51648	2
1521	P55084	ECHB	Trifunctional enzyme subunit beta, mitochondrial (TP-beta) [Includes: 3-ketoacyl-CoA thiolase (EC 2.3.1.155) (EC 2.3.1.16) (Acetyl-CoA acyltransferase) (Beta-ketothiolase)]	INTRAMEM 173..220; /evidence="ECO:0000305|PubMed:29915090"	Membrane		31	ECHB	8	22	1	0		15	0.5	-14.5	ECHB	-14.5	0.000318376	0.0008375	0.000267179	0	0.000577938	0.00013359	4.32622	0.267397	2.11311	0.572844
302	Q9UHB6	LIMA1	LIM domain and actin-binding protein 1 (Epithelial protein lost in neoplasm)		Cell membrane		29	LIMA1	16	13	0	0		14.5	0	-14.5	LIMA1	-14.5	0.000397655	0.00030906	0	0	0.000353357	0	100	0.0153548	6.64386	1.81376	2
2186	P60660	MYL6	Myosin light polypeptide 6 (17 kDa myosin light chain) (LC17) (Myosin light chain 3) (MLC-3) (Myosin light chain alkali 3) (Myosin light chain A3) (Smooth muscle and nonmuscle myosin light chain alkali 6)				35	MYL6	16	16	2	1		16	1.5	-14.5	MYL6	-14.5	0.00199881	0.00191198	0.00167739	0.00143374	0.0019554	0.00155557	1.25703	0.0906276	0.330021	1.04274
435	Q99460	PSMD1	26S proteasome non-ATPase regulatory subunit 1 (26S proteasome regulatory subunit RPN2) (26S proteasome regulatory subunit S1) (26S proteasome subunit p112)				31	PSMD1	13	17	1	0		15	0.5	-14.5	PSMD1	-14.5	0.000257323	0.000321882	0.000132889	0	0.000289603	6.64444e-05	4.35857	0.0943273	2.12386	1.02536	2
2417	O00151	PDLI1	PDZ and LIM domain protein 1 (C-terminal LIM domain protein 1) (Elfin) (LIM domain protein CLP-36)				31	PDLI1	18	12	1	0		15	0.5	-14.5	PDLI1	-14.5	0.00103206	0.000658152	0.000384933	0	0.000845106	0.000192466	4.39093	0.135504	2.13453	0.868048
686	Q00688	FKBP3	Peptidyl-prolyl cis-trans isomerase FKBP3 (PPIase FKBP3) (EC 5.2.1.8) (25 kDa FK506-binding protein) (25 kDa FKBP) (FKBP-25) (FK506-binding protein 3) (FKBP-3) (Immunophilin FKBP25) (Rapamycin-selective 25 kDa immunophilin) (Rotamase)				29	FKBP3	16	13	0	0		14.5	0	-14.5	FKBP3	-14.5	0.00134741	0.00104722	0	0	0.00119731	0	100	0.0153548	6.64386	1.81376	2
1520	O15355	PPM1G	Protein phosphatase 1G (EC 3.1.3.16) (Protein phosphatase 1C) (Protein phosphatase 2C isoform gamma) (PP2C-gamma) (Protein phosphatase magnesium-dependent 1 gamma)		Membrane		32	PPM1G	13	17	2	0		15	1	-14	PPM1G	-14	0.000449137	0.00056182	0.000463894	0	0.000505479	0.000231947	2.17929	0.370429	1.12386	0.431295
22	O75381	PEX14	Peroxisomal membrane protein PEX14 (PTS1 receptor-docking protein) (Peroxin-14) (Peroxisomal membrane anchor protein PEX14)		Membrane		28	PEX14	13	15	0	0		14	0	-14	PEX14	-14	0.000650475	0.000717944	0	0	0.000684209	0	100	0.0024221	6.64386	2.61581	2
1934	Q13557	KCC2D	Calcium/calmodulin-dependent protein kinase type II subunit delta (CaM kinase II subunit delta) (CaMK-II subunit delta) (EC 2.7.11.17)		Cell membrane		34	KCC2D	14	17	2	1		15.5	1.5	-14	KCC2D	-14	0.000529244	0.000614737	0.000507587	0.000433858	0.00057199	0.000470722	1.21513	0.214663	0.281114	0.668244
303	Q9UMX0	UBQL1	Ubiquilin-1 (Protein linking IAP with cytoskeleton 1) (PLIC-1) (hPLIC-1)		Cell membrane		28	UBQL1	15	13	0	0		14	0	-14	UBQL1	-14	0.000480402	0.000398262	0	0	0.000439332	0	100	0.00862609	6.64386	2.06419	2
2413	P41250	GARS	Glycine--tRNA ligase (EC 6.1.1.14) (Diadenosine tetraphosphate synthetase) (Ap4A synthetase) (EC 2.7.7.-) (Glycyl-tRNA synthetase) (GlyRS) (Glycyl-tRNA synthetase 1)				36	GARS	17	15	3	1		16	2	-14	GARS	-14	0.000433943	0.000366258	0.000514112	0.000292957	0.000400101	0.000403534	0.991491	0.979009	-0.0123285	0.00921347
687	Q12904	AIMP1	Aminoacyl tRNA synthase complex-interacting multifunctional protein 1 (Multisynthase complex auxiliary component p43) [Cleaved into: Endothelial monocyte-activating polypeptide 2 (EMAP-2) (Endothelial monocyte-activating polypeptide II) (EMAP-II) (Small inducible cytokine subfamily E member 1)]				28	AIMP1	16	12	0	0		14	0	-14	AIMP1	-14	0.000967373	0.000694013	0	0	0.000830693	0	100	0.0260206	6.64386	1.58468	2
688	Q96HC4	PDLI5	PDZ and LIM domain protein 5 (Enigma homolog) (Enigma-like PDZ and LIM domains protein)				28	PDLI5	18	10	0	0		14	0	-14	PDLI5	-14	0.000569711	0.000302757	0	0	0.000436234	0	100	0.0822374	6.64386	1.08493	2
24	P42704	LPPRC	Leucine-rich PPR motif-containing protein, mitochondrial (130 kDa leucine-rich protein) (LRP 130) (GP130)		Membrane		27	LPPRC	13	14	0	0		13.5	0	-13.5	LPPRC	-13.5	0.000175918	0.00018122	0	0	0.000178569	0	100	0.000220358	6.64386	3.65687	2
25	Q08378	GOGA3	Golgin subfamily A member 3 (Golgi complex-associated protein of 170 kDa) (GCP170) (Golgin-160)		Membrane		27	GOGA3	14	13	0	0		13.5	0	-13.5	GOGA3	-13.5	0.000176297	0.000156593	0	0	0.000166445	0	100	0.00348523	6.64386	2.45777	2
26	Q99623	PHB2	Prohibitin-2 (B-cell receptor-associated protein BAP37) (D-prohibitin) (Repressor of estrogen receptor activity)		Membrane		27	PHB2	10	17	0	0		13.5	0	-13.5	PHB2	-13.5	0.000630895	0.00102593	0	0	0.000828413	0	100	0.0524188	6.64386	1.28051	2
27	P06576	ATPB	ATP synthase subunit beta, mitochondrial (EC 7.1.2.2) (ATP synthase F1 subunit beta)		Membrane		27	ATPB	10	17	0	0		13.5	0	-13.5	ATPB	-13.5	0.000356593	0.000579874	0	0	0.000468234	0	100	0.0524188	6.64386	1.28051	2
436	Q15417	CNN3	Calponin-3 (Calponin, acidic isoform)				29	CNN3	14	14	1	0		14	0.5	-13.5	CNN3	-13.5	0.000802714	0.000767844	0.000384933	0	0.000785279	0.000192466	4.08008	0.0918644	2.0286	1.03685	2
2418	Q9Y2Z0	SGT1	Protein SGT1 homolog (Protein 40-6-3) (Sgt1) (Suppressor of G2 allele of SKP1 homolog)				31	SGT1	14	15	2	0		14.5	1	-13.5	SGT1	-13.5	0.000723542	0.000741548	0.000693934	0	0.000732545	0.000346967	2.11128	0.382268	1.07812	0.417632
685	Q16881	TRXR1	Thioredoxin reductase 1, cytoplasmic (TR) (EC 1.8.1.9) (Gene associated with retinoic and interferon-induced mortality 12 protein) (GRIM-12) (Gene associated with retinoic and IFN-induced mortality 12 protein) (KM-102-derived reductase-like factor) (Thioredoxin reductase TR1)				29	TRXR1	14	14	1	0		14	0.5	-13.5	TRXR1	-13.5	0.000406923	0.000389246	0.000195136	0	0.000398084	9.75678e-05	4.08008	0.0918644	2.0286	1.03685	2
689	P06744	G6PI	Glucose-6-phosphate isomerase (GPI) (EC 5.3.1.9) (Autocrine motility factor) (AMF) (Neuroleukin) (NLK) (Phosphoglucose isomerase) (PGI) (Phosphohexose isomerase) (PHI) (Sperm antigen 36) (SA-36)				27	G6PI	16	11	0	0		13.5	0	-13.5	G6PI	-13.5	0.000540897	0.000355713	0	0	0.000448305	0	100	0.0401091	6.64386	1.39676	2
1526	Q13561	DCTN2	Dynactin subunit 2 (50 kDa dynein-associated polypeptide) (Dynactin complex 50 kDa subunit) (DCTN-50) (p50 dynamitin)		Membrane		28	DCTN2	11	16	1	0		13.5	0.5	-13	DCTN2	-13	0.00051746	0.000719973	0.000315818	0	0.000618717	0.000157909	3.91819	0.133354	1.97019	0.874992
2420	Q9NVA2	44085	Septin-11				28	44085	16	11	1	0		13.5	0.5	-13	44085	-13	0.000703544	0.000462675	0.000295205	0	0.000583109	0.000147603	3.95054	0.14957	1.98205	0.825157
690	P07339	CATD	Cathepsin D (EC 3.4.23.5) [Cleaved into: Cathepsin D light chain; Cathepsin D heavy chain]				26	CATD	13	13	0	0		13	0	-13	CATD	-13	0.000595216	0.00056936	0	0	0.000582288	0	100	0.000492579	6.64386	3.30752	2
691	Q16658	FSCN1	Fascin (55 kDa actin-bundling protein) (Singed-like protein) (p55)				26	FSCN1	12	14	0	0		13	0	-13	FSCN1	-13	0.000459159	0.000512415	0	0	0.000485787	0	100	0.00299114	6.64386	2.52416	2
692	Q96C90	PP14B	Protein phosphatase 1 regulatory subunit 14B (Phospholipase C-beta-3 neighbouring gene protein)				26	PP14B	12	14	0	0		13	0	-13	PP14B	-13	0.0015399	0.00171851	0	0	0.0016292	0	100	0.00299114	6.64386	2.52416	2
693	Q8NBS9	TXND5	Thioredoxin domain-containing protein 5 (Endoplasmic reticulum resident protein 46) (ER protein 46) (ERp46) (Thioredoxin-like protein p46)				26	TXND5	14	12	0	0		13	0	-13	TXND5	-13	0.000611326	0.000501231	0	0	0.000556279	0	100	0.00965084	6.64386	2.01543	2
694	Q9Y6G9	DC1L1	Cytoplasmic dynein 1 light intermediate chain 1 (LIC1) (Dynein light chain A) (DLC-A) (Dynein light intermediate chain 1, cytosolic)				26	DC1L1	11	15	0	0		13	0	-13	DC1L1	-13	0.000396752	0.000517524	0	0	0.000457138	0	100	0.0170053	6.64386	1.76942	2
695	P61158	ARP3	Actin-related protein 3 (Actin-like protein 3)				26	ARP3	15	11	0	0		13	0	-13	ARP3	-13	0.00067693	0.000474851	0	0	0.00057589	0	100	0.0294303	6.64386	1.53121	2
2428	P46781	RS9	40S ribosomal protein S9 (Small ribosomal subunit protein uS4)				26	RS9	7	19	0	0		13	0	-13	RS9	-13	0.000680652	0.00176723	0	0	0.00122394	0	100	0.153049	6.64386	0.815169
23	Q7Z434	MAVS	Mitochondrial antiviral-signaling protein (MAVS) (CARD adapter inducing interferon beta) (Cardif) (Interferon beta promoter stimulator protein 1) (IPS-1) (Putative NF-kappa-B-activating protein 031N) (Virus-induced-signaling adapter) (VISA)		Membrane	TRANSMEM 514..534; /note="Helical"; /evidence="ECO:0000255"	27	MAVS	13	13	1	0		13	0.5	-12.5	MAVS	-12.5	0.000454128	0.0004344	0.000234524	0	0.000444264	0.000117262	3.78865	0.108777	1.92168	0.963464	2
1528	P98082	DAB2	Disabled homolog 2 (Adaptor molecule disabled-2) (Differentially expressed in ovarian carcinoma 2) (DOC-2) (Differentially-expressed protein 2)		Membrane		27	DAB2	12	14	1	0		13	0.5	-12.5	DAB2	-12.5	0.000293981	0.000328079	0.000164471	0	0.00031103	8.22357e-05	3.78218	0.112464	1.91922	0.948986
28	Q9UHD9	UBQL2	Ubiquilin-2 (Chap1) (DSK2 homolog) (Protein linking IAP with cytoskeleton 2) (PLIC-2) (hPLIC-2) (Ubiquitin-like product Chap1/Dsk2)		Membrane		25	UBQL2	8	17	0	0		12.5	0	-12.5	UBQL2	-12.5	0.000241843	0.000491592	0	0	0.000366718	0	100	0.0990285	6.64386	1.00424	2
2187	P36543	VATE1	V-type proton ATPase subunit E 1 (V-ATPase subunit E 1) (V-ATPase 31 kDa subunit) (p31) (Vacuolar proton pump subunit E 1)				31	VATE1	11	17	3	0		14	1.5	-12.5	VATE1	-12.5	0.000918148	0.00135732	0.0016811	0	0.00113773	0.000840551	1.35356	0.764896	0.436755	0.116398
437	P29401	TKT	Transketolase (TK) (EC 2.2.1.1)				25	TKT	14	11	0	0		12.5	0	-12.5	TKT	-12.5	0.000423905	0.0003186	0	0	0.000371252	0	100	0.019527	6.64386	1.70937	2
438	P36578	RL4	60S ribosomal protein L4 (60S ribosomal protein L1) (Large ribosomal subunit protein uL4)				25	RL4	14	11	0	0		12.5	0	-12.5	RL4	-12.5	0.000618484	0.000464842	0	0	0.000541663	0	100	0.019527	6.64386	1.70937	2
2188	P62750	RL23A	60S ribosomal protein L23a (Large ribosomal subunit protein uL23)				25	RL23A	5	20	0	0		12.5	0	-12.5	RL23A	-12.5	0.000604608	0.00231338	0	0	0.00145899	0	100	0.229823	6.64386	0.638606
2423	Q9Y4L1	HYOU1	Hypoxia up-regulated protein 1 (150 kDa oxygen-regulated protein) (ORP-150) (170 kDa glucose-regulated protein) (GRP-170)				27	HYOU1	12	14	1	0		13	0.5	-12.5	HYOU1	-12.5	0.000226592	0.000252873	0.00012677	0	0.000239733	6.33849e-05	3.78218	0.112464	1.91922	0.948986
696	O15144	ARPC2	Actin-related protein 2/3 complex subunit 2 (Arp2/3 complex 34 kDa subunit) (p34-ARC)				25	ARPC2	13	12	0	0		12.5	0	-12.5	ARPC2	-12.5	0.00081743	0.000721773	0	0	0.000769602	0	100	0.00384003	6.64386	2.41566	2
697	P62328	TYB4	Thymosin beta-4 (T beta-4) (Fx) [Cleaved into: Hematopoietic system regulatory peptide (Seraspenide)]				25	TYB4	13	12	0	0		12.5	0	-12.5	TYB4	-12.5	0.00557339	0.00492118	0	0	0.00524728	0	100	0.00384003	6.64386	2.41566	2
698	O00410	IPO5	Importin-5 (Imp5) (Importin subunit beta-3) (Karyopherin beta-3) (Ran-binding protein 5) (RanBP5)				25	IPO5	11	14	0	0		12.5	0	-12.5	IPO5	-12.5	0.000189154	0.000230283	0	0	0.000209718	0	100	0.00947905	6.64386	2.02324	2
2430	P48643	TCPE	T-complex protein 1 subunit epsilon (TCP-1-epsilon) (CCT-epsilon)				25	TCPE	18	7	0	0		12.5	0	-12.5	TCPE	-12.5	0.00062763	0.000233476	0	0	0.000430553	0	100	0.160533	6.64386	0.794435
1523	O60763	USO1	General vesicular transport factor p115 (Protein USO1 homolog) (Transcytosis-associated protein) (TAP) (Vesicle-docking protein)		Membrane		30	USO1	14	13	3	0		13.5	1.5	-12	USO1	-12	0.000274525	0.000243842	0.000394936	0	0.000259183	0.000197468	1.31253	0.784831	0.392353	0.105224
1527	P54886	P5CS	Delta-1-pyrroline-5-carboxylate synthase (P5CS) (Aldehyde dehydrogenase family 18 member A1) [Includes: Glutamate 5-kinase (GK) (EC 2.7.2.11) (Gamma-glutamyl kinase); Gamma-glutamyl phosphate reductase (GPR) (EC 1.2.1.41) (Glutamate-5-semialdehyde dehydrogenase) (Glutamyl-gamma-semialdehyde dehydrogenase)]		Membrane		28	P5CS	15	11	2	0		13	1	-12	P5CS	-12	0.00035592	0.00024967	0.000318599	0	0.000302795	0.000159299	1.90079	0.482837	0.926602	0.316199
1530	Q9HDC9	APMAP	Adipocyte plasma membrane-associated protein (Protein BSCv)		Membrane	TRANSMEM 41..61; /note="Helical; Signal-anchor for type II membrane protein"; /evidence="ECO:0000255"	26	APMAP	12	13	0	1		12.5	0.5	-12	APMAP	-12	0.000544147	0.000563885	0	0.000520421	0.000554016	0.000260211	2.12911	0.376342	1.09025	0.424418
277	Q00839	HNRPU	Heterogeneous nuclear ribonucleoprotein U (hnRNP U) (GRIP120) (Nuclear p120 ribonucleoprotein) (Scaffold-attachment factor A) (SAF-A) (p120) (pp120)		Cell surface		24	HNRPU	13	11	0	0		12	0	-12	HNRPU	-12	0.000297247	0.000240591	0	0	0.000268919	0	100	0.0109153	6.64386	1.96196	2
439	Q04760	LGUL	Lactoylglutathione lyase (EC 4.4.1.5) (Aldoketomutase) (Glyoxalase I) (Glx I) (Ketone-aldehyde mutase) (Methylglyoxalase) (S-D-lactoylglutathione methylglyoxal lyase)				24	LGUL	12	12	0	0		12	0	-12	LGUL	-12	0.00123025	0.0011768	0	0	0.00120352	0	100	0.000492579	6.64386	3.30752	2
2426	P04179	SODM	Superoxide dismutase [Mn], mitochondrial (EC 1.15.1.1)				26	SODM	13	12	1	0		12.5	0.5	-12	SODM	-12	0.00110464	0.000975369	0.000570464	0	0.00104	0.000285232	3.64616	0.12304	1.86638	0.909953
699	Q15293	RCN1	Reticulocalbin-1				24	RCN1	12	12	0	0		12	0	-12	RCN1	-12	0.000683883	0.000654175	0	0	0.000669029	0	100	0.000492579	6.64386	3.30752	2
700	P05455	LA	Lupus La protein (La autoantigen) (La ribonucleoprotein) (Sjoegren syndrome type B antigen) (SS-B)				24	LA	11	13	0	0		12	0	-12	LA	-12	0.000508582	0.000574942	0	0	0.000541762	0	100	0.00372989	6.64386	2.4283	2
701	P22307	NLTP	Non-specific lipid-transfer protein (NSL-TP) (EC 2.3.1.176) (Propanoyl-CoA C-acyltransferase) (SCP-chi) (SCPX) (Sterol carrier protein 2) (SCP-2) (Sterol carrier protein X) (SCP-X)				24	NLTP	11	13	0	0		12	0	-12	NLTP	-12	0.000379345	0.000428841	0	0	0.000404093	0	100	0.00372989	6.64386	2.4283	2
702	P48163	MAOX	NADP-dependent malic enzyme (NADP-ME) (EC 1.1.1.40) (Malic enzyme 1)				24	MAOX	13	11	0	0		12	0	-12	MAOX	-12	0.000428722	0.000347006	0	0	0.000387864	0	100	0.0109153	6.64386	1.96196	2
703	Q9NPJ3	ACO13	Acyl-coenzyme A thioesterase 13 (Acyl-CoA thioesterase 13) (EC 3.1.2.-) (Thioesterase superfamily member 2) [Cleaved into: Acyl-coenzyme A thioesterase 13, N-terminally processed]				24	ACO13	13	11	0	0		12	0	-12	ACO13	-12	0.00175164	0.00141777	0	0	0.0015847	0	100	0.0109153	6.64386	1.96196	2
704	P63279	UBC9	SUMO-conjugating enzyme UBC9 (EC 2.3.2.-) (RING-type E3 SUMO transferase UBC9) (SUMO-protein ligase) (Ubiquitin carrier protein 9) (Ubiquitin carrier protein I) (Ubiquitin-conjugating enzyme E2 I) (Ubiquitin-protein ligase I) (p18)				24	UBC9	9	15	0	0		12	0	-12	UBC9	-12	0.00107452	0.00171307	0	0	0.00139379	0	100	0.0486735	6.64386	1.31271	2
1524	P16615	AT2A2	Sarcoplasmic/endoplasmic reticulum calcium ATPase 2 (SERCA2) (SR Ca(2+)-ATPase 2) (EC 7.2.2.10) (Calcium pump 2) (Calcium-transporting ATPase sarcoplasmic reticulum type, slow twitch skeletal muscle isoform) (Endoplasmic reticulum class 1/2 Ca(2+) ATPase)		Membrane	TRANSMEM 49..69; /note="Helical; Name=1"; /evidence="ECO:0000250|UniProtKB:P04191"; TRANSMEM 90..110; /note="Helical; Name=2"; /evidence="ECO:0000250|UniProtKB:P04191"; TRANSMEM 254..273; /note="Helical; Name=3"; /evidence="ECO:0000250|UniProtKB:P04191"; TRANSMEM 296..313; /note="Helical; Name=4"; /evidence="ECO:0000250|UniProtKB:P04191"; TRANSMEM 757..776; /note="Helical; Name=5"; /evidence="ECO…	29	AT2A2	13	13	3	0		13	1.5	-11.5	AT2A2	-11.5	0.000235345	0.000225121	0.000364615	0	0.000230233	0.000182308	1.26288	0.817314	0.33672	0.0876108
1525	P49792	RBP2	E3 SUMO-protein ligase RanBP2 (EC 2.3.2.-) (358 kDa nucleoporin) (Nuclear pore complex protein Nup358) (Nucleoporin Nup358) (Ran-binding protein 2) (RanBP2) (p270)		Membrane		29	RBP2	14	12	3	0		13	1.5	-11.5	RBP2	-11.5	8.19146e-05	6.71625e-05	0.000117844	0	7.45386e-05	5.8922e-05	1.26504	0.817175	0.339182	0.0876849
1529	Q15436	SC23A	Protein transport protein Sec23A (hSec23A) (SEC23-related protein A)		Membrane		27	SC23A	10	15	2	0		12.5	1	-11.5	SC23A	-11.5	0.000246585	0.00035381	0.000331093	0	0.000300198	0.000165546	1.81338	0.519991	0.858678	0.284004
29	Q9H9B4	SFXN1	Sideroflexin-1		Membrane	TRANSMEM 103..120; /note="Helical"; /evidence="ECO:0000255"; TRANSMEM 147..167; /note="Helical"; /evidence="ECO:0000255"; TRANSMEM 175..195; /note="Helical"; /evidence="ECO:0000255"; TRANSMEM 229..249; /note="Helical"; /evidence="ECO:0000255"; TRANSMEM 267..287; /note="Helical"; /evidence="ECO:0000255"	23	SFXN1	11	12	0	0		11.5	0	-11.5	SFXN1	-11.5	0.000644415	0.000672459	0	0	0.000658437	0	100	0.000453232	6.64386	3.34368	2
30	Q96QK1	VPS35	Vacuolar protein sorting-associated protein 35 (hVPS35) (Maternal-embryonic 3) (Vesicle protein sorting 35)		Membrane		23	VPS35	10	13	0	0		11.5	0	-11.5	VPS35	-11.5	0.000236982	0.000294694	0	0	0.000265838	0	100	0.0115782	6.64386	1.93636	2
278	P08865	RSSA	40S ribosomal protein SA (37 kDa laminin receptor precursor) (37LRP) (37/67 kDa laminin receptor) (LRP/LR) (67 kDa laminin receptor) (67LR) (Colon carcinoma laminin-binding protein) (Laminin receptor 1) (LamR) (Laminin-binding protein precursor p40) (LBP/p40) (Multidrug resistance-associated protein MGr1-Ag) (NEM/1CHD4) (Small ribosomal subunit protein uS2)		Cell surface		23	RSSA	12	11	0	0		11.5	0	-11.5	RSSA	-11.5	0.00076734	0.000672839	0	0	0.00072009	0	100	0.00427801	6.64386	2.36876	2
1939	P21796	VDAC1	Voltage-dependent anion-selective channel protein 1 (VDAC-1) (hVDAC1) (Outer mitochondrial membrane protein porin 1) (Plasmalemmal porin) (Porin 31HL) (Porin 31HM)		Cell membrane	TRANSMEM 26..35; /note="Beta stranded"; /evidence="ECO:0000269|PubMed:18755977, ECO:0000269|PubMed:18832158"; TRANSMEM 39..47; /note="Beta stranded"; /evidence="ECO:0000269|PubMed:18755977, ECO:0000269|PubMed:18832158"; TRANSMEM 54..64; /note="Beta stranded"; /evidence="ECO:0000269|PubMed:18755977, ECO:0000269|PubMed:18832158"; TRANSMEM 69..76; /note="Beta stranded"; /evidence="ECO:0000269|PubMed…	29	VDAC1	16	10	2	1		13	1.5	-11.5	VDAC1	-11.5	0.0010665	0.000637609	0.000895003	0.000765	0.000852056	0.000830002	1.02657	0.930575	0.0378334	0.0312486
304	Q9BRT3	MIEN1	Migration and invasion enhancer 1 (HBV X-transactivated gene 4 protein) (HBV XAg-transactivated protein 4) (Protein C35)		Cell membrane		23	MIEN1	10	13	0	0		11.5	0	-11.5	MIEN1	-11.5	0.00164033	0.00203979	0	0	0.00184006	0	100	0.0115782	6.64386	1.93636	2
2419	Q0ZGT2	NEXN	Nexilin (F-actin-binding protein) (Nelin)				29	NEXN	14	12	3	0		13	1.5	-11.5	NEXN	-11.5	0.000391249	0.000320788	0.000562858	0	0.000356018	0.000281429	1.26504	0.817175	0.339182	0.0876849
2424	P61916	NPC2	NPC intracellular cholesterol transporter 2 (Epididymal secretory protein E1) (Human epididymis-specific protein 1) (He1) (Niemann-Pick disease type C2 protein)				27	NPC2	10	15	2	0		12.5	1	-11.5	NPC2	-11.5	0.00124926	0.00179248	0.00167739	0	0.00152087	0.000838695	1.81338	0.519991	0.858678	0.284004
2429	Q8N8S7	ENAH	Protein enabled homolog				25	ENAH	16	8	1	0		12	0.5	-11.5	ENAH	-11.5	0.000510694	0.000244255	0.000214286	0	0.000377475	0.000107143	3.52309	0.254618	1.81684	0.594111
2431	Q15056	IF4H	Eukaryotic translation initiation factor 4H (eIF-4H) (Williams-Beuren syndrome chromosomal region 1 protein)				25	IF4H	10	14	1	0		12	0.5	-11.5	IF4H	-11.5	0.000760636	0.00101863	0.000510657	0	0.000889634	0.000255329	3.48427	0.156886	1.80086	0.804417
705	Q02790	FKBP4	Peptidyl-prolyl cis-trans isomerase FKBP4 (PPIase FKBP4) (EC 5.2.1.8) (51 kDa FK506-binding protein) (FKBP51) (52 kDa FK506-binding protein) (52 kDa FKBP) (FKBP-52) (59 kDa immunophilin) (p59) (FK506-binding protein 4) (FKBP-4) (FKBP59) (HSP-binding immunophilin) (HBI) (Immunophilin FKBP52) (Rotamase) [Cleaved into: Peptidyl-prolyl cis-trans isomerase FKBP4, N-terminally processed]				23	FKBP4	11	12	0	0		11.5	0	-11.5	FKBP4	-11.5	0.000452073	0.000471747	0	0	0.00046191	0	100	0.000453232	6.64386	3.34368	2
706	Q9HC35	EMAL4	Echinoderm microtubule-associated protein-like 4 (EMAP-4) (Restrictedly overexpressed proliferation-associated protein) (Ropp 120)				23	EMAL4	11	12	0	0		11.5	0	-11.5	EMAL4	-11.5	0.00021152	0.000220726	0	0	0.000216123	0	100	0.000453232	6.64386	3.34368	2
707	P54577	SYYC	Tyrosine--tRNA ligase, cytoplasmic (EC 6.1.1.1) (Tyrosyl-tRNA synthetase) (TyrRS) [Cleaved into: Tyrosine--tRNA ligase, cytoplasmic, N-terminally processed]				23	SYYC	10	13	0	0		11.5	0	-11.5	SYYC	-11.5	0.000357268	0.000444273	0	0	0.000400771	0	100	0.0115782	6.64386	1.93636	2
708	P62633	CNBP	Cellular nucleic acid-binding protein (CNBP) (Zinc finger protein 9)				23	CNBP	10	13	0	0		11.5	0	-11.5	CNBP	-11.5	0.00106575	0.00132529	0	0	0.00119552	0	100	0.0115782	6.64386	1.93636	2
709	O43237	DC1L2	Cytoplasmic dynein 1 light intermediate chain 2 (Dynein light intermediate chain 2, cytosolic) (LIC-2) (LIC53/55)				23	DC1L2	10	13	0	0		11.5	0	-11.5	DC1L2	-11.5	0.00038341	0.000476781	0	0	0.000430095	0	100	0.0115782	6.64386	1.93636	2
1533	O60493	SNX3	Sorting nexin-3 (Protein SDP3)		Membrane		24	SNX3	14	9	1	0		11.5	0.5	-11	SNX3	-11	0.0016302	0.00100246	0.000781747	0	0.00131633	0.000390873	3.36767	0.206153	1.75175	0.68581
31	P55735	SEC13	Protein SEC13 homolog (GATOR complex protein SEC13) (SEC13-like protein 1) (SEC13-related protein)		Membrane		22	SEC13	10	12	0	0		11	0	-11	SEC13	-11	0.000585831	0.000672459	0	0	0.000629145	0	100	0.0047063	6.64386	2.32732	2
1399	Q15758	AAAT	Neutral amino acid transporter B(0) (ATB(0)) (Baboon M7 virus receptor) (RD114/simian type D retrovirus receptor) (Sodium-dependent neutral amino acid transporter type 2) (Solute carrier family 1 member 5)	INTRAMEM 334..364; /note="Discontinuously helical"; /evidence="ECO:0000305|PubMed:29872227"; INTRAMEM 414..447; /note="Discontinuously helical"; /evidence="ECO:0000305|PubMed:29872227"	Cell membrane	TRANSMEM 52..81; /note="Helical; Name=1"; /evidence="ECO:0000305|PubMed:29872227"; TRANSMEM 95..116; /note="Helical; Name=2"; /evidence="ECO:0000305|PubMed:29872227"; TRANSMEM 131..153; /note="Helical; Name=3"; /evidence="ECO:0000305|PubMed:29872227"; TRANSMEM 225..248; /note="Helical; Name=4"; /evidence="ECO:0000305|PubMed:29872227"; TRANSMEM 258..285; /note="Helical; Name=5"; /evidence="ECO:000…	38	AAAT	17	13	5	3		15	4	-11	AAAT	-11	0.000592762	0.000433597	0.00117045	0.00120053	0.00051318	0.00118549	0.432884	0.0142036	-1.20795	1.8476	1
1943	P49755	TMEDA	Transmembrane emp24 domain-containing protein 10 (21 kDa transmembrane-trafficking protein) (S31III125) (S31I125) (Tmp-21-I) (Transmembrane protein Tmp21) (p23) (p24 family protein delta-1) (p24delta1) (p24delta)		Cell membrane	TRANSMEM 186..206; /note="Helical"; /evidence="ECO:0000255"	24	TMEDA	3	20	1	0		11.5	0.5	-11	TMEDA	-11	0.000258408	0.00164788	0.000578278	0	0.000953146	0.000289139	3.29649	0.470643	1.72093	0.327309
305	Q9UJU6	DBNL	Drebrin-like protein (Cervical SH3P7) (Cervical mucin-associated protein) (Drebrin-F) (HPK1-interacting protein of 55 kDa) (HIP-55) (SH3 domain-containing protein 7)		Cell membrane		22	DBNL	10	12	0	0		11	0	-11	DBNL	-11	0.000438692	0.000503563	0	0	0.000471127	0	100	0.0047063	6.64386	2.32732	2
440	P15880	RS2	40S ribosomal protein S2 (40S ribosomal protein S4) (Protein LLRep3) (Small ribosomal subunit protein uS5)				22	RS2	11	11	0	0		11	0	-11	RS2	-11	0.000708196	0.000677432	0	0	0.000692814	0	100	0.000492579	6.64386	3.30752	2
441	P46779	RL28	60S ribosomal protein L28 (Large ribosomal subunit protein eL28)				22	RL28	13	9	0	0		11	0	-11	RL28	-11	0.00178999	0.00118539	0	0	0.00148769	0	100	0.0388971	6.64386	1.41008	2
442	P62888	RL30	60S ribosomal protein L30 (Large ribosomal subunit protein eL30)				22	RL30	8	14	0	0		11	0	-11	RL30	-11	0.00131226	0.0021967	0	0	0.00175448	0	100	0.0580528	6.64386	1.23618	2
2191	P42766	RL35	60S ribosomal protein L35 (Large ribosomal subunit protein uL29)				22	RL35	3	19	0	0		11	0	-11	RL35	-11	0.000460092	0.00278733	0	0	0.00162371	0	100	0.297645	6.64386	0.526302
2421	Q9Y281	COF2	Cofilin-2 (Cofilin, muscle isoform)				28	COF2	11	14	2	1		12.5	1.5	-11	COF2	-11	0.00125001	0.00152181	0.00152582	0.00130419	0.00138591	0.001415	0.979439	0.883482	-0.0299719	0.0538025
2422	Q32P28	P3H1	Prolyl 3-hydroxylase 1 (EC 1.14.11.7) (Growth suppressor 1) (Leucine- and proline-enriched proteoglycan 1) (Leprecan-1)				28	P3H1	15	10	3	0		12.5	1.5	-11	P3H1	-11	0.000384452	0.000245167	0.000516208	0	0.00031481	0.000258104	1.2197	0.851671	0.286528	0.0697283
2427	P30041	PRDX6	Peroxiredoxin-6 (EC 1.11.1.15) (1-Cys peroxiredoxin) (1-Cys PRX) (24 kDa protein) (Acidic calcium-independent phospholipase A2) (aiPLA2) (EC 3.1.1.4) (Antioxidant protein 2) (Liver 2D page spot 40) (Non-selenium glutathione peroxidase) (NSGPx) (Red blood cells page spot 12)				26	PRDX6	14	10	2	0		12	1	-11	PRDX6	-11	0.00117899	0.00080555	0.00113074	0	0.000992268	0.00056537	1.75508	0.547808	0.811534	0.261371
2433	Q92616	GCN1	eIF-2-alpha kinase activator GCN1 (GCN1 eIF-2-alpha kinase activator homolog) (GCN1-like protein 1) (General control of amino-acid synthesis 1-like protein 1) (Translational activator GCN1) (HsGCN1)				24	GCN1	12	11	1	0		11.5	0.5	-11	GCN1	-11	8.47493e-05	7.43121e-05	4.74141e-05	0	7.95307e-05	2.3707e-05	3.35473	0.148182	1.7462	0.829206
2434	Q8IYI6	EXOC8	Exocyst complex component 8 (Exocyst complex 84 kDa subunit)				24	EXOC8	12	11	1	0		11.5	0.5	-11	EXOC8	-11	0.000312228	0.000273776	0.00017468	0	0.000293002	8.734e-05	3.35473	0.148182	1.7462	0.829206
710	Q3KQU3	MA7D1	MAP7 domain-containing protein 1 (Arginine/proline-rich coiled-coil domain-containing protein 1) (Proline/arginine-rich coiled-coil domain-containing protein 1)				22	MA7D1	11	11	0	0		11	0	-11	MA7D1	-11	0.000246732	0.000236014	0	0	0.000241373	0	100	0.000492579	6.64386	3.30752	2
711	Q9UH17	ABC3B	DNA dC->dU-editing enzyme APOBEC-3B (A3B) (EC 3.5.4.38) (Phorbolin-1-related protein) (Phorbolin-2/3)				22	ABC3B	11	11	0	0		11	0	-11	ABC3B	-11	0.000543198	0.000519601	0	0	0.000531399	0	100	0.000492579	6.64386	3.30752	2
712	Q15102	PA1B3	Platelet-activating factor acetylhydrolase IB subunit gamma (EC 3.1.1.47) (PAF acetylhydrolase 29 kDa subunit) (PAF-AH 29 kDa subunit) (PAF-AH subunit gamma) (PAFAH subunit gamma)				22	PA1B3	8	14	0	0		11	0	-11	PA1B3	-11	0.000653291	0.0010936	0	0	0.000873443	0	100	0.0580528	6.64386	1.23618	2
713	Q04637	IF4G1	Eukaryotic translation initiation factor 4 gamma 1 (eIF-4-gamma 1) (eIF-4G 1) (eIF-4G1) (p220)				22	IF4G1	14	8	0	0		11	0	-11	IF4G1	-11	0.000165161	9.02781e-05	0	0	0.00012772	0	100	0.0762412	6.64386	1.11781	2
714	Q9NR12	PDLI7	PDZ and LIM domain protein 7 (LIM mineralization protein) (LMP) (Protein enigma)				22	PDLI7	10	12	0	0		11	0	-11	PDLI7	-11	0.000412774	0.000473812	0	0	0.000443293	0	100	0.0047063	6.64386	2.32732	2
1532	P60468	SC61B	Protein transport protein Sec61 subunit beta		Membrane	TRANSMEM 71..91; /note="Helical"; /evidence="ECO:0000255"	25	SC61B	10	13	2	0		11.5	1	-10.5	SC61B	-10.5	0.00196498	0.0024435	0.00263839	0	0.00220424	0.0013192	1.67089	0.577031	0.74062	0.238801
715	O43598	DNPH1	2'-deoxynucleoside 5'-phosphate N-hydrolase 1 (EC 3.2.2.-) (c-Myc-responsive protein RCL)				21	DNPH1	10	11	0	0		10.5	0	-10.5	DNPH1	-10.5	0.00108412	0.00114073	0	0	0.00111243	0	100	0.00064675	6.64386	3.18926	2
716	Q15772	SPEG	Striated muscle preferentially expressed protein kinase (EC 2.7.11.1) (Aortic preferentially expressed protein 1) (APEG-1)				21	SPEG	11	10	0	0		10.5	0	-10.5	SPEG	-10.5	6.35144e-05	5.52321e-05	0	0	5.93732e-05	0	100	0.00482952	6.64386	2.3161	2
717	Q15181	IPYR	Inorganic pyrophosphatase (EC 3.6.1.1) (Pyrophosphate phospho-hydrolase) (PPase)				21	IPYR	11	10	0	0		10.5	0	-10.5	IPYR	-10.5	0.000717998	0.000624371	0	0	0.000671185	0	100	0.00482952	6.64386	2.3161	2
718	Q92734	TFG	Protein TFG (TRK-fused gene protein)				21	TFG	9	12	0	0		10.5	0	-10.5	TFG	-10.5	0.000424435	0.00054133	0	0	0.000482882	0	100	0.0143361	6.64386	1.84357	2
719	O75390	CISY	Citrate synthase, mitochondrial (EC 2.3.3.1) (Citrate (Si)-synthase)				21	CISY	12	9	0	0		10.5	0	-10.5	CISY	-10.5	0.000485762	0.000348496	0	0	0.000417129	0	100	0.0260206	6.64386	1.58468	2
720	P62195	PRS8	26S proteasome regulatory subunit 8 (26S proteasome AAA-ATPase subunit RPT6) (Proteasome 26S subunit ATPase 5) (Proteasome subunit p45) (Thyroid hormone receptor-interacting protein 1) (TRIP1) (p45/SUG)				21	PRS8	13	8	0	0		10.5	0	-10.5	PRS8	-10.5	0.000604012	0.000355553	0	0	0.000479783	0	100	0.0609763	6.64386	1.21484	2
1522	Q15005	SPCS2	Signal peptidase complex subunit 2 (EC 3.4.-.-) (Microsomal signal peptidase 25 kDa subunit) (SPase 25 kDa subunit)		Membrane	TRANSMEM 87..107; /note="Helical"; /evidence="ECO:0000255"; TRANSMEM 112..132; /note="Helical"; /evidence="ECO:0000255"	30	SPCS2	14	11	4	1		12.5	2.5	-10	SPCS2	-10	0.00116855	0.000878264	0.00224147	0.000957943	0.00102341	0.00159971	0.639748	0.473469	-0.644425	0.324708
1531	O43169	CYB5B	Cytochrome b5 type B (Cytochrome b5 outer mitochondrial membrane isoform)		Membrane	TRANSMEM 123..140; /note="Helical"; /evidence="ECO:0000255"	26	CYB5B	15	8	3	0		11.5	1.5	-10	CYB5B	-10	0.00188638	0.000962364	0.00253286	0	0.00142437	0.00126643	1.12471	0.917438	0.169558	0.0374235
1537	P49585	PCY1A	Choline-phosphate cytidylyltransferase A (EC 2.7.7.15) (CCT-alpha) (CTP:phosphocholine cytidylyltransferase A) (CCT A) (CT A) (Phosphorylcholine transferase A)		Membrane		22	PCY1A	8	13	1	0		10.5	0.5	-10	PCY1A	-10	0.000411199	0.000639172	0.000345076	0	0.000525186	0.000172538	3.04388	0.230249	1.60591	0.637803
32	Q96AG4	LRC59	Leucine-rich repeat-containing protein 59 (Ribosome-binding protein p34) (p34) [Cleaved into: Leucine-rich repeat-containing protein 59, N-terminally processed]		Membrane	TRANSMEM 245..265; /note="Helical"; /evidence="ECO:0000255"	20	LRC59	7	13	0	0		10	0	-10	LRC59	-10	0.000430119	0.000764092	0	0	0.000597105	0	100	0.0700872	6.64386	1.15436	2
1945	Q93052	LPP	Lipoma-preferred partner (LIM domain-containing preferred translocation partner in lipoma)		Cell membrane		24	LPP	4	18	1	1		11	1	-10	LPP	-10	0.000123293	0.000530715	0.000206933	0.00035375	0.000327004	0.000280342	1.16645	0.84936	0.222123	0.0709084
443	Q02543	RL18A	60S ribosomal protein L18a (Large ribosomal subunit protein eL20)				20	RL18A	10	10	0	0		10	0	-10	RL18A	-10	0.00107181	0.00102525	0	0	0.00104853	0	100	0.000492579	6.64386	3.30752	2
444	O95861	BPNT1	3'(2'),5'-bisphosphate nucleotidase 1 (EC 3.1.3.7) (Bisphosphate 3'-nucleotidase 1) (PAP-inositol 1,4-phosphatase) (PIP)				20	BPNT1	9	11	0	0		10	0	-10	BPNT1	-10	0.000551214	0.00064444	0	0	0.000597827	0	100	0.00602456	6.64386	2.22007	2
2435	P30519	HMOX2	Heme oxygenase 2 (HO-2) (EC 1.14.14.18)				24	HMOX2	9	13	1	1		11	1	-10	HMOX2	-10	0.000537259	0.00074233	0.000400769	0.000685111	0.000639795	0.00054294	1.17839	0.636083	0.236816	0.196486
721	Q9BUJ2	HNRL1	Heterogeneous nuclear ribonucleoprotein U-like protein 1 (Adenovirus early region 1B-associated protein 5) (E1B-55 kDa-associated protein 5) (E1B-AP5)				20	HNRL1	9	11	0	0		10	0	-10	HNRL1	-10	0.000198334	0.000231878	0	0	0.000215106	0	100	0.00602456	6.64386	2.22007	2
722	P62913	RL11	60S ribosomal protein L11 (CLL-associated antigen KW-12) (Large ribosomal subunit protein uL5)				20	RL11	11	9	0	0		10	0	-10	RL11	-10	0.00116574	0.000912354	0	0	0.00103905	0	100	0.0145438	6.64386	1.83732	2
723	P40429	RL13A	60S ribosomal protein L13a (23 kDa highly basic protein) (Large ribosomal subunit protein uL13)				20	RL13A	11	9	0	0		10	0	-10	RL13A	-10	0.00102217	0.000799995	0	0	0.000911085	0	100	0.0145438	6.64386	1.83732	2
1542	O94823	AT10B	Probable phospholipid-transporting ATPase VB (EC 7.6.2.1) (ATPase class V type 10B) (P4-ATPase flippase complex alpha subunit ATP10B)		Membrane	TRANSMEM 83..104; /note="Helical"; /evidence="ECO:0000255"; TRANSMEM 111..132; /note="Helical"; /evidence="ECO:0000255"; TRANSMEM 317..338; /note="Helical"; /evidence="ECO:0000255"; TRANSMEM 369..390; /note="Helical"; /evidence="ECO:0000255"; TRANSMEM 1112..1132; /note="Helical"; /evidence="ECO:0000255"; TRANSMEM 1145..1164; /note="Helical"; /evidence="ECO:0000255"; TRANSMEM 1195..1216; /note="He…	19	AT10B	2	17	0	0		9.5	0	-9.5	AT10B	-9.5	2.58231e-05	0.000209961	0	0	0.000117892	0	100	0.328813	6.64386	0.483051
1946	P10644	KAP0	cAMP-dependent protein kinase type I-alpha regulatory subunit (Tissue-specific extinguisher 1) (TSE1)		Cell membrane		23	KAP0	13	8	2	0		10.5	1	-9.5	KAP0	-9.5	0.000643646	0.000378883	0.000664792	0	0.000511265	0.000332396	1.53812	0.666709	0.621166	0.176064
1952	P62491	RB11A	Ras-related protein Rab-11A (Rab-11) (YL8)		Cell membrane		21	RB11A	9	11	1	0		10	0.5	-9.5	RB11A	-9.5	0.00078599	0.000918924	0.00058631	0	0.000852457	0.000293155	2.90787	0.203863	1.53996	0.690662
306	Q9Y230	RUVB2	RuvB-like 2 (EC 3.6.4.12) (48 kDa TATA box-binding protein-interacting protein) (48 kDa TBP-interacting protein) (51 kDa erythrocyte cytosolic protein) (ECP-51) (INO80 complex subunit J) (Repressing pontin 52) (Reptin 52) (TIP49b) (TIP60-associated protein 54-beta) (TAP54-beta)		Cell membrane		19	RUVB2	10	9	0	0		9.5	0	-9.5	RUVB2	-9.5	0.000407425	0.000350754	0	0	0.000379089	0	100	0.00554066	6.64386	2.25644	2
307	Q9UDY2	ZO2	Tight junction protein ZO-2 (Tight junction protein 2) (Zona occludens protein 2) (Zonula occludens protein 2)		Cell membrane		19	ZO2	6	13	0	0		9.5	0	-9.5	ZO2	-9.5	9.51115e-05	0.000197123	0	0	0.000146117	0	100	0.103312	6.64386	0.985848	2
445	O43242	PSMD3	26S proteasome non-ATPase regulatory subunit 3 (26S proteasome regulatory subunit RPN3) (26S proteasome regulatory subunit S3) (Proteasome subunit p58)				19	PSMD3	10	9	0	0		9.5	0	-9.5	PSMD3	-9.5	0.000353254	0.000304118	0	0	0.000328686	0	100	0.00554066	6.64386	2.25644	2
446	P31939	PUR9	Bifunctional purine biosynthesis protein PURH [Cleaved into: Bifunctional purine biosynthesis protein PURH, N-terminally processed] [Includes: Phosphoribosylaminoimidazolecarboxamide formyltransferase (EC 2.1.2.3) (5-aminoimidazole-4-carboxamide ribonucleotide formyltransferase) (AICAR transformylase); IMP cyclohydrolase (EC 3.5.4.10) (ATIC) (IMP synthase) (Inosinicase)]				19	PUR9	7	12	0	0		9.5	0	-9.5	PUR9	-9.5	0.000223051	0.000365763	0	0	0.000294407	0	100	0.0540274	6.64386	1.26739	2
2425	P47756	CAPZB	F-actin-capping protein subunit beta (CapZ beta)				27	CAPZB	13	10	3	1		11.5	2	-9.5	CAPZB	-9.5	0.000885303	0.00065142	0.00137158	0.000781571	0.000768362	0.00107658	0.713708	0.433876	-0.486595	0.362635
2437	P40261	NNMT	Nicotinamide N-methyltransferase (EC 2.1.1.1)				23	NNMT	10	11	2	0		10.5	1	-9.5	NNMT	-9.5	0.000714537	0.000751847	0.000959416	0	0.000733192	0.000479708	1.52841	0.650222	0.612034	0.186938
2438	Q96AY3	FKB10	Peptidyl-prolyl cis-trans isomerase FKBP10 (PPIase FKBP10) (EC 5.2.1.8) (65 kDa FK506-binding protein) (65 kDa FKBP) (FKBP-65) (FK506-binding protein 10) (FKBP-10) (Immunophilin FKBP65) (Rotamase)				23	FKB10	7	14	2	0		10.5	1	-9.5	FKB10	-9.5	0.000226884	0.000434056	0.000435199	0	0.00033047	0.0002176	1.51871	0.68562	0.602843	0.163917
2443	Q15283	RASA2	Ras GTPase-activating protein 2 (GTPase-activating protein 1m) (GAP1m)				21	RASA2	11	9	1	0		10	0.5	-9.5	RASA2	-9.5	0.000244119	0.000191058	0.000148992	0	0.000217588	7.44959e-05	2.92081	0.212093	1.54637	0.673475
2444	Q99426	TBCB	Tubulin-folding cofactor B (Cytoskeleton-associated protein 1) (Cytoskeleton-associated protein CKAPI) (Tubulin-specific chaperone B)				21	TBCB	12	8	1	0		10	0.5	-9.5	TBCB	-9.5	0.000927726	0.000591617	0.000519028	0	0.000759672	0.000259514	2.92728	0.247128	1.54956	0.607079
2445	P61956	SUMO2	Small ubiquitin-related modifier 2 (SUMO-2) (HSMT3) (SMT3 homolog 2) (SUMO-3) (Sentrin-2) (Ubiquitin-like protein SMT3B) (Smt3B)				21	SUMO2	2	18	1	0		10	0.5	-9.5	SUMO2	-9.5	0.000397132	0.00341892	0.00133308	0	0.00190803	0.000666542	2.86258	0.53061	1.51732	0.275225
724	P31947	1433S	14-3-3 protein sigma (Epithelial cell marker protein 1) (Stratifin)				19	1433S	9	10	0	0		9.5	0	-9.5	1433S	-9.5	0.000684572	0.000727594	0	0	0.000706083	0	100	0.000926817	6.64386	3.03301	2
725	P60228	EIF3E	Eukaryotic translation initiation factor 3 subunit E (eIF3e) (Eukaryotic translation initiation factor 3 subunit 6) (Viral integration site protein INT-6 homolog) (eIF-3 p48)				19	EIF3E	9	10	0	0		9.5	0	-9.5	EIF3E	-9.5	0.000381514	0.00040549	0	0	0.000393502	0	100	0.000926817	6.64386	3.03301	2
726	Q96C86	DCPS	m7GpppX diphosphatase (EC 3.6.1.59) (DCS-1) (Decapping scavenger enzyme) (Hint-related 7meGMP-directed hydrolase) (Histidine triad nucleotide-binding protein 5) (Histidine triad protein member 5) (HINT-5) (Scavenger mRNA-decapping enzyme DcpS)				19	DCPS	9	10	0	0		9.5	0	-9.5	DCPS	-9.5	0.00050378	0.00053544	0	0	0.00051961	0	100	0.000926817	6.64386	3.03301	2
727	P49411	EFTU	Elongation factor Tu, mitochondrial (EF-Tu) (P43)				19	EFTU	9	10	0	0		9.5	0	-9.5	EFTU	-9.5	0.000375606	0.000399211	0	0	0.000387408	0	100	0.000926817	6.64386	3.03301	2
728	Q8TAE8	G45IP	Growth arrest and DNA damage-inducible proteins-interacting protein 1 (39S ribosomal protein L59, mitochondrial) (MRP-L59) (CKII beta-associating protein) (CR6-interacting factor 1) (CRIF1) (Mitochondrial large ribosomal subunit protein mL64) (Papillomavirus L2-interacting nuclear protein 1) (PLINP) (PLINP-1) (p53-responsive gene 6 protein)				19	G45IP	10	9	0	0		9.5	0	-9.5	G45IP	-9.5	0.000849719	0.000731527	0	0	0.000790623	0	100	0.00554066	6.64386	2.25644	2
729	P49720	PSB3	Proteasome subunit beta type-3 (EC 3.4.25.1) (Proteasome chain 13) (Proteasome component C10-II) (Proteasome theta chain)				19	PSB3	8	11	0	0		9.5	0	-9.5	PSB3	-9.5	0.000736147	0.000968232	0	0	0.00085219	0	100	0.0180419	6.64386	1.74372	2
730	Q99832	TCPH	T-complex protein 1 subunit eta (TCP-1-eta) (CCT-eta) (HIV-1 Nef-interacting protein) [Cleaved into: T-complex protein 1 subunit eta, N-terminally processed]				19	TCPH	8	11	0	0		9.5	0	-9.5	TCPH	-9.5	0.000277919	0.000365539	0	0	0.000321729	0	100	0.0180419	6.64386	1.74372	2
731	Q96EP5	DAZP1	DAZ-associated protein 1 (Deleted in azoospermia-associated protein 1)				19	DAZP1	11	8	0	0		9.5	0	-9.5	DAZP1	-9.5	0.000509832	0.00035468	0	0	0.000432256	0	100	0.0307317	6.64386	1.51241	2
732	Q9NRX4	PHP14	14 kDa phosphohistidine phosphatase (EC 3.9.1.3) (Phosphohistidine phosphatase 1) (PHPT1) (Protein histidine phosphatase) (PHP) (Protein janus-A homolog)				19	PHP14	7	12	0	0		9.5	0	-9.5	PHP14	-9.5	0.00105637	0.00173226	0	0	0.00139431	0	100	0.0540274	6.64386	1.26739	2
733	O43765	SGTA	Small glutamine-rich tetratricopeptide repeat-containing protein alpha (Alpha-SGT) (Vpu-binding protein) (UBP)				19	SGTA	6	13	0	0		9.5	0	-9.5	SGTA	-9.5	0.000361606	0.000749445	0	0	0.000555525	0	100	0.103312	6.64386	0.985848	2
2449	P17096	HMGA1	High mobility group protein HMG-I/HMG-Y (HMG-I(Y)) (High mobility group AT-hook protein 1) (High mobility group protein A1) (High mobility group protein R)				19	HMGA1	13	6	0	0		9.5	0	-9.5	HMGA1	-9.5	0.00229186	0.00101183	0	0	0.00165185	0	100	0.123023	6.64386	0.910012
1323	Q9BQS8	FYCO1	FYVE and coiled-coil domain-containing protein 1 (Zinc finger FYVE domain-containing protein 7)		Membrane		32	FYCO1	13	12	5	2		12.5	3.5	-9	FYCO1	-9	0.00016592	0.000146503	0.000428427	0.000292957	0.000156211	0.000360692	0.433088	0.0961107	-1.20727	1.01723	1
33	Q5J8M3	EMC4	ER membrane protein complex subunit 4 (Cell proliferation-inducing gene 17 protein) (Transmembrane protein 85)		Membrane	TRANSMEM 84..104; /note="Helical"; /evidence="ECO:0000255"; TRANSMEM 130..150; /note="Helical"; /evidence="ECO:0000255"	18	EMC4	8	10	0	0		9	0	-9	EMC4	-9	0.000824646	0.000986029	0	0	0.000905337	0	100	0.00785049	6.64386	2.1051	2
34	Q9BTV4	TMM43	Transmembrane protein 43 (Protein LUMA)		Membrane	TRANSMEM 32..52; /note="Helical"; /evidence="ECO:0000255"; TRANSMEM 314..334; /note="Helical"; /evidence="ECO:0000255"; TRANSMEM 346..366; /note="Helical"; /evidence="ECO:0000255"; TRANSMEM 369..389; /note="Helical"; /evidence="ECO:0000255"	18	TMM43	10	8	0	0		9	0	-9	TMM43	-9	0.000471594	0.000360887	0	0	0.00041624	0	100	0.0172294	6.64386	1.76373	2
35	Q9BXR0	TGT	Queuine tRNA-ribosyltransferase catalytic subunit 1 (EC 2.4.2.29) (Guanine insertion enzyme) (tRNA-guanine transglycosylase)		Membrane		18	TGT	9	9	0	0		9	0	-9	TGT	-9	0.000421275	0.000402975	0	0	0.000412125	0	100	0.000492579	6.64386	3.30752	2
1404	Q8TCT9	HM13	Minor histocompatibility antigen H13 (EC 3.4.23.-) (Intramembrane protease 1) (IMP-1) (IMPAS-1) (hIMP1) (Presenilin-like protein 3) (Signal peptide peptidase)		Cell membrane	TRANSMEM 32..52; /note="Helical"; /evidence="ECO:0000255"; TRANSMEM 78..98; /note="Helical"; /evidence="ECO:0000255"; TRANSMEM 101..121; /note="Helical"; /evidence="ECO:0000255"; TRANSMEM 158..178; /note="Helical"; /evidence="ECO:0000255"; TRANSMEM 182..202; /note="Helical"; /evidence="ECO:0000255"; TRANSMEM 210..230; /note="Helical"; /evidence="ECO:0000255"; TRANSMEM 257..277; /note="Helical"; /…	32	HM13	11	14	4	3		12.5	3.5	-9	HM13	-9	0.000550402	0.000670081	0.00134369	0.00172277	0.000610241	0.00153323	0.39801	0.0433787	-1.32912	1.36272	1
308	O00571	DDX3X	ATP-dependent RNA helicase DDX3X (EC 3.6.4.13) (CAP-Rf) (DEAD box protein 3, X-chromosomal) (DEAD box, X isoform) (DBX) (Helicase-like protein 2) (HLP2)		Cell membrane		18	DDX3X	9	9	0	0		9	0	-9	DDX3X	-9	0.000256456	0.000245316	0	0	0.000250886	0	100	0.000492579	6.64386	3.30752	2
2193	P22234	PUR6	Multifunctional protein ADE2 [Includes: Phosphoribosylaminoimidazole-succinocarboxamide synthase (EC 6.3.2.6) (SAICAR synthetase); Phosphoribosylaminoimidazole carboxylase (EC 4.1.1.21) (AIR carboxylase) (AIRC)]				20	PUR6	9	10	0	1		9.5	0.5	-9	PUR6	-9	0.000399468	0.000424572	0	0.0005094	0.00041202	0.0002547	1.61767	0.60016	0.693915	0.221733
447	Q9NXH9	TRM1	tRNA (guanine(26)-N(2))-dimethyltransferase (EC 2.1.1.216) (tRNA 2,2-dimethylguanosine-26 methyltransferase) (tRNA(guanine-26,N(2)-N(2)) methyltransferase) (tRNA(m(2,2)G26)dimethyltransferase)				18	TRM1	9	9	0	0		9	0	-9	TRM1	-9	0.000257624	0.000246432	0	0	0.000252028	0	100	0.000492579	6.64386	3.30752	2
448	P62424	RL7A	60S ribosomal protein L7a (Large ribosomal subunit protein eL8) (PLA-X polypeptide) (Surfeit locus protein 3)				18	RL7A	10	8	0	0		9	0	-9	RL7A	-9	0.000709164	0.000542686	0	0	0.000625925	0	100	0.0172294	6.64386	1.76373	2
449	P24534	EF1B	Elongation factor 1-beta (EF-1-beta)				18	EF1B	10	8	0	0		9	0	-9	EF1B	-9	0.00083839	0.000641576	0	0	0.000739983	0	100	0.0172294	6.64386	1.76373	2
450	O14562	UBFD1	Ubiquitin domain-containing protein UBFD1 (Ubiquitin-binding protein homolog)				18	UBFD1	6	12	0	0		9	0	-9	UBFD1	-9	0.000366287	0.00070075	0	0	0.000533519	0	100	0.0857959	6.64386	1.06653	2
451	Q8ND24	RN214	RING finger protein 214				18	RN214	6	12	0	0		9	0	-9	RN214	-9	0.000160999	0.000308011	0	0	0.000234505	0	100	0.0857959	6.64386	1.06653	2
2442	Q5VWZ2	LYPL1	Lysophospholipase-like protein 1 (EC 3.1.2.-)				22	LYPL1	11	9	1	1		10	1	-9	LYPL1	-9	0.000875534	0.000685228	0.000534358	0.000913482	0.000780381	0.00072392	1.07799	0.815021	0.108348	0.0888314
734	Q15276	RABE1	Rab GTPase-binding effector protein 1 (Rabaptin-4) (Rabaptin-5) (Rabaptin-5alpha) (Renal carcinoma antigen NY-REN-17)				18	RABE1	9	9	0	0		9	0	-9	RABE1	-9	0.000196954	0.000188398	0	0	0.000192676	0	100	0.000492579	6.64386	3.30752	2
735	Q9HAV7	GRPE1	GrpE protein homolog 1, mitochondrial (HMGE) (Mt-GrpE#1)				18	GRPE1	8	10	0	0		9	0	-9	GRPE1	-9	0.000695439	0.000831536	0	0	0.000763487	0	100	0.00785049	6.64386	2.1051	2
736	Q96FQ6	S10AG	Protein S100-A16 (Aging-associated gene 13 protein) (Protein S100-F) (S100 calcium-binding protein A16)				18	S10AG	8	10	0	0		9	0	-9	S10AG	-9	0.00146515	0.00175188	0	0	0.00160851	0	100	0.00785049	6.64386	2.1051	2
737	P05198	IF2A	Eukaryotic translation initiation factor 2 subunit 1 (Eukaryotic translation initiation factor 2 subunit alpha) (eIF-2-alpha) (eIF-2A) (eIF-2alpha)				18	IF2A	8	10	0	0		9	0	-9	IF2A	-9	0.00047908	0.000572836	0	0	0.000525958	0	100	0.00785049	6.64386	2.1051	2
738	P52565	GDIR1	Rho GDP-dissociation inhibitor 1 (Rho GDI 1) (Rho-GDI alpha)				18	GDIR1	10	8	0	0		9	0	-9	GDIR1	-9	0.000924695	0.000707621	0	0	0.000816158	0	100	0.0172294	6.64386	1.76373	2
739	P30740	ILEU	Leukocyte elastase inhibitor (LEI) (Monocyte/neutrophil elastase inhibitor) (EI) (M/NEI) (Peptidase inhibitor 2) (PI-2) (Serpin B1)				18	ILEU	11	7	0	0		9	0	-9	ILEU	-9	0.000547497	0.000333272	0	0	0.000440385	0	100	0.0543778	6.64386	1.26458	2
740	Q92552	RT27	28S ribosomal protein S27, mitochondrial (MRP-S27) (S27mt) (Mitochondrial ribosomal protein S27) (Mitochondrial small ribosomal subunit protein mS27)				18	RT27	6	12	0	0		9	0	-9	RT27	-9	0.000273388	0.000523024	0	0	0.000398206	0	100	0.0857959	6.64386	1.06653	2
741	P78371	TCPB	T-complex protein 1 subunit beta (TCP-1-beta) (CCT-beta)				18	TCPB	12	6	0	0		9	0	-9	TCPB	-9	0.000423113	0.000202366	0	0	0.000312739	0	100	0.105254	6.64386	0.97776	2
742	P00367	DHE3	Glutamate dehydrogenase 1, mitochondrial (GDH 1) (EC 1.4.1.3)				18	DHE3	12	6	0	0		9	0	-9	DHE3	-9	0.000405672	0.000194025	0	0	0.000299849	0	100	0.105254	6.64386	0.97776	2
743	O00231	PSD11	26S proteasome non-ATPase regulatory subunit 11 (26S proteasome regulatory subunit RPN6) (26S proteasome regulatory subunit S9) (26S proteasome regulatory subunit p44.5)				18	PSD11	6	12	0	0		9	0	-9	PSD11	-9	0.000268205	0.000513109	0	0	0.000390657	0	100	0.0857959	6.64386	1.06653	2
1539	P40939	ECHA	Trifunctional enzyme subunit alpha, mitochondrial (78 kDa gastrin-binding protein) (Monolysocardiolipin acyltransferase) (EC 2.3.1.-) (TP-alpha) [Includes: Long-chain enoyl-CoA hydratase (EC 4.2.1.17); Long chain 3-hydroxyacyl-CoA dehydrogenase (EC 1.1.1.211)]		Membrane		21	ECHA	9	10	2	0		9.5	1	-8.5	ECHA	-8.5	0.000222508	0.000236492	0.000331961	0	0.0002295	0.00016598	1.3827	0.739004	0.467483	0.131353
36	Q70UQ0	IKIP	Inhibitor of nuclear factor kappa-B kinase-interacting protein (I kappa-B kinase-interacting protein) (IKBKB-interacting protein) (IKK-interacting protein)		Membrane	TRANSMEM 46..62; /note="Helical"; /evidence="ECO:0000255"	17	IKIP	8	9	0	0		8.5	0	-8.5	IKIP	-8.5	0.000431172	0.000463997	0	0	0.000447584	0	100	0.00134192	6.64386	2.87227	2
37	P28331	NDUS1	NADH-ubiquinone oxidoreductase 75 kDa subunit, mitochondrial (EC 1.6.99.3) (EC 7.1.1.2) (Complex I-75kD) (CI-75kD)		Membrane		17	NDUS1	9	8	0	0		8.5	0	-8.5	NDUS1	-8.5	0.000233527	0.000198562	0	0	0.000216044	0	100	0.00648445	6.64386	2.18813	2
38	Q9UHY1	NRBP	Nuclear receptor-binding protein		Membrane		17	NRBP	9	8	0	0		8.5	0	-8.5	NRBP	-8.5	0.000317334	0.000269822	0	0	0.000293578	0	100	0.00648445	6.64386	2.18813	2
1950	P60953	CDC42	Cell division control protein 42 homolog (EC 3.6.5.2) (G25K GTP-binding protein)		Cell membrane		21	CDC42	9	10	2	0		9.5	1	-8.5	CDC42	-8.5	0.000888869	0.000944729	0.0013261	0	0.000916799	0.000663052	1.3827	0.739004	0.467483	0.131353
1951	P17252	KPCA	Protein kinase C alpha type (PKC-A) (PKC-alpha) (EC 2.7.11.13)		Cell membrane		21	KPCA	10	9	2	0		9.5	1	-8.5	KPCA	-8.5	0.000280711	0.000241665	0.000376914	0	0.000261188	0.000188457	1.38593	0.738038	0.470855	0.131921
1953	P07384	CAN1	Calpain-1 catalytic subunit (EC 3.4.22.52) (Calcium-activated neutral proteinase 1) (CANP 1) (Calpain mu-type) (Calpain-1 large subunit) (Cell proliferation-inducing gene 30 protein) (Micromolar-calpain) (muCANP)		Cell membrane		21	CAN1	8	11	2	0		9.5	1	-8.5	CAN1	-8.5	0.000211359	0.000277994	0.000354742	0	0.000244676	0.000177371	1.37946	0.74501	0.464104	0.127838
1954	P20339	RAB5A	Ras-related protein Rab-5A (EC 3.6.5.2)		Cell membrane		21	RAB5A	6	13	1	1		9.5	1	-8.5	RAB5A	-8.5	0.000526431	0.00109105	0.000589037	0.00100695	0.000808742	0.000797996	1.01347	0.978371	0.019298	0.00949644
309	Q9Y2J2	E41L3	Band 4.1-like protein 3 (4.1B) (Differentially expressed in adenocarcinoma of the lung protein 1) (DAL-1) [Cleaved into: Band 4.1-like protein 3, N-terminally processed]		Cell membrane		17	E41L3	9	8	0	0		8.5	0	-8.5	E41L3	-8.5	0.000156186	0.000132801	0	0	0.000144493	0	100	0.00648445	6.64386	2.18813	2
310	P49903	SPS1	Selenide, water dikinase 1 (EC 2.7.9.3) (Selenium donor protein 1) (Selenophosphate synthase 1)		Cell membrane		17	SPS1	9	8	0	0		8.5	0	-8.5	SPS1	-8.5	0.000433097	0.000368252	0	0	0.000400674	0	100	0.00648445	6.64386	2.18813	2
311	O14745	NHRF1	Na(+)/H(+) exchange regulatory cofactor NHE-RF1 (NHERF-1) (Ezrin-radixin-moesin-binding phosphoprotein 50) (EBP50) (Regulatory cofactor of Na(+)/H(+) exchanger) (Sodium-hydrogen exchanger regulatory factor 1) (Solute carrier family 9 isoform A3 regulatory factor 1)		Cell membrane		17	NHRF1	10	7	0	0		8.5	0	-8.5	NHRF1	-8.5	0.000526921	0.000352822	0	0	0.000439871	0	100	0.0370033	6.64386	1.43176	2
1956	Q9Y696	CLIC4	Chloride intracellular channel protein 4 (Intracellular chloride ion channel protein p64H1)		Cell membrane	TRANSMEM 37..57; /note="Helical; Note=After insertion into the membrane"; /evidence="ECO:0000255"	17	CLIC4	5	12	0	0		8.5	0	-8.5	CLIC4	-8.5	0.000372802	0.000855857	0	0	0.00061433	0	100	0.12601	6.64386	0.899593
2195	P19623	SPEE	Spermidine synthase (SPDSY) (EC 2.5.1.16) (Putrescine aminopropyltransferase)				19	SPEE	10	8	1	0		9	0.5	-8.5	SPEE	-8.5	0.000624628	0.000477995	0.000419348	0	0.000551312	0.000209674	2.62938	0.263877	1.39472	0.578598
452	O60684	IMA7	Importin subunit alpha-7 (Karyopherin subunit alpha-6)				17	IMA7	9	8	0	0		8.5	0	-8.5	IMA7	-8.5	0.000316742	0.000269318	0	0	0.00029303	0	100	0.00648445	6.64386	2.18813	2
453	P30050	RL12	60S ribosomal protein L12 (Large ribosomal subunit protein uL11)				17	RL12	10	7	0	0		8.5	0	-8.5	RL12	-8.5	0.00114326	0.000765517	0	0	0.000954388	0	100	0.0370033	6.64386	1.43176	2
454	P09417	DHPR	Dihydropteridine reductase (EC 1.5.1.34) (HDHPR) (Quinoid dihydropteridine reductase) (Short chain dehydrogenase/reductase family 33C member 1)				17	DHPR	9	8	0	0		8.5	0	-8.5	DHPR	-8.5	0.000695795	0.000591617	0	0	0.000643706	0	100	0.00648445	6.64386	2.18813	2
2404	P12109	CO6A1	Collagen alpha-1(VI) chain				49	CO6A1	19	14	13	3		16.5	8	-8.5	CO6A1	-8.5	0.000348649	0.00024574	0.00160152	0.000631795	0.000297195	0.00111666	0.266147	0.234847	-1.9097	0.629215
2439	P0DP25	CALM3	Calmodulin-3				23	CALM3	7	13	2	1		10	1.5	-8.5	CALM3	-8.5	0.000886217	0.00157434	0.00169991	0.00145299	0.00123028	0.00157645	0.780412	0.443593	-0.357693	0.353015
2446	P07686	HEXB	Beta-hexosaminidase subunit beta (EC 3.2.1.52) (Beta-N-acetylhexosaminidase subunit beta) (Hexosaminidase subunit B) (Cervical cancer proto-oncogene 7 protein) (HCC-7) (N-acetyl-beta-glucosaminidase subunit beta) [Cleaved into: Beta-hexosaminidase subunit beta chain B; Beta-hexosaminidase subunit beta chain A]				21	HEXB	14	5	1	1		9.5	1	-8.5	HEXB	-8.5	0.000474987	0.000162269	0.000227775	0.00038938	0.000318628	0.000308577	1.03257	0.959654	0.0462409	0.0178855
2448	P49588	SYAC	Alanine--tRNA ligase, cytoplasmic (EC 6.1.1.7) (Alanyl-tRNA synthetase) (AlaRS) (Renal carcinoma antigen NY-REN-42)				19	SYAC	9	9	1	0		9	0.5	-8.5	SYAC	-8.5	0.000175386	0.000167767	0.000130829	0	0.000171577	6.54147e-05	2.62291	0.246634	1.39117	0.607948
2450	O14744	ANM5	Protein arginine N-methyltransferase 5 (PRMT5) (EC 2.1.1.320) (72 kDa ICln-binding protein) (Histone-arginine N-methyltransferase PRMT5) (Jak-binding protein 1) (Shk1 kinase-binding protein 1 homolog) (SKB1 homolog) (SKB1Hs) [Cleaved into: Protein arginine N-methyltransferase 5, N-terminally processed]				19	ANM5	10	8	0	1		9	0.5	-8.5	ANM5	-8.5	0.000296135	0.000226616	0	0.000339867	0.000261375	0.000169933	1.53811	0.650701	0.621154	0.186618
2451	Q8IVM0	CCD50	Coiled-coil domain-containing protein 50 (Protein Ymer)				19	CCD50	12	6	0	1		9	0.5	-8.5	CCD50	-8.5	0.000739756	0.00035381	0	0.0007075	0.000546783	0.00035375	1.54568	0.679176	0.628237	0.168018
744	Q14019	COTL1	Coactosin-like protein				17	COTL1	8	9	0	0		8.5	0	-8.5	COTL1	-8.5	0.00106275	0.00114365	0	0	0.0011032	0	100	0.00134192	6.64386	2.87227	2
745	P49368	TCPG	T-complex protein 1 subunit gamma (TCP-1-gamma) (CCT-gamma) (hTRiC5)				17	TCPG	9	8	0	0		8.5	0	-8.5	TCPG	-8.5	0.000311512	0.000264871	0	0	0.000288191	0	100	0.00648445	6.64386	2.18813	2
746	P38919	IF4A3	Eukaryotic initiation factor 4A-III (eIF-4A-III) (eIF4A-III) (EC 3.6.4.13) (ATP-dependent RNA helicase DDX48) (ATP-dependent RNA helicase eIF4A-3) (DEAD box protein 48) (Eukaryotic initiation factor 4A-like NUK-34) (Eukaryotic translation initiation factor 4A isoform 3) (Nuclear matrix protein 265) (NMP 265) (hNMP 265) [Cleaved into: Eukaryotic initiation factor 4A-III, N-terminally processed]				17	IF4A3	9	8	0	0		8.5	0	-8.5	IF4A3	-8.5	0.000413075	0.000351228	0	0	0.000382152	0	100	0.00648445	6.64386	2.18813	2
747	Q92598	HS105	Heat shock protein 105 kDa (Antigen NY-CO-25) (Heat shock 110 kDa protein)				17	HS105	9	8	0	0		8.5	0	-8.5	HS105	-8.5	0.000197872	0.000168245	0	0	0.000183059	0	100	0.00648445	6.64386	2.18813	2
748	P41252	SYIC	Isoleucine--tRNA ligase, cytoplasmic (EC 6.1.1.5) (Isoleucyl-tRNA synthetase) (IRS) (IleRS)				17	SYIC	9	8	0	0		8.5	0	-8.5	SYIC	-8.5	0.000134528	0.000114386	0	0	0.000124457	0	100	0.00648445	6.64386	2.18813	2
749	Q9P225	DYH2	Dynein heavy chain 2, axonemal (Axonemal beta dynein heavy chain 2) (Ciliary dynein heavy chain 2) (Dynein heavy chain domain-containing protein 3)				17	DYH2	7	10	0	0		8.5	0	-8.5	DYH2	-8.5	2.98275e-05	4.07597e-05	0	0	3.52936e-05	0	100	0.0231564	6.64386	1.63533	2
750	Q07866	KLC1	Kinesin light chain 1 (KLC 1)				17	KLC1	10	7	0	0		8.5	0	-8.5	KLC1	-8.5	0.000329211	0.000220437	0	0	0.000274824	0	100	0.0370033	6.64386	1.43176	2
751	Q8N163	CCAR2	Cell cycle and apoptosis regulator protein 2 (Cell division cycle and apoptosis regulator protein 2) (DBIRD complex subunit KIAA1967) (Deleted in breast cancer gene 1 protein) (DBC-1) (DBC.1) (NET35) (p30 DBC)				17	CCAR2	6	11	0	0		8.5	0	-8.5	CCAR2	-8.5	0.000122625	0.000215046	0	0	0.000168835	0	100	0.0674247	6.64386	1.17118	2
752	Q02218	ODO1	2-oxoglutarate dehydrogenase, mitochondrial (EC 1.2.4.2) (2-oxoglutarate dehydrogenase complex component E1) (OGDC-E1) (Alpha-ketoglutarate dehydrogenase)				17	ODO1	6	11	0	0		8.5	0	-8.5	ODO1	-8.5	0.000110638	0.000194025	0	0	0.000152331	0	100	0.0674247	6.64386	1.17118	2
2461	Q14103	HNRPD	Heterogeneous nuclear ribonucleoprotein D0 (hnRNP D0) (AU-rich element RNA-binding protein 1)				17	HNRPD	4	13	0	0		8.5	0	-8.5	HNRPD	-8.5	0.00021255	0.000660778	0	0	0.000436664	0	100	0.19071	6.64386	0.719626
2463	Q502W7	CCD38	Coiled-coil domain-containing protein 38				17	CCD38	17	0	0	0		8.5	0	-8.5	CCD38	-8.5	0.000569599	0	0	0	0.000284799	0	100	0.42265	6.64386	0.374019
1312	Q9UBG0	MRC2	C-type mannose receptor 2 (C-type lectin domain family 13 member E) (Endocytic receptor 180) (Macrophage mannose receptor 2) (Urokinase-type plasminogen activator receptor-associated protein) (UPAR-associated protein) (Urokinase receptor-associated protein) (CD antigen CD280)		Membrane	TRANSMEM 1415..1435; /note="Helical"; /evidence="ECO:0000255"	132	MRC2	36	38	37	21		37	29	-8	MRC2	-8	0.000459159	0.000463613	0.00316821	0.00307397	0.000461386	0.00312109	0.147828	0.000314464	-2.758	3.50243	1
1535	P56134	ATPK	ATP synthase subunit f, mitochondrial (ATP synthase membrane subunit f)		Membrane	TRANSMEM 63..82; /note="Helical"; /evidence="ECO:0000255"	22	ATPK	9	10	2	1		9.5	1.5	-8	ATPK	-8	0.00180611	0.00191961	0.00269453	0.00230314	0.00186286	0.00249884	0.74549	0.0891362	-0.423739	1.04995
1545	Q9Y5Z9	UBIA1	UbiA prenyltransferase domain-containing protein 1 (EC 2.5.1.-) (Transitional epithelial response protein 1)		Membrane	TRANSMEM 83..103; /note="Helical"; /evidence="ECO:0000255"; TRANSMEM 134..154; /note="Helical"; /evidence="ECO:0000255"; TRANSMEM 160..180; /note="Helical"; /evidence="ECO:0000255"; TRANSMEM 188..208; /note="Helical"; /evidence="ECO:0000255"; TRANSMEM 209..229; /note="Helical"; /evidence="ECO:0000255"; TRANSMEM 245..267; /note="Helical"; /evidence="ECO:0000255"; TRANSMEM 277..297; /note="Helical"…	18	UBIA1	8	9	0	1		8.5	0.5	-8	UBIA1	-8	0.00044648	0.00048047	0	0.000640518	0.000463475	0.000320259	1.44719	0.69889	0.533252	0.155591
39	Q9C0E8	LNP	Endoplasmic reticulum junction formation protein lunapark (ER junction formation factor lunapark)		Membrane	TRANSMEM 46..66; /note="Helical"; /evidence="ECO:0000255"; TRANSMEM 78..98; /note="Helical"; /evidence="ECO:0000255"	16	LNP	9	7	0	0		8	0	-8	LNP	-8	0.000396668	0.000295117	0	0	0.000345893	0	100	0.0208763	6.64386	1.68035	2
40	Q6DD88	ATLA3	Atlastin-3 (EC 3.6.5.-)		Membrane	TRANSMEM 446..466; /note="Helical"; /evidence="ECO:0000255"; TRANSMEM 468..488; /note="Helical"; /evidence="ECO:0000255"	16	ATLA3	8	8	0	0		8	0	-8	ATLA3	-8	0.000278947	0.000266829	0	0	0.000272888	0	100	0.000492579	6.64386	3.30752	2
41	Q10567	AP1B1	AP-1 complex subunit beta-1 (Adaptor protein complex AP-1 subunit beta-1) (Adaptor-related protein complex 1 subunit beta-1) (Beta-1-adaptin) (Beta-adaptin 1) (Clathrin assembly protein complex 1 beta large chain) (Golgi adaptor HA1/AP1 adaptin beta subunit)		Membrane		16	AP1B1	8	8	0	0		8	0	-8	AP1B1	-8	0.00015902	0.000152112	0	0	0.000155566	0	100	0.000492579	6.64386	3.30752	2
42	P49023	PAXI	Paxillin		Membrane		16	PAXI	9	7	0	0		8	0	-8	PAXI	-8	0.000287266	0.000213723	0	0	0.000250494	0	100	0.0208763	6.64386	1.68035	2
43	Q13501	SQSTM	Sequestosome-1 (EBI3-associated protein of 60 kDa) (EBIAP) (p60) (Phosphotyrosine-independent ligand for the Lck SH2 domain of 62 kDa) (Ubiquitin-binding protein p62)		Membrane		16	SQSTM	9	7	0	0		8	0	-8	SQSTM	-8	0.00038585	0.000287069	0	0	0.000336459	0	100	0.0208763	6.64386	1.68035	2
312	O75915	PRAF3	PRA1 family protein 3 (ADP-ribosylation factor-like protein 6-interacting protein 5) (ARL-6-interacting protein 5) (Aip-5) (Cytoskeleton-related vitamin A-responsive protein) (Dermal papilla-derived protein 11) (GTRAP3-18) (Glutamate transporter EAAC1-interacting protein) (JM5) (Prenylated Rab acceptor protein 2) (Protein JWa) (Putative MAPK-activating protein PM27)		Cell membrane	TRANSMEM 36..56; /note="Helical"; /evidence="ECO:0000255"; TRANSMEM 57..77; /note="Helical"; /evidence="ECO:0000255"; TRANSMEM 94..114; /note="Helical"; /evidence="ECO:0000255"; TRANSMEM 115..135; /note="Helical"; /evidence="ECO:0000255"	16	PRAF3	7	9	0	0		8	0	-8	PRAF3	-8	0.000702374	0.000863824	0	0	0.000783099	0	100	0.0104598	6.64386	1.98048	2
313	Q9P0L0	VAPA	Vesicle-associated membrane protein-associated protein A (VAMP-A) (VAMP-associated protein A) (VAP-A) (33 kDa VAMP-associated protein) (VAP-33)		Cell membrane	TRANSMEM 228..248; /note="Helical; Anchor for type IV membrane protein"; /evidence="ECO:0000255"	16	VAPA	10	6	0	0		8	0	-8	VAPA	-8	0.000757581	0.000434803	0	0	0.000596192	0	100	0.066096	6.64386	1.17982	2
314	P15311	EZRI	Ezrin (Cytovillin) (Villin-2) (p81)		Cell membrane		16	EZRI	9	7	0	0		8	0	-8	EZRI	-8	0.000289717	0.000215547	0	0	0.000252632	0	100	0.0208763	6.64386	1.68035	2
2192	P26640	SYVC	Valine--tRNA ligase (EC 6.1.1.9) (Protein G7a) (Valyl-tRNA synthetase) (ValRS)				20	SYVC	9	9	1	1		9	1	-8	SYVC	-8	0.000134315	0.00012848	0.000100192	0.000171278	0.000131397	0.000135735	0.968044	0.914313	-0.046855	0.0389051
455	P83731	RL24	60S ribosomal protein L24 (60S ribosomal protein L30) (Large ribosomal subunit protein eL24)				16	RL24	7	9	0	0		8	0	-8	RL24	-8	0.00084106	0.00103439	0	0	0.000937724	0	100	0.0104598	6.64386	1.98048	2
456	P24844	MYL9	Myosin regulatory light polypeptide 9 (20 kDa myosin light chain) (LC20) (MLC-2C) (Myosin RLC) (Myosin regulatory light chain 2, smooth muscle isoform) (Myosin regulatory light chain 9) (Myosin regulatory light chain MRLC1)				16	MYL9	9	7	0	0		8	0	-8	MYL9	-8	0.000987058	0.000734362	0	0	0.00086071	0	100	0.0208763	6.64386	1.68035	2
2409	P49327	FAS	Fatty acid synthase (EC 2.3.1.85) [Includes: [Acyl-carrier-protein] S-acetyltransferase (EC 2.3.1.38); [Acyl-carrier-protein] S-malonyltransferase (EC 2.3.1.39); 3-oxoacyl-[acyl-carrier-protein] synthase (EC 2.3.1.41); 3-oxoacyl-[acyl-carrier-protein] reductase (EC 1.1.1.100); 3-hydroxyacyl-[acyl-carrier-protein] dehydratase (EC 4.2.1.59); Enoyl-[acyl-carrier-protein] reductase (EC 1.3.1.39); Ole…				38	FAS	15	12	9	2		13.5	5.5	-8	FAS	-8	0.000112687	8.62333e-05	0.000453917	0.000172437	9.94601e-05	0.000313177	0.317584	0.269702	-1.65479	0.569116
2441	O94925	GLSK	Glutaminase kidney isoform, mitochondrial (GLS) (EC 3.5.1.2) (K-glutaminase) (L-glutamine amidohydrolase) [Cleaved into: Glutaminase kidney isoform, mitochondrial 68 kDa chain; Glutaminase kidney isoform, mitochondrial 65 kDa chain]				22	GLSK	7	12	2	1		9.5	1.5	-8	GLSK	-8	0.000197379	0.000323665	0.000378604	0.00032361	0.000260522	0.000351107	0.742002	0.318966	-0.430506	0.496256
2452	Q27J81	INF2	Inverted formin-2 (HBEBP2-binding protein C)				18	INF2	9	8	1	0		8.5	0.5	-8	INF2	-8	0.000135928	0.000115576	0.000101395	0	0.000125752	5.06977e-05	2.48043	0.283759	1.31059	0.54705
2454	Q8NHP8	PLBL2	Putative phospholipase B-like 2 (EC 3.1.1.-) (76 kDa protein) (p76) (LAMA-like protein 2) (Lamina ancestor homolog 2) (Phospholipase B domain-containing protein 2) [Cleaved into: Putative phospholipase B-like 2 32 kDa form; Putative phospholipase B-like 2 45 kDa form]				18	PLBL2	11	6	1	0		8.5	0.5	-8	PLBL2	-8	0.000352295	0.000183813	0.000215013	0	0.000268054	0.000107507	2.49337	0.36079	1.3181	0.442746
753	Q02878	RL6	60S ribosomal protein L6 (Large ribosomal subunit protein eL6) (Neoplasm-related protein C140) (Tax-responsive enhancer element-binding protein 107) (TaxREB107)				16	RL6	8	8	0	0		8	0	-8	RL6	-8	0.000523994	0.000501231	0	0	0.000512612	0	100	0.000492579	6.64386	3.30752	2
754	Q5SW79	CE170	Centrosomal protein of 170 kDa (Cep170) (KARP-1-binding protein) (KARP1-binding protein)				16	CE170	8	8	0	0		8	0	-8	CE170	-8	9.52716e-05	9.1133e-05	0	0	9.32023e-05	0	100	0.000492579	6.64386	3.30752	2
755	Q01085	TIAR	Nucleolysin TIAR (TIA-1-related protein)				16	TIAR	8	8	0	0		8	0	-8	TIAR	-8	0.000402427	0.000384946	0	0	0.000393686	0	100	0.000492579	6.64386	3.30752	2
756	Q9BS40	LXN	Latexin (Endogenous carboxypeptidase inhibitor) (ECI) (Protein MUM) (Tissue carboxypeptidase inhibitor) (TCI)				16	LXN	8	8	0	0		8	0	-8	LXN	-8	0.000679776	0.000650246	0	0	0.000665011	0	100	0.000492579	6.64386	3.30752	2
757	Q9P270	SLAI2	SLAIN motif-containing protein 2				16	SLAI2	7	9	0	0		8	0	-8	SLAI2	-8	0.000227274	0.000279516	0	0	0.000253395	0	100	0.0104598	6.64386	1.98048	2
758	Q9UK76	JUPI1	Jupiter microtubule associated homolog 1 (Androgen-regulated protein 2) (Hematological and neurological expressed 1 protein) [Cleaved into: Jupiter microtubule associated homolog 1, N-terminally processed]				16	JUPI1	9	7	0	0		8	0	-8	JUPI1	-8	0.00110243	0.000820197	0	0	0.000961312	0	100	0.0208763	6.64386	1.68035	2
759	O60762	DPM1	Dolichol-phosphate mannosyltransferase subunit 1 (EC 2.4.1.83) (Dolichol-phosphate mannose synthase subunit 1) (DPM synthase subunit 1) (Dolichyl-phosphate beta-D-mannosyltransferase subunit 1) (Mannose-P-dolichol synthase subunit 1) (MPD synthase subunit 1)				16	DPM1	9	7	0	0		8	0	-8	DPM1	-8	0.000652977	0.000485809	0	0	0.000569393	0	100	0.0208763	6.64386	1.68035	2
760	P61163	ACTZ	Alpha-centractin (Centractin) (ARP1) (Actin-RPV) (Centrosome-associated actin homolog)				16	ACTZ	9	7	0	0		8	0	-8	ACTZ	-8	0.000451526	0.000335932	0	0	0.000393729	0	100	0.0208763	6.64386	1.68035	2
761	P14868	SYDC	Aspartate--tRNA ligase, cytoplasmic (EC 6.1.1.12) (Aspartyl-tRNA synthetase) (AspRS) (Cell proliferation-inducing gene 40 protein)				16	SYDC	10	6	0	0		8	0	-8	SYDC	-8	0.000376522	0.0002161	0	0	0.000296311	0	100	0.066096	6.64386	1.17982	2
762	P85037	FOXK1	Forkhead box protein K1 (Myocyte nuclear factor) (MNF)				16	FOXK1	10	6	0	0		8	0	-8	FOXK1	-8	0.00025735	0.000147703	0	0	0.000202526	0	100	0.066096	6.64386	1.17982	2
763	P98168	ZXDA	Zinc finger X-linked protein ZXDA				16	ZXDA	10	6	0	0		8	0	-8	ZXDA	-8	0.000236092	0.000135502	0	0	0.000185797	0	100	0.066096	6.64386	1.17982	2
764	P15121	ALDR	Aldo-keto reductase family 1 member B1 (EC 1.1.1.300) (EC 1.1.1.372) (EC 1.1.1.54) (Aldehyde reductase) (Aldose reductase) (AR) (EC 1.1.1.21)				16	ALDR	8	8	0	0		8	0	-8	ALDR	-8	0.000477564	0.000456818	0	0	0.000467191	0	100	0.000492579	6.64386	3.30752	2
1544	Q9BVK6	TMED9	Transmembrane emp24 domain-containing protein 9 (GMP25) (Glycoprotein 25L2) (p24 family protein alpha-2) (p24alpha2) (p25)		Membrane	TRANSMEM 203..222; /note="Helical"; /evidence="ECO:0000255"	19	TMED9	3	14	2	0		8.5	1	-7.5	TMED9	-7.5	0.000240814	0.00107498	0.00107781	0	0.000657898	0.000538906	1.2208	0.87746	0.287829	0.0567729
1548	Q9GZP9	DERL2	Derlin-2 (Degradation in endoplasmic reticulum protein 2) (DERtrin-2) (Der1-like protein 2) (F-LAN-1) (F-LANa)		Membrane	TRANSMEM 58..78; /note="Helical; Name=1"; /evidence="ECO:0000255"; TRANSMEM 97..117; /note="Helical; Name=2"; /evidence="ECO:0000255"; TRANSMEM 151..171; /note="Helical; Name=3"; /evidence="ECO:0000255"; TRANSMEM 173..193; /note="Helical; Name=4"; /evidence="ECO:0000255"	17	DERL2	6	10	1	0		8	0.5	-7.5	DERL2	-7.5	0.000473567	0.000754993	0.000529887	0	0.00061428	0.000264943	2.31853	0.364344	1.21321	0.438488
44	P51149	RAB7A	Ras-related protein Rab-7a		Membrane		15	RAB7A	7	8	0	0		7.5	0	-7.5	RAB7A	-7.5	0.000637905	0.000697365	0	0	0.000667635	0	100	0.00197706	6.64386	2.70398	2
45	O95831	AIFM1	Apoptosis-inducing factor 1, mitochondrial (EC 1.6.99.-) (Programmed cell death protein 8)		Membrane		15	AIFM1	7	8	0	0		7.5	0	-7.5	AIFM1	-7.5	0.00021541	0.000235489	0	0	0.000225449	0	100	0.00197706	6.64386	2.70398	2
46	O75436	VP26A	Vacuolar protein sorting-associated protein 26A (Vesicle protein sorting 26A) (hVPS26)		Membrane		15	VP26A	8	7	0	0		7.5	0	-7.5	VP26A	-7.5	0.000461499	0.00038627	0	0	0.000423884	0	100	0.00778257	6.64386	2.10888	2
47	Q99816	TS101	Tumor susceptibility gene 101 protein (ESCRT-I complex subunit TSG101)		Membrane		15	TS101	8	7	0	0		7.5	0	-7.5	TS101	-7.5	0.000386949	0.000323873	0	0	0.000355411	0	100	0.00778257	6.64386	2.10888	2
1552	Q3ZCQ8	TIM50	Mitochondrial import inner membrane translocase subunit TIM50		Membrane	TRANSMEM 66..86; /note="Helical"; /evidence="ECO:0000255"	15	TIM50	11	4	0	0		7.5	0	-7.5	TIM50	-7.5	0.000587823	0.000204468	0	0	0.000396146	0	100	0.174718	6.64386	0.757663
1940	Q9Y4G6	TLN2	Talin-2		Cell membrane		29	TLN2	12	10	7	0		11	3.5	-7.5	TLN2	-7.5	8.90501e-05	7.09848e-05	0.000348741	0	8.00174e-05	0.000174371	0.458893	0.643062	-1.12377	0.191747
1949	Q13492	PICAL	Phosphatidylinositol-binding clathrin assembly protein (Clathrin assembly lymphoid myeloid leukemia protein)		Cell membrane		21	PICAL	9	9	3	0		9	1.5	-7.5	PICAL	-7.5	0.000260389	0.000249078	0.000582713	0	0.000254734	0.000291356	0.874303	0.911484	-0.193795	0.0402508
315	Q99497	PARK7	Parkinson disease protein 7 (Maillard deglycase) (Oncogene DJ1) (Parkinsonism-associated deglycase) (Protein DJ-1) (DJ-1) (Protein/nucleic acid deglycase DJ-1) (EC 3.1.2.-) (EC 3.5.1.-) (EC 3.5.1.124)		Cell membrane		15	PARK7	6	9	0	0		7.5	0	-7.5	PARK7	-7.5	0.00059885	0.000859254	0	0	0.000729052	0	100	0.0304456	6.64386	1.51648	2
316	O60716	CTND1	Catenin delta-1 (Cadherin-associated Src substrate) (CAS) (p120 catenin) (p120(ctn)) (p120(cas))		Cell membrane		15	CTND1	6	9	0	0		7.5	0	-7.5	CTND1	-7.5	0.000116924	0.000167767	0	0	0.000142346	0	100	0.0304456	6.64386	1.51648	2
317	P30153	2AAA	Serine/threonine-protein phosphatase 2A 65 kDa regulatory subunit A alpha isoform (Medium tumor antigen-associated 61 kDa protein) (PP2A subunit A isoform PR65-alpha) (PP2A subunit A isoform R1-alpha)		Cell membrane		15	2AAA	9	6	0	0		7.5	0	-7.5	2AAA	-7.5	0.000288241	0.000183813	0	0	0.000236027	0	100	0.0456158	6.64386	1.34088	2
457	O14950	ML12B	Myosin regulatory light chain 12B (MLC-2A) (MLC-2) (Myosin regulatory light chain 2-B, smooth muscle isoform) (Myosin regulatory light chain 20 kDa) (MLC20) (Myosin regulatory light chain MRLC2) (SHUJUN-1)				15	ML12B	8	7	0	0		7.5	0	-7.5	ML12B	-7.5	0.000877385	0.000734362	0	0	0.000805873	0	100	0.00778257	6.64386	2.10888	2
458	Q8N128	F177A	Protein FAM177A1				15	F177A	8	7	0	0		7.5	0	-7.5	F177A	-7.5	0.000708498	0.000593006	0	0	0.000650752	0	100	0.00778257	6.64386	2.10888	2
459	Q9UI10	EI2BD	Translation initiation factor eIF-2B subunit delta (eIF-2B GDP-GTP exchange factor subunit delta)				15	EI2BD	8	7	0	0		7.5	0	-7.5	EI2BD	-7.5	0.000288547	0.000241511	0	0	0.000265029	0	100	0.00778257	6.64386	2.10888	2
460	P78344	IF4G2	Eukaryotic translation initiation factor 4 gamma 2 (eIF-4-gamma 2) (eIF-4G 2) (eIF4G 2) (Death-associated protein 5) (DAP-5) (p97)				15	IF4G2	8	7	0	0		7.5	0	-7.5	IF4G2	-7.5	0.000166384	0.000139262	0	0	0.000152823	0	100	0.00778257	6.64386	2.10888	2
461	P62277	RS13	40S ribosomal protein S13 (Small ribosomal subunit protein uS15)				15	RS13	6	9	0	0		7.5	0	-7.5	RS13	-7.5	0.000749554	0.00107549	0	0	0.000912522	0	100	0.0304456	6.64386	1.51648	2
673	Q06830	PRDX1	Peroxiredoxin-1 (EC 1.11.1.15) (Natural killer cell-enhancing factor A) (NKEF-A) (Proliferation-associated gene protein) (PAG) (Thioredoxin peroxidase 2) (Thioredoxin-dependent peroxide reductase 2)				35	PRDX1	12	13	5	5		12.5	5	-7.5	PRDX1	-7.5	0.00113751	0.00117878	0.00318198	0.00543958	0.00115814	0.00431078	0.268662	0.107883	-1.89613	0.967046	2
2432	Q8WX93	PALLD	Palladin (SIH002) (Sarcoma antigen NY-SAR-77)				25	PALLD	12	8	4	1		10	2.5	-7.5	PALLD	-7.5	0.000163677	0.000104378	0.000366285	0.00015654	0.000134027	0.000261412	0.512705	0.362928	-0.9638	0.44018
2456	P09960	LKHA4	Leukotriene A-4 hydrolase (LTA-4 hydrolase) (EC 3.3.2.6) (Leukotriene A(4) hydrolase)				17	LKHA4	7	9	1	0		8	0.5	-7.5	LKHA4	-7.5	0.000216115	0.000265792	0.000207272	0	0.000240954	0.000103636	2.325	0.326508	1.21723	0.486106
2457	Q15691	MARE1	Microtubule-associated protein RP/EB family member 1 (APC-binding protein EB1) (End-binding protein 1) (EB1)				17	MARE1	9	7	1	0		8	0.5	-7.5	MARE1	-7.5	0.000633485	0.000471307	0.000472548	0	0.000552396	0.000236274	2.33794	0.333164	1.22524	0.477342
2458	Q14203	DCTN1	Dynactin subunit 1 (150 kDa dynein-associated polypeptide) (DAP-150) (DP-150) (p135) (p150-glued)				17	DCTN1	11	5	1	0		8	0.5	-7.5	DCTN1	-7.5	0.000162364	7.0596e-05	9.90946e-05	0	0.00011648	4.95473e-05	2.35089	0.426068	1.2332	0.370521
2459	Q9C0C2	TB182	182 kDa tankyrase-1-binding protein				17	TB182	11	5	1	0		8	0.5	-7.5	TB182	-7.5	0.000120012	5.21814e-05	7.32464e-05	0	8.60969e-05	3.66232e-05	2.35089	0.426068	1.2332	0.370521
2460	P07954	FUMH	Fumarate hydratase, mitochondrial (Fumarase) (HsFH) (EC 4.2.1.2)				17	FUMH	4	12	1	0		8	0.5	-7.5	FUMH	-7.5	0.000147951	0.000424572	0.00024832	0	0.000286262	0.00012416	2.30559	0.475087	1.20514	0.323227
765	P52292	IMA1	Importin subunit alpha-1 (Karyopherin subunit alpha-2) (RAG cohort protein 1) (SRP1-alpha)				15	IMA1	7	8	0	0		7.5	0	-7.5	IMA1	-7.5	0.000249615	0.000272882	0	0	0.000261249	0	100	0.00197706	6.64386	2.70398	2
766	Q9HB71	CYBP	Calcyclin-binding protein (CacyBP) (hCacyBP) (S100A6-binding protein) (Siah-interacting protein)				15	CYBP	8	7	0	0		7.5	0	-7.5	CYBP	-7.5	0.000661887	0.000553992	0	0	0.00060794	0	100	0.00778257	6.64386	2.10888	2
767	Q8N6T3	ARFG1	ADP-ribosylation factor GTPase-activating protein 1 (ARF GAP 1) (ADP-ribosylation factor 1 GTPase-activating protein) (ARF1 GAP) (ARF1-directed GTPase-activating protein)				15	ARFG1	8	7	0	0		7.5	0	-7.5	ARFG1	-7.5	0.0003717	0.000311109	0	0	0.000341404	0	100	0.00778257	6.64386	2.10888	2
768	Q8IWE2	NXP20	Protein NOXP20 (Nervous system overexpressed protein 20) (Protein FAM114A1)				15	NXP20	8	7	0	0		7.5	0	-7.5	NXP20	-7.5	0.000268046	0.000224352	0	0	0.000246199	0	100	0.00778257	6.64386	2.10888	2
769	Q01469	FABP5	Fatty acid-binding protein 5 (Epidermal-type fatty acid-binding protein) (E-FABP) (Fatty acid-binding protein, epidermal) (Psoriasis-associated fatty acid-binding protein homolog) (PA-FABP)				15	FABP5	6	9	0	0		7.5	0	-7.5	FABP5	-7.5	0.00083839	0.00120296	0	0	0.00102067	0	100	0.0304456	6.64386	1.51648	2
770	O75821	EIF3G	Eukaryotic translation initiation factor 3 subunit G (eIF3g) (Eukaryotic translation initiation factor 3 RNA-binding subunit) (eIF-3 RNA-binding subunit) (Eukaryotic translation initiation factor 3 subunit 4) (eIF-3-delta) (eIF3 p42) (eIF3 p44)				15	EIF3G	6	9	0	0		7.5	0	-7.5	EIF3G	-7.5	0.000353696	0.000507497	0	0	0.000430596	0	100	0.0304456	6.64386	1.51648	2
771	P62081	RS7	40S ribosomal protein S7 (Small ribosomal subunit protein eS7)				15	RS7	6	9	0	0		7.5	0	-7.5	RS7	-7.5	0.000583416	0.000837108	0	0	0.000710262	0	100	0.0304456	6.64386	1.51648	2
772	Q9Y5Z4	HEBP2	Heme-binding protein 2 (Placental protein 23) (PP23) (Protein SOUL)				15	HEBP2	5	10	0	0		7.5	0	-7.5	HEBP2	-7.5	0.000460092	0.000880211	0	0	0.000670151	0	100	0.0857959	6.64386	1.06653	2
773	Q68D10	SPT2	Protein SPT2 homolog (Protein KU002155) (SPT2 domain-containing protein 1)				15	SPT2	10	5	0	0		7.5	0	-7.5	SPT2	-7.5	0.000275384	0.00013171	0	0	0.000203547	0	100	0.105254	6.64386	0.97776	2
774	P78417	GSTO1	Glutathione S-transferase omega-1 (GSTO-1) (EC 2.5.1.18) (Glutathione S-transferase omega 1-1) (GSTO 1-1) (Glutathione-dependent dehydroascorbate reductase) (EC 1.8.5.1) (Monomethylarsonic acid reductase) (MMA(V) reductase) (EC 1.20.4.2) (S-(Phenacyl)glutathione reductase) (SPG-R)				15	GSTO1	9	6	0	0		7.5	0	-7.5	GSTO1	-7.5	0.000704456	0.000449236	0	0	0.000576846	0	100	0.0456158	6.64386	1.34088	2
2470	Q99714	HCD2	3-hydroxyacyl-CoA dehydrogenase type-2 (EC 1.1.1.35) (17-beta-hydroxysteroid dehydrogenase 10) (17-beta-HSD 10) (EC 1.1.1.51) (2-methyl-3-hydroxybutyryl-CoA dehydrogenase) (MHBD) (3-hydroxy-2-methylbutyryl-CoA dehydrogenase) (EC 1.1.1.178) (3-hydroxyacyl-CoA dehydrogenase type II) (Endoplasmic reticulum-associated amyloid beta-peptide-binding protein) (Mitochondrial ribonuclease P protein 2) (Mit…				15	HCD2	13	2	0	0		7.5	0	-7.5	HCD2	-7.5	0.000939575	0.000138271	0	0	0.000538923	0	100	0.310817	6.64386	0.507496
1309	P17301	ITA2	Integrin alpha-2 (CD49 antigen-like family member B) (Collagen receptor) (Platelet membrane glycoprotein Ia) (GPIa) (VLA-2 subunit alpha) (CD antigen CD49b)		Membrane	TRANSMEM 1133..1154; /note="Helical"; /evidence="ECO:0000255"	220	ITA2	56	61	49	54		58.5	51.5	-7	ITA2	-7	0.000894472	0.00093201	0.00525445	0.00989902	0.000913241	0.00757673	0.120532	0.103033	-3.05251	0.987022	1
1534	P28482	MK01	Mitogen-activated protein kinase 1 (MAP kinase 1) (MAPK 1) (EC 2.7.11.24) (ERT1) (Extracellular signal-regulated kinase 2) (ERK-2) (MAP kinase isoform p42) (p42-MAPK) (Mitogen-activated protein kinase 2) (MAP kinase 2) (MAPK 2)		Membrane		24	MK01	6	13	2	3		9.5	2.5	-7	MK01	-7	0.000314396	0.000651601	0.000703572	0.00180413	0.000482998	0.00125385	0.385213	0.312363	-1.37627	0.50534
1536	Q9NTJ5	SAC1	Phosphatidylinositide phosphatase SAC1 (EC 3.1.3.-) (Suppressor of actin mutations 1-like protein)		Membrane	TRANSMEM 56..76; /note="Helical"; /evidence="ECO:0000255"; TRANSMEM 521..541; /note="Helical"; /evidence="ECO:0000255"; TRANSMEM 549..569; /note="Helical"; /evidence="ECO:0000255"	22	SAC1	8	10	3	1		9	2	-7	SAC1	-7	0.000257087	0.000307399	0.000647238	0.000368816	0.000282243	0.000508027	0.555567	0.251547	-0.847967	0.59938
1541	P61106	RAB14	Ras-related protein Rab-14		Membrane		20	RAB14	8	9	3	0		8.5	1.5	-7	RAB14	-7	0.000701908	0.000755344	0.00176711	0	0.000728626	0.000883555	0.824652	0.877008	-0.278143	0.0569965
1546	O00116	ADAS	Alkyldihydroxyacetonephosphate synthase, peroxisomal (Alkyl-DHAP synthase) (EC 2.5.1.26) (Aging-associated gene 5 protein) (Alkylglycerone-phosphate synthase)		Membrane		18	ADAS	9	7	2	0		8	1	-7	ADAS	-7	0.000258015	0.000191961	0.000384933	0	0.000224988	0.000192466	1.16897	0.883048	0.225241	0.0540158
1551	Q9UGP8	SEC63	Translocation protein SEC63 homolog		Membrane	TRANSMEM 15..35; /note="Helical"; /evidence="ECO:0000255"; TRANSMEM 70..90; /note="Helical"; /evidence="ECO:0000255"; TRANSMEM 189..209; /note="Helical"; /evidence="ECO:0000255"	16	SEC63	7	8	1	0		7.5	0.5	-7	SEC63	-7	0.000173745	0.00018994	0.000166635	0	0.000181843	8.33177e-05	2.18252	0.360308	1.126	0.443326
48	Q9Y241	HIG1A	HIG1 domain family member 1A, mitochondrial (Hypoxia-inducible gene 1 protein) (RCF1 homolog A) (RCF1a)		Membrane	TRANSMEM 26..46; /note="Helical"; /evidence="ECO:0000255|PROSITE-ProRule:PRU00836"; TRANSMEM 60..80; /note="Helical"; /evidence="ECO:0000255|PROSITE-ProRule:PRU00836"	14	HIG1A	8	6	0	0		7	0	-7	HIG1A	-7	0.00162269	0.00116415	0	0	0.00139342	0	100	0.0260206	6.64386	1.58468	2
49	O00264	PGRC1	Membrane-associated progesterone receptor component 1 (mPR) (Dap1) (IZA)		Membrane	TRANSMEM 25..43; /note="Helical"; /evidence="ECO:0000255"	14	PGRC1	6	8	0	0		7	0	-7	PGRC1	-7	0.000580424	0.00074028	0	0	0.000660352	0	100	0.0143361	6.64386	1.84357	2
50	Q13439	GOGA4	Golgin subfamily A member 4 (256 kDa golgin) (Golgin-245) (Protein 72.1) (Trans-Golgi p230)		Membrane		14	GOGA4	7	7	0	0		7	0	-7	GOGA4	-7	5.92136e-05	5.66414e-05	0	0	5.79275e-05	0	100	0.000492579	6.64386	3.30752	2
51	Q12792	TWF1	Twinfilin-1 (Protein A6) (Protein tyrosine kinase 9)		Membrane		14	TWF1	8	6	0	0		7	0	-7	TWF1	-7	0.000431172	0.000309331	0	0	0.000370252	0	100	0.0260206	6.64386	1.58468	2
52	Q9GZV4	IF5A2	Eukaryotic translation initiation factor 5A-2 (eIF-5A-2) (eIF-5A2) (Eukaryotic initiation factor 5A isoform 2)		Membrane		14	IF5A2	8	6	0	0		7	0	-7	IF5A2	-7	0.000986341	0.000707621	0	0	0.000846981	0	100	0.0260206	6.64386	1.58468	2
53	Q5T9A4	ATD3B	ATPase family AAA domain-containing protein 3B (AAA-TOB3)	INTRAMEM 247..264; /note="Helical"; /evidence="ECO:0000255"	Membrane		14	ATD3B	8	6	0	0		7	0	-7	ATD3B	-7	0.000232886	0.000167077	0	0	0.000199982	0	100	0.0260206	6.64386	1.58468	2
1559	Q9H8Y8	GORS2	Golgi reassembly-stacking protein 2 (GRS2) (Golgi phosphoprotein 6) (GOLPH6) (Golgi reassembly-stacking protein of 55 kDa) (GRASP55) (p59)		Membrane		14	GORS2	4	10	0	0		7	0	-7	GORS2	-7	0.000166936	0.000399211	0	0	0.000283073	0	100	0.135049	6.64386	0.869509
1560	P48444	COPD	Coatomer subunit delta (Archain) (Delta-coat protein) (Delta-COP)		Membrane		14	COPD	10	4	0	0		7	0	-7	COPD	-7	0.000369154	0.000141247	0	0	0.000255201	0	100	0.154474	6.64386	0.811145
318	P20020	AT2B1	Plasma membrane calcium-transporting ATPase 1 (EC 7.2.2.10) (Plasma membrane calcium ATPase isoform 1) (PMCA1) (Plasma membrane calcium pump isoform 1)		Cell membrane	TRANSMEM 106..126; /note="Helical"; /evidence="ECO:0000269|PubMed:30190470"; TRANSMEM 155..175; /note="Helical"; /evidence="ECO:0000269|PubMed:30190470"; TRANSMEM 367..386; /note="Helical"; /evidence="ECO:0000269|PubMed:30190470"; TRANSMEM 419..439; /note="Helical"; /evidence="ECO:0000255"; TRANSMEM 856..876; /note="Helical"; /evidence="ECO:0000255"; TRANSMEM 883..903; /note="Helical"; /evidence=…	14	AT2B1	9	5	0	0		7	0	-7	AT2B1	-7	0.000139159	7.39522e-05	0	0	0.000106556	0	100	0.0822374	6.64386	1.08493	2
319	P78356	PI42B	Phosphatidylinositol 5-phosphate 4-kinase type-2 beta (EC 2.7.1.149) (1-phosphatidylinositol 5-phosphate 4-kinase 2-beta) (Diphosphoinositide kinase 2-beta) (Phosphatidylinositol 5-phosphate 4-kinase type II beta) (PI(5)P 4-kinase type II beta) (PIP4KII-beta) (PtdIns(5)P-4-kinase isoform 2-beta)		Cell membrane		14	PI42B	7	7	0	0		7	0	-7	PI42B	-7	0.000317419	0.00030363	0	0	0.000310525	0	100	0.000492579	6.64386	3.30752	2
320	Q08209	PP2BA	Serine/threonine-protein phosphatase 2B catalytic subunit alpha isoform (EC 3.1.3.16) (CAM-PRP catalytic subunit) (Calmodulin-dependent calcineurin A subunit alpha isoform)		Cell membrane		14	PP2BA	7	7	0	0		7	0	-7	PP2BA	-7	0.000253448	0.000242438	0	0	0.000247943	0	100	0.000492579	6.64386	3.30752	2
321	P46108	CRK	Adapter molecule crk (Proto-oncogene c-Crk) (p38)		Cell membrane		14	CRK	6	8	0	0		7	0	-7	CRK	-7	0.000372311	0.000474851	0	0	0.000423581	0	100	0.0143361	6.64386	1.84357	2
322	O95782	AP2A1	AP-2 complex subunit alpha-1 (100 kDa coated vesicle protein A) (Adaptor protein complex AP-2 subunit alpha-1) (Adaptor-related protein complex 2 subunit alpha-1) (Alpha-adaptin A) (Alpha1-adaptin) (Clathrin assembly protein complex 2 alpha-A large chain) (Plasma membrane adaptor HA2/AP2 adaptin alpha A subunit)		Cell membrane		14	AP2A1	5	9	0	0		7	0	-7	AP2A1	-7	9.65393e-05	0.000166222	0	0	0.000131381	0	100	0.0636835	6.64386	1.19597	2
2190	Q96LJ7	DHRS1	Dehydrogenase/reductase SDR family member 1 (EC 1.1.-.-) (Short chain dehydrogenase/reductase family 19C member 1)				22	DHRS1	12	6	3	1		9	2	-7	DHRS1	-7	0.000723212	0.000345898	0.00121383	0.000691678	0.000534555	0.000952754	0.561063	0.323719	-0.833766	0.489832
462	P27635	RL10	60S ribosomal protein L10 (Laminin receptor homolog) (Large ribosomal subunit protein uL16) (Protein QM) (Ribosomal protein L10) (Tumor suppressor QM)				14	RL10	7	7	0	0		7	0	-7	RL10	-7	0.000617039	0.000590235	0	0	0.000603637	0	100	0.000492579	6.64386	3.30752	2
463	P62829	RL23	60S ribosomal protein L23 (60S ribosomal protein L17) (Large ribosomal subunit protein uL14)				14	RL23	8	6	0	0		7	0	-7	RL23	-7	0.00107793	0.000773328	0	0	0.000925629	0	100	0.0260206	6.64386	1.58468	2
464	P35268	RL22	60S ribosomal protein L22 (EBER-associated protein) (EAP) (Epstein-Barr virus small RNA-associated protein) (Heparin-binding protein HBp15) (Large ribosomal subunit protein eL22)				14	RL22	8	6	0	0		7	0	-7	RL22	-7	0.00117899	0.000845828	0	0	0.00101241	0	100	0.0260206	6.64386	1.58468	2
465	O43583	DENR	Density-regulated protein (DRP) (Protein DRP1) (Smooth muscle cell-associated protein 3) (SMAP-3)				14	DENR	9	5	0	0		7	0	-7	DENR	-7	0.000857444	0.000455665	0	0	0.000656554	0	100	0.0822374	6.64386	1.08493	2
2198	Q14240	IF4A2	Eukaryotic initiation factor 4A-II (eIF-4A-II) (eIF4A-II) (EC 3.6.4.13) (ATP-dependent RNA helicase eIF4A-2)				14	IF4A2	0	14	0	0		7	0	-7	IF4A2	-7	0	0.000620689	0	0	0.000310345	0	100	0.42265	6.64386	0.374019
2436	P09622	DLDH	Dihydrolipoyl dehydrogenase, mitochondrial (EC 1.8.1.4) (Dihydrolipoamide dehydrogenase) (Glycine cleavage system L protein)				24	DLDH	13	6	4	1		9.5	2.5	-7	DLDH	-7	0.000481786	0.000212703	0.000995229	0.000425334	0.000347245	0.000710282	0.488883	0.368405	-1.03244	0.433674
2440	Q96D15	RCN3	Reticulocalbin-3 (EF-hand calcium-binding protein RLP49)				22	RCN3	7	11	4	0		9	2	-7	RCN3	-7	0.00040258	0.000605145	0.00154443	0	0.000503863	0.000772213	0.652492	0.763286	-0.615968	0.117313
2465	P30040	ERP29	Endoplasmic reticulum resident protein 29 (ERp29) (Endoplasmic reticulum resident protein 28) (ERp28) (Endoplasmic reticulum resident protein 31) (ERp31)				16	ERP29	8	7	1	0		7.5	0.5	-7	ERP29	-7	0.0005782	0.000483947	0.000485222	0	0.000531074	0.000242611	2.18899	0.363471	1.13027	0.43953
2466	Q9BZL4	PP12C	Protein phosphatase 1 regulatory subunit 12C (Protein phosphatase 1 myosin-binding subunit of 85 kDa) (Protein phosphatase 1 myosin-binding subunit p85)				16	PP12C	11	4	0	1		7.5	0.5	-7	PP12C	-7	0.000265347	9.22983e-05	0	0.000276848	0.000178823	0.000138424	1.29185	0.827625	0.369436	0.0821662
775	P35998	PRS7	26S proteasome regulatory subunit 7 (26S proteasome AAA-ATPase subunit RPT1) (Proteasome 26S subunit ATPase 2) (Protein MSS1)				14	PRS7	7	7	0	0		7	0	-7	PRS7	-7	0.000304957	0.00029171	0	0	0.000298333	0	100	0.000492579	6.64386	3.30752	2
776	P35269	T2FA	General transcription factor IIF subunit 1 (General transcription factor IIF 74 kDa subunit) (Transcription initiation factor IIF subunit alpha) (TFIIF-alpha) (Transcription initiation factor RAP74)				14	T2FA	7	7	0	0		7	0	-7	T2FA	-7	0.000255409	0.000244314	0	0	0.000249861	0	100	0.000492579	6.64386	3.30752	2
777	Q9NQ92	COPRS	Coordinator of PRMT5 and differentiation stimulator (Cooperator of PRMT5) (Protein TTP1)				14	COPRS	7	7	0	0		7	0	-7	COPRS	-7	0.000717643	0.000686469	0	0	0.000702056	0	100	0.000492579	6.64386	3.30752	2
778	P54727	RD23B	UV excision repair protein RAD23 homolog B (HR23B) (hHR23B) (XP-C repair-complementing complex 58 kDa protein) (p58)				14	RD23B	7	7	0	0		7	0	-7	RD23B	-7	0.000322852	0.000308827	0	0	0.000315839	0	100	0.000492579	6.64386	3.30752	2
779	Q96I24	FUBP3	Far upstream element-binding protein 3 (FUSE-binding protein 3)				14	FUBP3	7	7	0	0		7	0	-7	FUBP3	-7	0.00023085	0.000220822	0	0	0.000225836	0	100	0.000492579	6.64386	3.30752	2
780	Q6YN16	HSDL2	Hydroxysteroid dehydrogenase-like protein 2 (EC 1.-.-.-) (Short chain dehydrogenase/reductase family 13C member 1)				14	HSDL2	6	8	0	0		7	0	-7	HSDL2	-7	0.000270772	0.000345346	0	0	0.000308059	0	100	0.0143361	6.64386	1.84357	2
781	Q92791	SC65	Endoplasmic reticulum protein SC65 (Leprecan-like protein 4) (Nucleolar autoantigen No55) (Prolyl 3-hydroxylase family member 4) (Synaptonemal complex protein SC65)				14	SC65	6	8	0	0		7	0	-7	SC65	-7	0.000258999	0.000330331	0	0	0.000294665	0	100	0.0143361	6.64386	1.84357	2
782	Q7Z2W4	ZCCHV	Zinc finger CCCH-type antiviral protein 1 (ADP-ribosyltransferase diphtheria toxin-like 13) (ARTD13) (Inactive Poly [ADP-ribose] polymerase 13) (PARP13) (Zinc finger CCCH domain-containing protein 2) (Zinc finger antiviral protein) (ZAP)				14	ZCCHV	8	6	0	0		7	0	-7	ZCCHV	-7	0.000167306	0.000120029	0	0	0.000143667	0	100	0.0260206	6.64386	1.58468	2
783	Q9UKY7	CDV3	Protein CDV3 homolog				14	CDV3	8	6	0	0		7	0	-7	CDV3	-7	0.000584923	0.000419635	0	0	0.000502279	0	100	0.0260206	6.64386	1.58468	2
784	P13674	P4HA1	Prolyl 4-hydroxylase subunit alpha-1 (4-PH alpha-1) (EC 1.14.11.2) (Procollagen-proline,2-oxoglutarate-4-dioxygenase subunit alpha-1)				14	P4HA1	8	6	0	0		7	0	-7	P4HA1	-7	0.000282603	0.000202745	0	0	0.000242674	0	100	0.0260206	6.64386	1.58468	2
785	P17987	TCPA	T-complex protein 1 subunit alpha (TCP-1-alpha) (CCT-alpha)				14	TCPA	5	9	0	0		7	0	-7	TCPA	-7	0.000169638	0.000292084	0	0	0.000230861	0	100	0.0636835	6.64386	1.19597	2
786	P13693	TCTP	Translationally-controlled tumor protein (TCTP) (Fortilin) (Histamine-releasing factor) (HRF) (p23)				14	TCTP	9	5	0	0		7	0	-7	TCTP	-7	0.000987058	0.000524544	0	0	0.000755801	0	100	0.0822374	6.64386	1.08493	2
787	P25788	PSA3	Proteasome subunit alpha type-3 (EC 3.4.25.1) (Macropain subunit C8) (Multicatalytic endopeptidase complex subunit C8) (Proteasome component C8)				14	PSA3	7	7	0	0		7	0	-7	PSA3	-7	0.000517829	0.000495334	0	0	0.000506582	0	100	0.000492579	6.64386	3.30752	2
2476	P40925	MDHC	Malate dehydrogenase, cytoplasmic (EC 1.1.1.37) (Cytosolic malate dehydrogenase) (Diiodophenylpyruvate reductase) (EC 1.1.1.96)				14	MDHC	10	4	0	0		7	0	-7	MDHC	-7	0.000564784	0.0002161	0	0	0.000390442	0	100	0.154474	6.64386	0.811145
1326	Q16555	DPYL2	Dihydropyrimidinase-related protein 2 (DRP-2) (Collapsin response mediator protein 2) (CRMP-2) (N2A3) (Unc-33-like phosphoprotein 2) (ULIP-2)		Membrane		19	DPYL2	8	8	2	1		8	1.5	-6.5	DPYL2	-6.5	0.000263829	0.000252368	0.000442808	0.000378488	0.000258099	0.000410648	0.628516	0.0429235	-0.669979	1.3673	1
1543	Q9Y5M8	SRPRB	Signal recognition particle receptor subunit beta (SR-beta) (Protein APMCF1)		Membrane	TRANSMEM 37..57; /note="Helical"; /evidence="ECO:0000255"	19	SRPRB	10	6	2	1		8	1.5	-6.5	SRPRB	-6.5	0.00069608	0.000399505	0.000934634	0.000798875	0.000547793	0.000866755	0.632004	0.189654	-0.661994	0.722039
1547	Q00325	MPCP	Phosphate carrier protein, mitochondrial (Phosphate transport protein) (PTP) (Solute carrier family 25 member 3)		Membrane	TRANSMEM 64..86; /note="Helical; Name=1"; /evidence="ECO:0000255"; TRANSMEM 122..141; /note="Helical; Name=2"; /evidence="ECO:0000255"; TRANSMEM 162..183; /note="Helical; Name=3"; /evidence="ECO:0000255"; TRANSMEM 219..238; /note="Helical; Name=4"; /evidence="ECO:0000255"; TRANSMEM 262..284; /note="Helical; Name=5"; /evidence="ECO:0000255"; TRANSMEM 315..333; /note="Helical; Name=6"; /evidence="E…	17	MPCP	9	6	1	1		7.5	1	-6.5	MPCP	-6.5	0.000468989	0.000299077	0.000349842	0.000598053	0.000384033	0.000473948	0.810286	0.610624	-0.303497	0.214226
1553	Q5TGZ0	MIC10	MICOS complex subunit MIC10 (Mitochondrial inner membrane organizing system protein 1)		Membrane	TRANSMEM 17..36; /note="Helical"; /evidence="ECO:0000255"	15	MIC10	6	8	0	1		7	0.5	-6.5	MIC10	-6.5	0.00145106	0.0018507	0	0.00277558	0.00165088	0.00138779	1.18958	0.868471	0.250446	0.0612446
1555	P22695	QCR2	Cytochrome b-c1 complex subunit 2, mitochondrial (Complex III subunit 2) (Core protein II) (Ubiquinol-cytochrome-c reductase complex core protein 2)		Membrane		15	QCR2	6	8	1	0		7	0.5	-6.5	QCR2	-6.5	0.000249851	0.000318664	0.000279565	0	0.000284257	0.000139783	2.03357	0.421261	1.02401	0.375449
54	O15127	SCAM2	Secretory carrier-associated membrane protein 2 (Secretory carrier membrane protein 2)		Membrane	TRANSMEM 154..174; /note="Helical"; /evidence="ECO:0000255"; TRANSMEM 182..202; /note="Helical"; /evidence="ECO:0000255"; TRANSMEM 219..239; /note="Helical"; /evidence="ECO:0000255"; TRANSMEM 263..283; /note="Helical"; /evidence="ECO:0000255"	13	SCAM2	7	6	0	0		6.5	0	-6.5	SCAM2	-6.5	0.000401357	0.000329076	0	0	0.000365216	0	100	0.00965084	6.64386	2.01543	2
55	Q92896	GSLG1	Golgi apparatus protein 1 (CFR-1) (Cysteine-rich fibroblast growth factor receptor) (E-selectin ligand 1) (ESL-1) (Golgi sialoglycoprotein MG-160)		Membrane	TRANSMEM 1146..1166; /note="Helical"; /evidence="ECO:0000255"	13	GSLG1	8	5	0	0		6.5	0	-6.5	GSLG1	-6.5	0.000127998	7.65239e-05	0	0	0.000102261	0	100	0.0578974	6.64386	1.23734	2
56	O95295	SNAPN	SNARE-associated protein Snapin (Biogenesis of lysosome-related organelles complex 1 subunit 7) (BLOC-1 subunit 7) (Synaptosomal-associated protein 25-binding protein) (SNAP-associated protein)		Membrane		13	SNAPN	5	8	0	0		6.5	0	-6.5	SNAPN	-6.5	0.000693521	0.00106143	0	0	0.000877476	0	100	0.0412491	6.64386	1.38459	2
57	P35606	COPB2	Coatomer subunit beta' (Beta'-coat protein) (Beta'-COP) (p102)		Membrane		13	COPB2	8	5	0	0		6.5	0	-6.5	COPB2	-6.5	0.000166568	9.95824e-05	0	0	0.000133075	0	100	0.0578974	6.64386	1.23734	2
58	P98160	PGBM	Basement membrane-specific heparan sulfate proteoglycan core protein (HSPG) (Perlecan) (PLC) [Cleaved into: Endorepellin; LG3 peptide]		Membrane		13	PGBM	8	5	0	0		6.5	0	-6.5	PGBM	-6.5	3.43681e-05	2.05469e-05	0	0	2.74575e-05	0	100	0.0578974	6.64386	1.23734	2
1567	O00425	IF2B3	Insulin-like growth factor 2 mRNA-binding protein 3 (IGF2 mRNA-binding protein 3) (IMP-3) (IGF-II mRNA-binding protein 3) (KH domain-containing protein overexpressed in cancer) (hKOC) (VICKZ family member 3)		Membrane		13	IF2B3	4	9	0	0		6.5	0	-6.5	IF2B3	-6.5	0.00013032	0.000280482	0	0	0.000205401	0	100	0.111675	6.64386	0.952046
1900	Q96AC1	FERM2	Fermitin family homolog 2 (Kindlin-2) (Mitogen-inducible gene 2 protein) (MIG-2) (Pleckstrin homology domain-containing family C member 1) (PH domain-containing family C member 1)		Cell surface		13	FERM2	10	3	0	0		6.5	0	-6.5	FERM2	-6.5	0.000277408	7.96073e-05	0	0	0.000178508	0	100	0.212848	6.64386	0.671931
1958	Q9Y4E1	WAC2C	WASH complex subunit 2C (Vaccinia virus penetration factor) (VPEF)		Cell membrane		17	WAC2C	9	6	2	0		7.5	1	-6.5	WAC2C	-6.5	0.000128617	8.20197e-05	0.000191883	0	0.000105318	9.59416e-05	1.09773	0.932996	0.134525	0.0301202
1961	Q03001	DYST	Dystonin (230 kDa bullous pemphigoid antigen) (230/240 kDa bullous pemphigoid antigen) (Bullous pemphigoid antigen 1) (BPA) (Bullous pemphigoid antigen) (Dystonia musculorum protein) (Hemidesmosomal plaque protein)		Cell membrane		15	DYST	7	7	1	0		7	0.5	-6.5	DYST	-6.5	1.74434e-05	1.66856e-05	1.67296e-05	0	1.70645e-05	8.36479e-06	2.04004	0.407938	1.0286	0.389406
323	Q9GZM5	YIPF3	Protein YIPF3 (Killer lineage protein 1) (Natural killer cell-specific antigen KLIP1) (YIP1 family member 3) [Cleaved into: Protein YIPF3, 36 kDa form III]		Cell membrane	TRANSMEM 149..169; /note="Helical"; /evidence="ECO:0000255"; TRANSMEM 188..208; /note="Helical"; /evidence="ECO:0000255"; TRANSMEM 215..237; /note="Helical"; /evidence="ECO:0000255"; TRANSMEM 241..263; /note="Helical"; /evidence="ECO:0000255"; TRANSMEM 275..295; /note="Helical"; /evidence="ECO:0000255"	13	YIPF3	7	6	0	0		6.5	0	-6.5	YIPF3	-6.5	0.000377275	0.000309331	0	0	0.000343303	0	100	0.00965084	6.64386	2.01543	2
324	P63010	AP2B1	AP-2 complex subunit beta (AP105B) (Adaptor protein complex AP-2 subunit beta) (Adaptor-related protein complex 2 subunit beta) (Beta-2-adaptin) (Beta-adaptin) (Clathrin assembly protein complex 2 beta large chain) (Plasma membrane adaptor HA2/AP2 adaptin beta subunit)		Cell membrane		13	AP2B1	6	7	0	0		6.5	0	-6.5	AP2B1	-6.5	0.000120793	0.000134803	0	0	0.000127798	0	100	0.00299114	6.64386	2.52416	2
325	Q9UEY8	ADDG	Gamma-adducin (Adducin-like protein 70)		Cell membrane		13	ADDG	7	6	0	0		6.5	0	-6.5	ADDG	-6.5	0.000187035	0.000153351	0	0	0.000170193	0	100	0.00965084	6.64386	2.01543	2
326	Q9UJZ1	STML2	Stomatin-like protein 2, mitochondrial (SLP-2) (EPB72-like protein 2) (Paraprotein target 7) (Paratarg-7)		Cell membrane		13	STML2	5	8	0	0		6.5	0	-6.5	STML2	-6.5	0.000264941	0.00040549	0	0	0.000335216	0	100	0.0412491	6.64386	1.38459	2
1468	P51911	CNN1	Calponin-1 (Basic calponin) (Calponin H1, smooth muscle)				27	CNN1	11	9	4	3		10	3.5	-6.5	CNN1	-6.5	0.000698658	0.000546798	0.00170563	0.00218682	0.000622728	0.00194622	0.319967	0.0344703	-1.644	1.46256	1
466	O43175	SERA	D-3-phosphoglycerate dehydrogenase (3-PGDH) (EC 1.1.1.95) (2-oxoglutarate reductase) (EC 1.1.1.399) (Malate dehydrogenase) (EC 1.1.1.37)				13	SERA	6	7	0	0		6.5	0	-6.5	SERA	-6.5	0.00021235	0.00023698	0	0	0.000224665	0	100	0.00299114	6.64386	2.52416	2
467	P09972	ALDOC	Fructose-bisphosphate aldolase C (EC 4.1.2.13) (Brain-type aldolase)				13	ALDOC	6	7	0	0		6.5	0	-6.5	ALDOC	-6.5	0.000310941	0.000347006	0	0	0.000328974	0	100	0.00299114	6.64386	2.52416	2
2200	O75348	VATG1	V-type proton ATPase subunit G 1 (V-ATPase subunit G 1) (V-ATPase 13 kDa subunit 1) (Vacuolar proton pump subunit G 1) (Vacuolar proton pump subunit M16)				13	VATG1	4	9	0	0		6.5	0	-6.5	VATG1	-6.5	0.00063945	0.00137626	0	0	0.00100786	0	100	0.111675	6.64386	0.952046
2201	P62263	RS14	40S ribosomal protein S14 (Small ribosomal subunit protein uS11)				13	RS14	9	4	0	0		6.5	0	-6.5	RS14	-6.5	0.00112433	0.000477995	0	0	0.000801163	0	100	0.131393	6.64386	0.881427
2447	Q8N573	OXR1	Oxidation resistance protein 1				21	OXR1	8	9	3	1		8.5	2	-6.5	OXR1	-6.5	0.000172666	0.000185811	0.000434701	0.000247706	0.000179239	0.000341204	0.525313	0.226125	-0.928752	0.645652
2455	O14974	MYPT1	Protein phosphatase 1 regulatory subunit 12A (Myosin phosphatase-targeting subunit 1) (Myosin phosphatase target subunit 1) (Protein phosphatase myosin-binding subunit)				17	MYPT1	7	8	2	0		7.5	1	-6.5	MYPT1	-6.5	0.0001282	0.00014015	0.000245909	0	0.000134175	0.000122954	1.09126	0.935678	0.125996	0.0288734
2462	P17858	PFKAL	ATP-dependent 6-phosphofructokinase, liver type (ATP-PFK) (PFK-L) (EC 2.7.1.11) (6-phosphofructokinase type B) (Phosphofructo-1-kinase isozyme B) (PFK-B) (Phosphohexokinase)				17	PFKAL	9	6	1	1		7.5	1	-6.5	PFKAL	-6.5	0.000217659	0.000138803	0.000162363	0.000277558	0.000178231	0.00021996	0.810286	0.610624	-0.303497	0.214226
2468	Q14192	FHL2	Four and a half LIM domains protein 2 (FHL-2) (LIM domain protein DRAL) (Skeletal muscle LIM-protein 3) (SLIM-3)				15	FHL2	8	6	0	1		7	0.5	-6.5	FHL2	-6.5	0.000540897	0.00038805	0	0.000775968	0.000464473	0.000387984	1.19715	0.864487	0.259598	0.0632415
2469	Q16698	DECR	2,4-dienoyl-CoA reductase, mitochondrial (EC 1.3.1.34) (2,4-dienoyl-CoA reductase [NADPH]) (4-enoyl-CoA reductase [NADPH]) (Short chain dehydrogenase/reductase family 18C member 1)				15	DECR	3	11	1	0		7	0.5	-6.5	DECR	-6.5	0.000168929	0.0005925	0.000378039	0	0.000380715	0.000189019	2.01416	0.569099	1.01018	0.244813
788	Q13620	CUL4B	Cullin-4B (CUL-4B)				13	CUL4B	6	7	0	0		6.5	0	-6.5	CUL4B	-6.5	0.000123968	0.000138346	0	0	0.000131157	0	100	0.00299114	6.64386	2.52416	2
789	Q969Q0	RL36L	60S ribosomal protein L36a-like (Large ribosomal subunit protein eL42-like)				13	RL36L	6	7	0	0		6.5	0	-6.5	RL36L	-6.5	0.00106776	0.00119161	0	0	0.00112968	0	100	0.00299114	6.64386	2.52416	2
790	P54725	RD23A	UV excision repair protein RAD23 homolog A (HR23A) (hHR23A)				13	RD23A	6	7	0	0		6.5	0	-6.5	RD23A	-6.5	0.000311798	0.000347962	0	0	0.00032988	0	100	0.00299114	6.64386	2.52416	2
791	P78347	GTF2I	General transcription factor II-I (GTFII-I) (TFII-I) (Bruton tyrosine kinase-associated protein 135) (BAP-135) (BTK-associated protein 135) (SRF-Phox1-interacting protein) (SPIN) (Williams-Beuren syndrome chromosomal region 6 protein)				13	GTF2I	6	7	0	0		6.5	0	-6.5	GTF2I	-6.5	0.000113409	0.000126563	0	0	0.000119986	0	100	0.00299114	6.64386	2.52416	2
792	P25398	RS12	40S ribosomal protein S12 (Small ribosomal subunit protein eS12)				13	RS12	6	7	0	0		6.5	0	-6.5	RS12	-6.5	0.000857444	0.000956896	0	0	0.00090717	0	100	0.00299114	6.64386	2.52416	2
793	Q01658	NC2B	Protein Dr1 (Down-regulator of transcription 1) (Negative cofactor 2-beta) (NC2-beta) (TATA-binding protein-associated phosphoprotein)				13	NC2B	6	7	0	0		6.5	0	-6.5	NC2B	-6.5	0.000643083	0.000717672	0	0	0.000680378	0	100	0.00299114	6.64386	2.52416	2
794	Q86WB0	NIPA	Nuclear-interacting partner of ALK (Nuclear-interacting partner of anaplastic lymphoma kinase) (hNIPA) (Zinc finger C3HC-type protein 1)				13	NIPA	6	7	0	0		6.5	0	-6.5	NIPA	-6.5	0.000225463	0.000251614	0	0	0.000238539	0	100	0.00299114	6.64386	2.52416	2
795	Q6NZ67	MZT2B	Mitotic-spindle organizing protein 2B (Mitotic-spindle organizing protein associated with a ring of gamma-tubulin 2B)				13	MZT2B	7	6	0	0		6.5	0	-6.5	MZT2B	-6.5	0.000835737	0.000685228	0	0	0.000760482	0	100	0.00965084	6.64386	2.01543	2
796	P30086	PEBP1	Phosphatidylethanolamine-binding protein 1 (PEBP-1) (HCNPpp) (Neuropolypeptide h3) (Prostatic-binding protein) (Raf kinase inhibitor protein) (RKIP) [Cleaved into: Hippocampal cholinergic neurostimulating peptide (HCNP)]				13	PEBP1	7	6	0	0		6.5	0	-6.5	PEBP1	-6.5	0.00070613	0.000578962	0	0	0.000642546	0	100	0.00965084	6.64386	2.01543	2
797	Q96G03	PGM2	Phosphoglucomutase-2 (PGM 2) (EC 5.4.2.2) (Glucose phosphomutase 2) (Phosphodeoxyribomutase) (Phosphopentomutase) (EC 5.4.2.7)				13	PGM2	7	6	0	0		6.5	0	-6.5	PGM2	-6.5	0.000215762	0.000176905	0	0	0.000196334	0	100	0.00965084	6.64386	2.01543	2
798	Q12996	CSTF3	Cleavage stimulation factor subunit 3 (CF-1 77 kDa subunit) (Cleavage stimulation factor 77 kDa subunit) (CSTF 77 kDa subunit) (CstF-77)				13	CSTF3	7	6	0	0		6.5	0	-6.5	CSTF3	-6.5	0.000184165	0.000150999	0	0	0.000167582	0	100	0.00965084	6.64386	2.01543	2
799	Q9UID3	VPS51	Vacuolar protein sorting-associated protein 51 homolog (Another new gene 2 protein) (Protein fat-free homolog)				13	VPS51	7	6	0	0		6.5	0	-6.5	VPS51	-6.5	0.000168857	0.000138448	0	0	0.000153652	0	100	0.00965084	6.64386	2.01543	2
800	Q8TF09	DLRB2	Dynein light chain roadblock-type 2 (Dynein light chain 2B, cytoplasmic) (Roadblock domain-containing protein 2)				13	DLRB2	8	5	0	0		6.5	0	-6.5	DLRB2	-6.5	0.00157198	0.000939809	0	0	0.00125589	0	100	0.0578974	6.64386	1.23734	2
801	B5ME19	EIFCL	Eukaryotic translation initiation factor 3 subunit C-like protein				13	EIFCL	8	5	0	0		6.5	0	-6.5	EIFCL	-6.5	0.00016511	9.87108e-05	0	0	0.00013191	0	100	0.0578974	6.64386	1.23734	2
2479	Q9Y266	NUDC	Nuclear migration protein nudC (Nuclear distribution protein C homolog)				13	NUDC	9	4	0	0		6.5	0	-6.5	NUDC	-6.5	0.000512912	0.000218058	0	0	0.000365485	0	100	0.131393	6.64386	0.881427
2480	P13797	PLST	Plastin-3 (T-plastin)				13	PLST	9	4	0	0		6.5	0	-6.5	PLST	-6.5	0.000269482	0.000114567	0	0	0.000192025	0	100	0.131393	6.64386	0.881427
2481	Q15427	SF3B4	Splicing factor 3B subunit 4 (Pre-mRNA-splicing factor SF3b 49 kDa subunit) (Spliceosome-associated protein 49) (SAP 49)				13	SF3B4	9	4	0	0		6.5	0	-6.5	SF3B4	-6.5	0.00040041	0.000170229	0	0	0.00028532	0	100	0.131393	6.64386	0.881427
2482	P21291	CSRP1	Cysteine and glycine-rich protein 1 (Cysteine-rich protein 1) (CRP) (CRP1) (Epididymis luminal protein 141) (HEL-141)				13	CSRP1	10	3	0	0		6.5	0	-6.5	CSRP1	-6.5	0.000977397	0.000280482	0	0	0.00062894	0	100	0.212848	6.64386	0.671931
2483	P16152	CBR1	Carbonyl reductase [NADPH] 1 (EC 1.1.1.184) (15-hydroxyprostaglandin dehydrogenase [NADP(+)]) (EC 1.1.1.197) (NADPH-dependent carbonyl reductase 1) (Prostaglandin 9-ketoreductase) (Prostaglandin-E(2) 9-reductase) (EC 1.1.1.189) (Short chain dehydrogenase/reductase family 21C member 1)				13	CBR1	10	3	0	0		6.5	0	-6.5	CBR1	-6.5	0.000681003	0.000195426	0	0	0.000438214	0	100	0.212848	6.64386	0.671931
1550	Q9Y277	VDAC3	Voltage-dependent anion-selective channel protein 3 (VDAC-3) (hVDAC3) (Outer mitochondrial membrane protein porin 3)		Membrane	TRANSMEM 26..35; /note="Beta stranded"; /evidence="ECO:0000250"; TRANSMEM 39..47; /note="Beta stranded"; /evidence="ECO:0000250"; TRANSMEM 54..64; /note="Beta stranded"; /evidence="ECO:0000250"; TRANSMEM 69..76; /note="Beta stranded"; /evidence="ECO:0000250"; TRANSMEM 80..89; /note="Beta stranded"; /evidence="ECO:0000250"; TRANSMEM 95..104; /note="Beta stranded"; /evidence="ECO:0000250"; TRANSMEM…	16	VDAC3	6	8	1	1		7	1	-6	VDAC3	-6	0.000399939	0.000510087	0.000447502	0.000765	0.000455013	0.000606251	0.750535	0.46308	-0.414008	0.334344
1557	Q02952	AKA12	A-kinase anchor protein 12 (AKAP-12) (A-kinase anchor protein 250 kDa) (AKAP 250) (Gravin) (Myasthenia gravis autoantigen)		Membrane		14	AKA12	6	7	1	0		6.5	0.5	-6	AKA12	-6	6.35144e-05	7.08812e-05	7.10679e-05	0	6.71978e-05	3.55339e-05	1.89109	0.468944	0.919216	0.328879
1558	P07942	LAMB1	Laminin subunit beta-1 (Laminin B1 chain) (Laminin-1 subunit beta) (Laminin-10 subunit beta) (Laminin-12 subunit beta) (Laminin-2 subunit beta) (Laminin-6 subunit beta) (Laminin-8 subunit beta)		Membrane		14	LAMB1	7	6	1	0		6.5	0.5	-6	LAMB1	-6	7.39342e-05	6.06192e-05	7.09087e-05	0	6.72767e-05	3.54544e-05	1.89756	0.470753	0.924144	0.327207
59	Q07812	BAX	Apoptosis regulator BAX (Bcl-2-like protein 4) (Bcl2-L-4)		Membrane	TRANSMEM 172..192; /note="Helical"; /evidence="ECO:0000255"	12	BAX	6	6	0	0		6	0	-6	BAX	-6	0.000589493	0.000563885	0	0	0.000576689	0	100	0.000492579	6.64386	3.30752	2
60	Q969Z3	43892	Mitochondrial amidoxime reducing component 2 (mARC2) (EC 1.7.-.-) (Molybdenum cofactor sulfurase C-terminal domain-containing protein 2) (MOSC domain-containing protein 2) (Moco sulfurase C-terminal domain-containing protein 2)		Membrane		12	43892	6	6	0	0		6	0	-6	43892	-6	0.000337859	0.000323182	0	0	0.00033052	0	100	0.000492579	6.64386	3.30752	2
61	P62942	FKB1A	Peptidyl-prolyl cis-trans isomerase FKBP1A (PPIase FKBP1A) (EC 5.2.1.8) (12 kDa FK506-binding protein) (12 kDa FKBP) (FKBP-12) (Calstabin-1) (FK506-binding protein 1A) (FKBP-1A) (Immunophilin FKBP12) (Rotamase)		Membrane		12	FKB1A	5	7	0	0		6	0	-6	FKB1A	-6	0.000873323	0.00116954	0	0	0.00102143	0	100	0.0203846	6.64386	1.6907	2
62	P54819	KAD2	Adenylate kinase 2, mitochondrial (AK 2) (EC 2.7.4.3) (ATP-AMP transphosphorylase 2) (ATP:AMP phosphotransferase) (Adenylate monophosphate kinase) [Cleaved into: Adenylate kinase 2, mitochondrial, N-terminally processed]		Membrane		12	KAD2	5	7	0	0		6	0	-6	KAD2	-6	0.00039464	0.000528495	0	0	0.000461567	0	100	0.0203846	6.64386	1.6907	2
63	O94979	SC31A	Protein transport protein Sec31A (ABP125) (ABP130) (SEC31-like protein 1) (SEC31-related protein A) (Web1-like protein)		Membrane		12	SC31A	7	5	0	0		6	0	-6	SC31A	-6	0.000108235	7.39522e-05	0	0	9.10935e-05	0	100	0.0336328	6.64386	1.47324	2
64	P18085	ARF4	ADP-ribosylation factor 4		Membrane		12	ARF4	7	5	0	0		6	0	-6	ARF4	-6	0.000733591	0.000501231	0	0	0.000617411	0	100	0.0336328	6.64386	1.47324	2
65	P09496	CLCA	Clathrin light chain A (Lca)		Membrane		12	CLCA	8	4	0	0		6	0	-6	CLCA	-6	0.000608509	0.000291038	0	0	0.000449773	0	100	0.105254	6.64386	0.97776	2
1898	P07996	TSP1	Thrombospondin-1 (Glycoprotein G)		Cell surface		36	TSP1	16	8	10	2		12	6	-6	TSP1	-6	0.000257966	0.00012338	0.00108242	0.000370077	0.000190673	0.000726248	0.262545	0.277576	-1.92936	0.556618
1941	O14610	GBGT2	Guanine nucleotide-binding protein G(I)/G(S)/G(O) subunit gamma-T2 (G gamma-C) (G-gamma-8) (G-gamma-9) (Guanine nucleotide binding protein gamma transducing activity polypeptide 2)		Cell membrane		28	GBGT2	10	10	8	0		10	4	-6	GBGT2	-6	0.00273388	0.00261512	0.0146832	0	0.0026745	0.00734162	0.364293	0.590016	-1.45683	0.229136
327	Q9NZB2	F120A	Constitutive coactivator of PPAR-gamma-like protein 1 (Oxidative stress-associated Src activator) (Protein FAM120A)		Cell membrane		12	F120A	6	6	0	0		6	0	-6	F120A	-6	0.000101237	9.6839e-05	0	0	9.90378e-05	0	100	0.000492579	6.64386	3.30752	2
328	P07858	CATB	Cathepsin B (EC 3.4.22.1) (APP secretase) (APPS) (Cathepsin B1) [Cleaved into: Cathepsin B light chain; Cathepsin B heavy chain]		Cell membrane		12	CATB	6	6	0	0		6	0	-6	CATB	-6	0.000333872	0.000319369	0	0	0.00032662	0	100	0.000492579	6.64386	3.30752	2
329	P13861	KAP2	cAMP-dependent protein kinase type II-alpha regulatory subunit		Cell membrane		12	KAP2	5	7	0	0		6	0	-6	KAP2	-6	0.000233463	0.000312649	0	0	0.000273056	0	100	0.0203846	6.64386	1.6907	2
2196	Q9UJ70	NAGK	N-acetyl-D-glucosamine kinase (N-acetylglucosamine kinase) (EC 2.7.1.59) (GlcNAc kinase)				16	NAGK	6	8	1	1		7	1	-6	NAGK	-6	0.000329019	0.000419635	0.000368148	0.000629346	0.000374327	0.000498747	0.750535	0.46308	-0.414008	0.334344
2199	P18669	PGAM1	Phosphoglycerate mutase 1 (EC 5.4.2.11) (EC 5.4.2.4) (BPG-dependent PGAM 1) (Phosphoglycerate mutase isozyme B) (PGAM-B)				14	PGAM1	6	7	1	0		6.5	0.5	-6	PGAM1	-6	0.000445601	0.000497285	0.000498594	0	0.000471443	0.000249297	1.89109	0.468944	0.919216	0.328879
468	Q13442	HAP28	28 kDa heat- and acid-stable phosphoprotein (PDGF-associated protein) (PAP) (PDGFA-associated protein 1) (PAP1)				12	HAP28	6	6	0	0		6	0	-6	HAP28	-6	0.000625318	0.000598154	0	0	0.000611736	0	100	0.000492579	6.64386	3.30752	2
469	Q93083	MT1L	Metallothionein-1L (MT-1L) (Metallothionein-IL) (MT-IL)				12	MT1L	6	6	0	0		6	0	-6	MT1L	-6	0.00185545	0.00177485	0	0	0.00181515	0	100	0.000492579	6.64386	3.30752	2
470	P47755	CAZA2	F-actin-capping protein subunit alpha-2 (CapZ alpha-2)				12	CAZA2	7	5	0	0		6	0	-6	CAZA2	-6	0.000461701	0.00031546	0	0	0.00038858	0	100	0.0336328	6.64386	1.47324	2
471	P55036	PSMD4	26S proteasome non-ATPase regulatory subunit 4 (26S proteasome regulatory subunit RPN10) (26S proteasome regulatory subunit S5A) (Antisecretory factor 1) (AF) (ASF) (Multiubiquitin chain-binding protein)				12	PSMD4	7	5	0	0		6	0	-6	PSMD4	-6	0.000350256	0.000239315	0	0	0.000294785	0	100	0.0336328	6.64386	1.47324	2
472	P11216	PYGB	Glycogen phosphorylase, brain form (EC 2.4.1.1)				12	PYGB	7	5	0	0		6	0	-6	PYGB	-6	0.000156639	0.000107024	0	0	0.000131832	0	100	0.0336328	6.64386	1.47324	2
473	P40222	TXLNA	Alpha-taxilin				12	TXLNA	8	4	0	0		6	0	-6	TXLNA	-6	0.000276392	0.000132193	0	0	0.000204293	0	100	0.105254	6.64386	0.97776	2
474	Q13617	CUL2	Cullin-2 (CUL-2)				12	CUL2	8	4	0	0		6	0	-6	CUL2	-6	0.000202564	9.68823e-05	0	0	0.000149723	0	100	0.105254	6.64386	0.97776	2
475	Q9Y520	PRC2C	Protein PRRC2C (BAT2 domain-containing protein 1) (HBV X-transactivated gene 2 protein) (HBV XAg-transactivated protein 2) (HLA-B-associated transcript 2-like 2) (Proline-rich and coiled-coil-containing protein 2C)				12	PRC2C	8	4	0	0		6	0	-6	PRC2C	-6	5.21099e-05	2.49231e-05	0	0	3.85165e-05	0	100	0.105254	6.64386	0.97776	2
476	P60903	S10AA	Protein S100-A10 (Calpactin I light chain) (Calpactin-1 light chain) (Cellular ligand of annexin II) (S100 calcium-binding protein A10) (p10 protein) (p11)				12	S10AA	8	4	0	0		6	0	-6	S10AA	-6	0.00155577	0.000744096	0	0	0.00114994	0	100	0.105254	6.64386	0.97776	2
1484	P08123	CO1A2	Collagen alpha-2(I) chain (Alpha-2 type I collagen)				32	CO1A2	12	10	7	3		11	5	-6	CO1A2	-6	0.000165714	0.000132096	0.000648976	0.000475465	0.000148905	0.00056222	0.264852	0.042799	-1.91674	1.36857	1
2464	P12268	IMDH2	Inosine-5'-monophosphate dehydrogenase 2 (IMP dehydrogenase 2) (IMPD 2) (IMPDH 2) (EC 1.1.1.205) (IMPDH-II)				16	IMDH2	7	7	2	0		7	1	-6	IMDH2	-6	0.0002569	0.00024574	0.000492774	0	0.00025132	0.000246387	1.02002	0.985849	0.0285974	0.0061897
2471	P13804	ETFA	Electron transfer flavoprotein subunit alpha, mitochondrial (Alpha-ETF)				14	ETFA	6	7	1	0		6.5	0.5	-6	ETFA	-6	0.000339888	0.00037931	0.000380309	0	0.000359599	0.000190155	1.89109	0.468944	0.919216	0.328879
2472	Q5JRX3	PREP	Presequence protease, mitochondrial (hPreP) (EC 3.4.24.-) (Pitrilysin metalloproteinase 1) (Metalloprotease 1) (hMP1)				14	PREP	7	6	1	0		6.5	0.5	-6	PREP	-6	0.000127335	0.000104403	0.000122124	0	0.000115869	6.10622e-05	1.89756	0.470753	0.924144	0.327207
802	Q15024	EXOS7	Exosome complex component RRP42 (Exosome component 7) (Ribosomal RNA-processing protein 42) (p8)				12	EXOS7	6	6	0	0		6	0	-6	EXOS7	-6	0.000388944	0.000372048	0	0	0.000380496	0	100	0.000492579	6.64386	3.30752	2
803	Q96RS6	NUDC1	NudC domain-containing protein 1 (Chronic myelogenous leukemia tumor antigen 66) (Tumor antigen CML66)				12	NUDC1	6	6	0	0		6	0	-6	NUDC1	-6	0.000194138	0.000185705	0	0	0.000189922	0	100	0.000492579	6.64386	3.30752	2
804	Q13765	NACA	Nascent polypeptide-associated complex subunit alpha (NAC-alpha) (Alpha-NAC) (allergen Hom s 2)				12	NACA	6	6	0	0		6	0	-6	NACA	-6	0.000526431	0.000503563	0	0	0.000514997	0	100	0.000492579	6.64386	3.30752	2
805	P52888	THOP1	Thimet oligopeptidase (EC 3.4.24.15) (Endopeptidase 24.15) (MP78)				12	THOP1	6	6	0	0		6	0	-6	THOP1	-6	0.000164271	0.000157135	0	0	0.000160703	0	100	0.000492579	6.64386	3.30752	2
806	Q15393	SF3B3	Splicing factor 3B subunit 3 (Pre-mRNA-splicing factor SF3b 130 kDa subunit) (SF3b130) (STAF130) (Spliceosome-associated protein 130) (SAP 130)				12	SF3B3	6	6	0	0		6	0	-6	SF3B3	-6	9.30013e-05	8.89613e-05	0	0	9.09813e-05	0	100	0.000492579	6.64386	3.30752	2
807	O76094	SRP72	Signal recognition particle subunit SRP72 (SRP72) (Signal recognition particle 72 kDa protein)				12	SRP72	6	6	0	0		6	0	-6	SRP72	-6	0.000168678	0.00016135	0	0	0.000165014	0	100	0.000492579	6.64386	3.30752	2
808	P68402	PA1B2	Platelet-activating factor acetylhydrolase IB subunit beta (EC 3.1.1.47) (PAF acetylhydrolase 30 kDa subunit) (PAF-AH 30 kDa subunit) (PAF-AH subunit beta) (PAFAH subunit beta)				12	PA1B2	6	6	0	0		6	0	-6	PA1B2	-6	0.000494247	0.000472777	0	0	0.000483512	0	100	0.000492579	6.64386	3.30752	2
809	P49736	MCM2	DNA replication licensing factor MCM2 (EC 3.6.4.12) (Minichromosome maintenance protein 2 homolog) (Nuclear protein BM28)				12	MCM2	5	7	0	0		6	0	-6	MCM2	-6	0.000104335	0.000139724	0	0	0.000122029	0	100	0.0203846	6.64386	1.6907	2
810	Q16181	44081	Septin-7 (CDC10 protein homolog)				12	44081	5	7	0	0		6	0	-6	44081	-6	0.000215833	0.00028904	0	0	0.000252436	0	100	0.0203846	6.64386	1.6907	2
811	Q7Z417	NUFP2	Nuclear fragile X mental retardation-interacting protein 2 (82 kDa FMRP-interacting protein) (82-FIP) (Cell proliferation-inducing gene 1 protein) (FMRP-interacting protein 2)				12	NUFP2	7	5	0	0		6	0	-6	NUFP2	-6	0.000189995	0.000129815	0	0	0.000159905	0	100	0.0336328	6.64386	1.47324	2
812	Q9Y4E8	UBP15	Ubiquitin carboxyl-terminal hydrolase 15 (EC 3.4.19.12) (Deubiquitinating enzyme 15) (Ubiquitin thioesterase 15) (Ubiquitin-specific-processing protease 15) (Unph-2) (Unph4)				12	UBP15	7	5	0	0		6	0	-6	UBP15	-6	0.000134604	9.1969e-05	0	0	0.000113286	0	100	0.0336328	6.64386	1.47324	2
813	P52209	6PGD	6-phosphogluconate dehydrogenase, decarboxylating (EC 1.1.1.44)				12	6PGD	7	5	0	0		6	0	-6	6PGD	-6	0.000273388	0.000186794	0	0	0.000230091	0	100	0.0336328	6.64386	1.47324	2
814	P52272	HNRPM	Heterogeneous nuclear ribonucleoprotein M (hnRNP M)				12	HNRPM	7	5	0	0		6	0	-6	HNRPM	-6	0.000180885	0.000123591	0	0	0.000152238	0	100	0.0336328	6.64386	1.47324	2
815	Q15459	SF3A1	Splicing factor 3A subunit 1 (SF3a120) (Spliceosome-associated protein 114) (SAP 114)				12	SF3A1	7	5	0	0		6	0	-6	SF3A1	-6	0.000166515	0.000113773	0	0	0.000140144	0	100	0.0336328	6.64386	1.47324	2
816	O15460	P4HA2	Prolyl 4-hydroxylase subunit alpha-2 (4-PH alpha-2) (EC 1.14.11.2) (Procollagen-proline,2-oxoglutarate-4-dioxygenase subunit alpha-2)				12	P4HA2	7	5	0	0		6	0	-6	P4HA2	-6	0.000246816	0.000168639	0	0	0.000207727	0	100	0.0336328	6.64386	1.47324	2
817	Q15172	2A5A	Serine/threonine-protein phosphatase 2A 56 kDa regulatory subunit alpha isoform (PP2A B subunit isoform B'-alpha) (PP2A B subunit isoform B56-alpha) (PP2A B subunit isoform PR61-alpha) (PR61alpha) (PP2A B subunit isoform R5-alpha)				12	2A5A	4	8	0	0		6	0	-6	2A5A	-6	0.000155257	0.000297026	0	0	0.000226142	0	100	0.0857959	6.64386	1.06653	2
2487	Q6DT37	MRCKG	Serine/threonine-protein kinase MRCK gamma (EC 2.7.11.1) (CDC42-binding protein kinase gamma) (DMPK-like gamma) (Myotonic dystrophy kinase-related CDC42-binding kinase gamma) (MRCK gamma) (MRCKG) (Myotonic dystrophy protein kinase-like gamma) (Myotonic dystrophy protein kinase-like alpha)				12	MRCKG	9	3	0	0		6	0	-6	MRCKG	-6	0.000109461	3.4902e-05	0	0	7.21815e-05	0	100	0.192466	6.64386	0.715646
2488	P61088	UBE2N	Ubiquitin-conjugating enzyme E2 N (EC 2.3.2.23) (Bendless-like ubiquitin-conjugating enzyme) (E2 ubiquitin-conjugating enzyme N) (Ubc13) (UbcH13) (Ubiquitin carrier protein N) (Ubiquitin-protein ligase N)				12	UBE2N	0	12	0	0		6	0	-6	UBE2N	-6	0	0.00142455	0	0	0.000712276	0	100	0.42265	6.64386	0.374019
2489	Q9BYX7	ACTBM	Putative beta-actin-like protein 3 (Kappa-actin) (POTE ankyrin domain family member K)				12	ACTBM	12	0	0	0		6	0	-6	ACTBM	-6	0.000603641	0	0	0	0.00030182	0	100	0.42265	6.64386	0.374019
1562	O15165	LRAD4	Low-density lipoprotein receptor class A domain-containing protein 4		Membrane	TRANSMEM 65..85; /note="Helical"; /evidence="ECO:0000255"	13	LRAD4	8	4	0	1		6	0.5	-5.5	LRAD4	-5.5	0.00049317	0.000235874	0	0.0007075	0.000364522	0.00035375	1.03045	0.979769	0.0432748	0.00887625
1563	Q6Y1H2	HACD2	Very-long-chain (3R)-3-hydroxyacyl-CoA dehydratase 2 (EC 4.2.1.134) (3-hydroxyacyl-CoA dehydratase 2) (HACD2) (Protein-tyrosine phosphatase-like member B)		Membrane	TRANSMEM 42..60; /note="Helical"; /evidence="ECO:0000255"; TRANSMEM 80..97; /note="Helical"; /evidence="ECO:0000255"; TRANSMEM 108..125; /note="Helical"; /evidence="ECO:0000255"; TRANSMEM 131..146; /note="Helical"; /evidence="ECO:0000255"; TRANSMEM 170..187; /note="Helical"; /evidence="ECO:0000255"; TRANSMEM 218..235; /note="Helical"; /evidence="ECO:0000255"	13	HACD2	6	6	0	1		6	0.5	-5.5	HACD2	-5.5	0.000445601	0.000426244	0	0.000852343	0.000435922	0.000426172	1.02288	0.983828	0.0326371	0.007081
1566	P48449	ERG7	Lanosterol synthase (EC 5.4.99.7) (2,3-epoxysqualene--lanosterol cyclase) (Oxidosqualene--lanosterol cyclase) (OSC) (hOSC)		Membrane		13	ERG7	6	6	1	0		6	0.5	-5.5	ERG7	-5.5	0.000154621	0.000147904	0.000173009	0	0.000151263	8.65047e-05	1.74861	0.532434	0.806205	0.273734
66	P20340	RAB6A	Ras-related protein Rab-6A (Rab-6)		Membrane		11	RAB6A	5	6	0	0		5.5	0	-5.5	RAB6A	-5.5	0.000453456	0.000520509	0	0	0.000486983	0	100	0.0047063	6.64386	2.32732	2
67	Q99541	PLIN2	Perilipin-2 (Adipophilin) (Adipose differentiation-related protein) (ADRP)		Membrane		11	PLIN2	5	6	0	0		5.5	0	-5.5	PLIN2	-5.5	0.000215833	0.000247748	0	0	0.00023179	0	100	0.0047063	6.64386	2.32732	2
68	O60271	JIP4	C-Jun-amino-terminal kinase-interacting protein 4 (JIP-4) (JNK-interacting protein 4) (Cancer/testis antigen 89) (CT89) (Human lung cancer oncogene 6 protein) (HLC-6) (JNK-associated leucine-zipper protein) (JLP) (Mitogen-activated protein kinase 8-interacting protein 4) (Proliferation-inducing protein 6) (Protein highly expressed in testis) (PHET) (Sperm surface protein) (Sperm-associated antige…		Membrane		11	JIP4	5	6	0	0		5.5	0	-5.5	JIP4	-5.5	7.13996e-05	8.19576e-05	0	0	7.66786e-05	0	100	0.0047063	6.64386	2.32732	2
69	P49748	ACADV	Very long-chain specific acyl-CoA dehydrogenase, mitochondrial (VLCAD) (EC 1.3.8.9)		Membrane		11	ACADV	4	7	0	0		5.5	0	-5.5	ACADV	-5.5	0.000115199	0.00019284	0	0	0.000154019	0	100	0.0580528	6.64386	1.23618	2
70	P22059	OSBP1	Oxysterol-binding protein 1		Membrane		11	OSBP1	4	7	0	0		5.5	0	-5.5	OSBP1	-5.5	9.35007e-05	0.000156518	0	0	0.00012501	0	100	0.0580528	6.64386	1.23618	2
71	P84085	ARF5	ADP-ribosylation factor 5		Membrane		11	ARF5	7	4	0	0		5.5	0	-5.5	ARF5	-5.5	0.000733591	0.000400985	0	0	0.000567288	0	100	0.0762412	6.64386	1.11781	2
72	Q86X55	CARM1	Histone-arginine methyltransferase CARM1 (EC 2.1.1.319) (Coactivator-associated arginine methyltransferase 1) (Protein arginine N-methyltransferase 4)		Membrane		11	CARM1	5	6	0	0		5.5	0	-5.5	CARM1	-5.5	0.00015513	0.000178069	0	0	0.000166599	0	100	0.0047063	6.64386	2.32732	2
1576	Q86UE4	LYRIC	Protein LYRIC (3D3/LYRIC) (Astrocyte elevated gene-1 protein) (AEG-1) (Lysine-rich CEACAM1 co-isolated protein) (Metadherin) (Metastasis adhesion protein)		Membrane	TRANSMEM 49..69; /note="Helical"; /evidence="ECO:0000255"	11	LYRIC	9	2	0	0		5.5	0	-5.5	LYRIC	-5.5	0.000291708	6.2008e-05	0	0	0.000176858	0	100	0.263474	6.64386	0.579263
1582	P53992	SC24C	Protein transport protein Sec24C (SEC24-related protein C)		Membrane		11	SC24C	3	8	0	0		5.5	0	-5.5	SC24C	-5.5	5.17288e-05	0.000131951	0	0	9.184e-05	0	100	0.149207	6.64386	0.826212
1947	Q13641	TPBG	Trophoblast glycoprotein (5T4 oncofetal antigen) (5T4 oncofetal trophoblast glycoprotein) (5T4 oncotrophoblast glycoprotein) (M6P1) (Wnt-activated inhibitory factor 1) (WAIF1)		Cell membrane	TRANSMEM 356..376; /note="Helical"; /evidence="ECO:0000255"	21	TPBG	8	8	4	1		8	2.5	-5.5	TPBG	-5.5	0.00035931	0.000343701	0.00120612	0.000515465	0.000351506	0.000860794	0.408351	0.278314	-1.29212	0.555466
1962	P62070	RRAS2	Ras-related protein R-Ras2 (EC 3.6.5.-) (Ras-like protein TC21) (Teratocarcinoma oncogene)		Cell membrane		15	RRAS2	7	6	2	0		6.5	1	-5.5	RRAS2	-5.5	0.000647286	0.000530715	0.0012416	0	0.000589001	0.000620799	0.948779	0.963963	-0.0758559	0.0159395
330	O60610	DIAP1	Protein diaphanous homolog 1 (Diaphanous-related formin-1) (DRF1)		Cell membrane		11	DIAP1	5	6	0	0		5.5	0	-5.5	DIAP1	-5.5	7.415e-05	8.51147e-05	0	0	7.96324e-05	0	100	0.0047063	6.64386	2.32732	2
331	P61006	RAB8A	Ras-related protein Rab-8A (Oncogene c-mel)		Cell membrane		11	RAB8A	5	6	0	0		5.5	0	-5.5	RAB8A	-5.5	0.000455647	0.000523024	0	0	0.000489335	0	100	0.0047063	6.64386	2.32732	2
332	P20337	RAB3B	Ras-related protein Rab-3B		Cell membrane		11	RAB3B	6	5	0	0		5.5	0	-5.5	RAB3B	-5.5	0.000516816	0.000411971	0	0	0.000464393	0	100	0.0125042	6.64386	1.90294	2
1971	P53618	COPB	Coatomer subunit beta (Beta-coat protein) (Beta-COP)		Cell membrane		11	COPB	8	3	0	0		5.5	0	-5.5	COPB	-5.5	0.000158353	5.68027e-05	0	0	0.000107578	0	100	0.168265	6.64386	0.774007
477	P07438	MT1B	Metallothionein-1B (MT-1B) (Metallothionein-IB) (MT-IB)				11	MT1B	5	6	0	0		5.5	0	-5.5	MT1B	-5.5	0.00154621	0.00177485	0	0	0.00166053	0	100	0.0047063	6.64386	2.32732	2
478	P62753	RS6	40S ribosomal protein S6 (Phosphoprotein NP33) (Small ribosomal subunit protein eS6)				11	RS6	4	7	0	0		5.5	0	-5.5	RS6	-5.5	0.000303032	0.00050727	0	0	0.000405151	0	100	0.0580528	6.64386	1.23618	2
2202	P34931	HS71L	Heat shock 70 kDa protein 1-like (Heat shock 70 kDa protein 1L) (Heat shock 70 kDa protein 1-Hom) (HSP70-Hom)				11	HS71L	0	11	0	0		5.5	0	-5.5	HS71L	-5.5	0	0.000309653	0	0	0.000154827	0	100	0.42265	6.64386	0.374019
2477	Q96I99	SUCB2	Succinate--CoA ligase [GDP-forming] subunit beta, mitochondrial (EC 6.2.1.4) (GTP-specific succinyl-CoA synthetase subunit beta) (G-SCS) (GTPSCS) (Succinyl-CoA synthetase beta-G chain) (SCS-betaG)				13	SUCB2	6	6	1	0		6	0.5	-5.5	SUCB2	-5.5	0.000261997	0.000250616	0.000293155	0	0.000256306	0.000146577	1.74861	0.532434	0.806205	0.273734
2478	Q63ZY3	KANK2	KN motif and ankyrin repeat domain-containing protein 2 (Ankyrin repeat domain-containing protein 25) (Matrix-remodeling-associated protein 3) (SRC-1-interacting protein) (SIP) (SRC-interacting protein) (SRC1-interacting protein)				13	KANK2	8	4	1	0		6	0.5	-5.5	KANK2	-5.5	0.000177333	8.48147e-05	0.000148817	0	0.000131074	7.44083e-05	1.76155	0.584106	0.816843	0.233508
818	P10599	THIO	Thioredoxin (Trx) (ATL-derived factor) (ADF) (Surface-associated sulphydryl protein) (SASP) (allergen Hom s Trx)				11	THIO	5	6	0	0		5.5	0	-5.5	THIO	-5.5	0.000898275	0.0010311	0	0	0.00096469	0	100	0.0047063	6.64386	2.32732	2
819	P14174	MIF	Macrophage migration inhibitory factor (MIF) (EC 5.3.2.1) (Glycosylation-inhibiting factor) (GIF) (L-dopachrome isomerase) (L-dopachrome tautomerase) (EC 5.3.3.12) (Phenylpyruvate tautomerase)				11	MIF	5	6	0	0		5.5	0	-5.5	MIF	-5.5	0.000820164	0.000941443	0	0	0.000880804	0	100	0.0047063	6.64386	2.32732	2
820	P23193	TCEA1	Transcription elongation factor A protein 1 (Transcription elongation factor S-II protein 1) (Transcription elongation factor TFIIS.o)				11	TCEA1	5	6	0	0		5.5	0	-5.5	TCEA1	-5.5	0.000313352	0.000359688	0	0	0.00033652	0	100	0.0047063	6.64386	2.32732	2
821	P84103	SRSF3	Serine/arginine-rich splicing factor 3 (Pre-mRNA-splicing factor SRP20) (Splicing factor, arginine/serine-rich 3)				11	SRSF3	5	6	0	0		5.5	0	-5.5	SRSF3	-5.5	0.000575115	0.000660158	0	0	0.000617637	0	100	0.0047063	6.64386	2.32732	2
822	Q8WWH5	TRUB1	Probable tRNA pseudouridine synthase 1 (EC 5.4.99.-)				11	TRUB1	5	6	0	0		5.5	0	-5.5	TRUB1	-5.5	0.000270255	0.000310218	0	0	0.000290236	0	100	0.0047063	6.64386	2.32732	2
823	P20794	MAK	Serine/threonine-protein kinase MAK (EC 2.7.11.1) (Male germ cell-associated kinase)				11	MAK	5	6	0	0		5.5	0	-5.5	MAK	-5.5	0.000151395	0.000173782	0	0	0.000162588	0	100	0.0047063	6.64386	2.32732	2
824	O43809	CPSF5	Cleavage and polyadenylation specificity factor subunit 5 (Cleavage and polyadenylation specificity factor 25 kDa subunit) (CPSF 25 kDa subunit) (Cleavage factor Im complex 25 kDa subunit) (CFIm25) (Nucleoside diphosphate-linked moiety X motif 21) (Nudix motif 21) (Nudix hydrolase 21) (Pre-mRNA cleavage factor Im 68 kDa subunit)				11	CPSF5	6	5	0	0		5.5	0	-5.5	CPSF5	-5.5	0.000498602	0.000397452	0	0	0.000448027	0	100	0.0125042	6.64386	1.90294	2
825	O75822	EIF3J	Eukaryotic translation initiation factor 3 subunit J (eIF3j) (Eukaryotic translation initiation factor 3 subunit 1) (eIF-3-alpha) (eIF3 p35)				11	EIF3J	6	5	0	0		5.5	0	-5.5	EIF3J	-5.5	0.000438692	0.000349696	0	0	0.000394194	0	100	0.0125042	6.64386	1.90294	2
826	P43897	EFTS	Elongation factor Ts, mitochondrial (EF-Ts) (EF-TsMt)				11	EFTS	6	5	0	0		5.5	0	-5.5	EFTS	-5.5	0.000348254	0.000277605	0	0	0.00031293	0	100	0.0125042	6.64386	1.90294	2
827	O00273	DFFA	DNA fragmentation factor subunit alpha (DNA fragmentation factor 45 kDa subunit) (DFF-45) (Inhibitor of CAD) (ICAD)				11	DFFA	6	5	0	0		5.5	0	-5.5	DFFA	-5.5	0.000341941	0.000272573	0	0	0.000307257	0	100	0.0125042	6.64386	1.90294	2
828	Q8WUM4	PDC6I	Programmed cell death 6-interacting protein (PDCD6-interacting protein) (ALG-2-interacting protein 1) (ALG-2-interacting protein X) (Hp95)				11	PDC6I	6	5	0	0		5.5	0	-5.5	PDC6I	-5.5	0.000130395	0.000103942	0	0	0.000117168	0	100	0.0125042	6.64386	1.90294	2
829	Q9NRX1	PNO1	RNA-binding protein PNO1 (Partner of NOB1)				11	PNO1	6	5	0	0		5.5	0	-5.5	PNO1	-5.5	0.000449137	0.000358022	0	0	0.00040358	0	100	0.0125042	6.64386	1.90294	2
830	P08397	HEM3	Porphobilinogen deaminase (PBG-D) (EC 2.5.1.61) (Hydroxymethylbilane synthase) (HMBS) (Pre-uroporphyrinogen synthase)				11	HEM3	6	5	0	0		5.5	0	-5.5	HEM3	-5.5	0.000313525	0.000249921	0	0	0.000281723	0	100	0.0125042	6.64386	1.90294	2
831	P46379	BAG6	Large proline-rich protein BAG6 (BAG family molecular chaperone regulator 6) (BCL2-associated athanogene 6) (BAG-6) (HLA-B-associated transcript 3) (Protein G3) (Protein Scythe)				11	BAG6	6	5	0	0		5.5	0	-5.5	BAG6	-5.5	9.99847e-05	7.97011e-05	0	0	8.98429e-05	0	100	0.0125042	6.64386	1.90294	2
832	P61204	ARF3	ADP-ribosylation factor 3				11	ARF3	6	5	0	0		5.5	0	-5.5	ARF3	-5.5	0.000625318	0.000498462	0	0	0.00056189	0	100	0.0125042	6.64386	1.90294	2
833	P62140	PP1B	Serine/threonine-protein phosphatase PP1-beta catalytic subunit (PP-1B) (PPP1CD) (EC 3.1.3.16) (EC 3.1.3.53)				11	PP1B	6	5	0	0		5.5	0	-5.5	PP1B	-5.5	0.000346124	0.000275907	0	0	0.000311016	0	100	0.0125042	6.64386	1.90294	2
834	Q16543	CDC37	Hsp90 co-chaperone Cdc37 (Hsp90 chaperone protein kinase-targeting subunit) (p50Cdc37) [Cleaved into: Hsp90 co-chaperone Cdc37, N-terminally processed]				11	CDC37	4	7	0	0		5.5	0	-5.5	CDC37	-5.5	0.000199617	0.000334154	0	0	0.000266885	0	100	0.0580528	6.64386	1.23618	2
835	Q13098	CSN1	COP9 signalosome complex subunit 1 (SGN1) (Signalosome subunit 1) (G protein pathway suppressor 1) (GPS-1) (JAB1-containing signalosome subunit 1) (Protein MFH)				11	CSN1	4	7	0	0		5.5	0	-5.5	CSN1	-5.5	0.000153676	0.000257251	0	0	0.000205464	0	100	0.0580528	6.64386	1.23618	2
836	Q9UKK9	NUDT5	ADP-sugar pyrophosphatase (EC 3.6.1.13) (8-oxo-dGDP phosphatase) (EC 3.6.1.58) (Nuclear ATP-synthesis protein NUDIX5) (EC 2.7.7.96) (Nucleoside diphosphate-linked moiety X motif 5) (Nudix motif 5) (hNUDT5) (YSA1H)				11	NUDT5	7	4	0	0		5.5	0	-5.5	NUDT5	-5.5	0.000602952	0.000329577	0	0	0.000466264	0	100	0.0762412	6.64386	1.11781	2
837	P62917	RL8	60S ribosomal protein L8 (Large ribosomal subunit protein uL2)				11	RL8	7	4	0	0		5.5	0	-5.5	RL8	-5.5	0.000513799	0.000280846	0	0	0.000397322	0	100	0.0762412	6.64386	1.11781	2
838	O43396	TXNL1	Thioredoxin-like protein 1 (32 kDa thioredoxin-related protein)				11	TXNL1	7	4	0	0		5.5	0	-5.5	TXNL1	-5.5	0.000456908	0.000249748	0	0	0.000353328	0	100	0.0762412	6.64386	1.11781	2
839	P47897	SYQ	Glutamine--tRNA ligase (EC 6.1.1.18) (Glutaminyl-tRNA synthetase) (GlnRS)				11	SYQ	7	4	0	0		5.5	0	-5.5	SYQ	-5.5	0.000170382	9.3132e-05	0	0	0.000131757	0	100	0.0762412	6.64386	1.11781	2
840	Q01813	PFKAP	ATP-dependent 6-phosphofructokinase, platelet type (ATP-PFK) (PFK-P) (EC 2.7.1.11) (6-phosphofructokinase type C) (Phosphofructo-1-kinase isozyme C) (PFK-C) (Phosphohexokinase)				11	PFKAP	7	4	0	0		5.5	0	-5.5	PFKAP	-5.5	0.000168427	9.20629e-05	0	0	0.000130245	0	100	0.0762412	6.64386	1.11781	2
841	O60231	DHX16	Pre-mRNA-splicing factor ATP-dependent RNA helicase DHX16 (EC 3.6.4.13) (ATP-dependent RNA helicase #3) (DEAH-box protein 16)				11	DHX16	7	4	0	0		5.5	0	-5.5	DHX16	-5.5	0.000126846	6.93346e-05	0	0	9.80902e-05	0	100	0.0762412	6.64386	1.11781	2
842	O75153	CLU	Clustered mitochondria protein homolog				11	CLU	7	4	0	0		5.5	0	-5.5	CLU	-5.5	0.000100876	5.51393e-05	0	0	7.80075e-05	0	100	0.0762412	6.64386	1.11781	2
843	Q96P70	IPO9	Importin-9 (Imp9) (Ran-binding protein 9) (RanBP9)				11	IPO9	5	6	0	0		5.5	0	-5.5	IPO9	-5.5	9.06041e-05	0.000104002	0	0	9.7303e-05	0	100	0.0047063	6.64386	2.32732	2
2492	Q9Y676	RT18B	28S ribosomal protein S18b, mitochondrial (MRP-S18-b) (Mrps18-b) (S18mt-b) (28S ribosomal protein S18-2, mitochondrial) (MRP-S18-2) (Mitochondrial small ribosomal subunit protein bS18b) (Mitochondrial small ribosomal subunit protein mS40)				11	RT18B	3	8	0	0		5.5	0	-5.5	RT18B	-5.5	0.000219346	0.000559514	0	0	0.00038943	0	100	0.149207	6.64386	0.826212
2493	Q09FC8	ZN415	Zinc finger protein 415				11	ZN415	3	8	0	0		5.5	0	-5.5	ZN415	-5.5	9.38496e-05	0.000239394	0	0	0.000166622	0	100	0.149207	6.64386	0.826212
2494	O43684	BUB3	Mitotic checkpoint protein BUB3				11	BUB3	8	3	0	0		5.5	0	-5.5	BUB3	-5.5	0.000460092	0.00016504	0	0	0.000312566	0	100	0.168265	6.64386	0.774007
1568	Q5T4S7	UBR4	E3 ubiquitin-protein ligase UBR4 (EC 2.3.2.27) (600 kDa retinoblastoma protein-associated factor) (N-recognin-4) (RING-type E3 ubiquitin transferase UBR4) (Retinoblastoma-associated factor of 600 kDa) (RBAF600) (p600) (Zinc finger UBR1-type protein 1)		Membrane	TRANSMEM 850..870; /note="Helical"; /evidence="ECO:0000255"; TRANSMEM 993..1013; /note="Helical"; /evidence="ECO:0000255"	12	UBR4	8	3	1	0		5.5	0.5	-5	UBR4	-5	2.91164e-05	1.04443e-05	2.44343e-05	0	1.97804e-05	1.22171e-05	1.61906	0.671488	0.695161	0.172962
1571	Q96S66	CLCC1	Chloride channel CLIC-like protein 1 (Mid-1-related chloride channel protein 1)		Membrane	TRANSMEM 185..205; /note="Helical"; /evidence="ECO:0000255"; TRANSMEM 217..237; /note="Helical"; /evidence="ECO:0000255"; TRANSMEM 330..350; /note="Helical"; /evidence="ECO:0000255"	12	CLCC1	6	5	1	0		5.5	0.5	-5	CLCC1	-5	0.000205413	0.000163742	0.000229842	0	0.000184577	0.000114921	1.60612	0.611421	0.683583	0.213659
1572	Q9Y3E0	GOT1B	Vesicle transport protein GOT1B (Germ cell tumor 2) (Golgi transport 1 homolog B) (Putative NF-kappa-B-activating protein 470) (hGOT1a)		Membrane	TRANSMEM 10..30; /note="Helical; Name=1"; /evidence="ECO:0000255"; TRANSMEM 33..53; /note="Helical; Name=2"; /evidence="ECO:0000255"; TRANSMEM 69..89; /note="Helical; Name=3"; /evidence="ECO:0000255"; TRANSMEM 91..109; /note="Helical; Name=4"; /evidence="ECO:0000255"	12	GOT1B	8	3	1	0		5.5	0.5	-5	GOT1B	-5	0.00109355	0.000392268	0.000917703	0	0.00074291	0.000458851	1.61906	0.671488	0.695161	0.172962
73	Q4ZIN3	MBRL	Membralin (Transmembrane protein 259)		Membrane	TRANSMEM 70..90; /note="Helical"; /evidence="ECO:0000255"; TRANSMEM 302..322; /note="Helical"; /evidence="ECO:0000255"; TRANSMEM 346..366; /note="Helical"; /evidence="ECO:0000255"; TRANSMEM 426..446; /note="Helical"; /evidence="ECO:0000255"	10	MBRL	5	5	0	0		5	0	-5	MBRL	-5	0.000152127	0.000145519	0	0	0.000148823	0	100	0.000492579	6.64386	3.30752	2
74	Q99442	SEC62	Translocation protein SEC62 (Translocation protein 1) (TP-1) (hTP-1)		Membrane	TRANSMEM 197..217; /note="Helical"; /evidence="ECO:0000255"; TRANSMEM 235..255; /note="Helical"; /evidence="ECO:0000255"	10	SEC62	6	4	0	0		5	0	-5	SEC62	-5	0.000283666	0.000180895	0	0	0.000232281	0	100	0.0456158	6.64386	1.34088	2
75	Q9Y678	COPG1	Coatomer subunit gamma-1 (Gamma-1-coat protein) (Gamma-1-COP)		Membrane		10	COPG1	5	5	0	0		5	0	-5	COPG1	-5	0.000107916	0.000103228	0	0	0.000105572	0	100	0.000492579	6.64386	3.30752	2
76	P23786	CPT2	Carnitine O-palmitoyltransferase 2, mitochondrial (EC 2.3.1.21) (Carnitine palmitoyltransferase II) (CPT II)	INTRAMEM 179..208; /note="Note=Mitochondrial inner membrane"; /evidence="ECO:0000250"	Membrane		10	CPT2	5	5	0	0		5	0	-5	CPT2	-5	0.000143342	0.000137115	0	0	0.000140228	0	100	0.000492579	6.64386	3.30752	2
77	Q8TCS8	PNPT1	Polyribonucleotide nucleotidyltransferase 1, mitochondrial (EC 2.7.7.8) (3'-5' RNA exonuclease OLD35) (PNPase old-35) (Polynucleotide phosphorylase 1) (PNPase 1) (Polynucleotide phosphorylase-like protein)		Membrane		10	PNPT1	4	6	0	0		5	0	-5	PNPT1	-5	9.63666e-05	0.000138271	0	0	0.000117319	0	100	0.0304456	6.64386	1.51648	2
78	Q96HN2	SAHH3	Adenosylhomocysteinase 3 (AdoHcyase 3) (EC 3.3.1.1) (IP(3)Rs binding protein released with IP(3) 2) (IRBIT2) (Long-IRBIT) (S-adenosyl-L-homocysteine hydrolase 3) (S-adenosylhomocysteine hydrolase-like protein 2)		Membrane		10	SAHH3	4	6	0	0		5	0	-5	SAHH3	-5	0.000123494	0.000177195	0	0	0.000150345	0	100	0.0304456	6.64386	1.51648	2
1583	Q6NUQ4	TM214	Transmembrane protein 214		Membrane	TRANSMEM 480..500; /note="Helical"; /evidence="ECO:0000255"; TRANSMEM 616..636; /note="Helical"; /evidence="ECO:0000255"	10	TM214	8	2	0	0		5	0	-5	TM214	-5	0.000219028	5.23783e-05	0	0	0.000135703	0	100	0.244944	6.64386	0.610934
1584	Q08379	GOGA2	Golgin subfamily A member 2 (130 kDa cis-Golgi matrix protein) (GM130) (GM130 autoantigen) (Golgin-95)		Membrane		10	GOGA2	3	7	0	0		5	0	-5	GOGA2	-5	5.64784e-05	0.000126058	0	0	9.12683e-05	0	100	0.119754	6.64386	0.92171
1585	Q9UKX7	NUP50	Nuclear pore complex protein Nup50 (50 kDa nucleoporin) (Nuclear pore-associated protein 60 kDa-like) (Nucleoporin Nup50)		Membrane		10	NUP50	7	3	0	0		5	0	-5	NUP50	-5	0.00028215	0.000115669	0	0	0.00019891	0	100	0.13942	6.64386	0.855675
1586	P53701	CCHL	Cytochrome c-type heme lyase (CCHL) (EC 4.4.1.17) (Holocytochrome c-type synthase)		Membrane		10	CCHL	2	8	0	0		5	0	-5	CCHL	-5	0.000140774	0.000538637	0	0	0.000339705	0	100	0.229823	6.64386	0.638606
1374	P08962	CD63	CD63 antigen (Granulophysin) (Lysosomal-associated membrane protein 3) (LAMP-3) (Melanoma-associated antigen ME491) (OMA81H) (Ocular melanoma-associated antigen) (Tetraspanin-30) (Tspan-30) (CD antigen CD63)		Cell surface	TRANSMEM 12..32; /note="Helical"; /evidence="ECO:0000255"; TRANSMEM 52..72; /note="Helical"; /evidence="ECO:0000255"; TRANSMEM 82..102; /note="Helical"; /evidence="ECO:0000255"; TRANSMEM 204..224; /note="Helical"; /evidence="ECO:0000255"	24	CD63	10	7	4	3		8.5	3.5	-5	CD63	-5	0.000792595	0.000530715	0.00212845	0.00272893	0.000661655	0.00242869	0.272433	0.0326854	-1.87603	1.48565	1
1969	P61224	RAP1B	Ras-related protein Rap-1b (GTP-binding protein smg p21B)		Cell membrane		12	RAP1B	6	5	1	0		5.5	0.5	-5	RAP1B	-5	0.000615123	0.000490335	0.000688277	0	0.000552729	0.000344138	1.60612	0.611421	0.683583	0.213659
333	P11279	LAMP1	Lysosome-associated membrane glycoprotein 1 (LAMP-1) (Lysosome-associated membrane protein 1) (CD107 antigen-like family member A) (CD antigen CD107a)		Cell membrane	TRANSMEM 383..405; /note="Helical"; /evidence="ECO:0000255|PROSITE-ProRule:PRU00740"	10	LAMP1	6	4	0	0		5	0	-5	LAMP1	-5	0.000271421	0.000173087	0	0	0.000222254	0	100	0.0456158	6.64386	1.34088	2
334	Q9NZN4	EHD2	EH domain-containing protein 2 (PAST homolog 2)		Cell membrane		10	EHD2	4	6	0	0		5	0	-5	EHD2	-5	0.00013896	0.000199385	0	0	0.000169172	0	100	0.0304456	6.64386	1.51648	2
335	O00159	MYO1C	Unconventional myosin-Ic (Myosin I beta) (MMI-beta) (MMIb)		Cell membrane		10	MYO1C	6	4	0	0		5	0	-5	MYO1C	-5	0.000106475	6.78996e-05	0	0	8.71872e-05	0	100	0.0456158	6.64386	1.34088	2
1977	Q9Y5V3	MAGD1	Melanoma-associated antigen D1 (MAGE tumor antigen CCF) (MAGE-D1 antigen) (Neurotrophin receptor-interacting MAGE homolog)		Cell membrane		10	MAGD1	3	7	0	0		5	0	-5	MAGD1	-5	7.27395e-05	0.000162353	0	0	0.000117546	0	100	0.119754	6.64386	0.92171
479	Q3MHD2	LSM12	Protein LSM12 homolog				10	LSM12	5	5	0	0		5	0	-5	LSM12	-5	0.000483686	0.000462675	0	0	0.000473181	0	100	0.000492579	6.64386	3.30752	2
480	O60927	PP1RB	E3 ubiquitin-protein ligase PPP1R11 (EC 2.3.2.27) (Hemochromatosis candidate gene V protein) (HCG V) (Protein phosphatase 1 regulatory subunit 11) (Protein phosphatase inhibitor 3)				10	PP1RB	5	5	0	0		5	0	-5	PP1RB	-5	0.000748562	0.000716045	0	0	0.000732303	0	100	0.000492579	6.64386	3.30752	2
481	P62249	RS16	40S ribosomal protein S16 (Small ribosomal subunit protein uS9)				10	RS16	4	6	0	0		5	0	-5	RS16	-5	0.000516816	0.000741548	0	0	0.000629182	0	100	0.0304456	6.64386	1.51648	2
482	Q06323	PSME1	Proteasome activator complex subunit 1 (11S regulator complex subunit alpha) (REG-alpha) (Activator of multicatalytic protease subunit 1) (Interferon gamma up-regulated I-5111 protein) (IGUP I-5111) (Proteasome activator 28 subunit alpha) (PA28a) (PA28alpha)				10	PSME1	4	6	0	0		5	0	-5	PSME1	-5	0.000303032	0.000434803	0	0	0.000368918	0	100	0.0304456	6.64386	1.51648	2
2203	P62910	RL32	60S ribosomal protein L32 (Large ribosomal subunit protein eL32)				10	RL32	3	7	0	0		5	0	-5	RL32	-5	0.000419195	0.000935632	0	0	0.000677413	0	100	0.119754	6.64386	0.92171
2204	Q13200	PSMD2	26S proteasome non-ATPase regulatory subunit 2 (26S proteasome regulatory subunit RPN1) (26S proteasome regulatory subunit S2) (26S proteasome subunit p97) (Protein 55.11) (Tumor necrosis factor type 1 receptor-associated protein 2)				10	PSMD2	8	2	0	0		5	0	-5	PSMD2	-5	0.000166201	3.97452e-05	0	0	0.000102973	0	100	0.244944	6.64386	0.610934
2473	P28799	GRN	Progranulin (PGRN) (Acrogranin) (Epithelin precursor) (Glycoprotein of 88 Kda) (GP88) (Glycoprotein 88) (Granulin precursor) (PC cell-derived growth factor) (PCDGF) (Proepithelin) (PEPI) [Cleaved into: Paragranulin; Granulin-1 (Granulin G); Granulin-2 (Granulin F); Granulin-3 (Epithelin-2) (Granulin B); Granulin-4 (Epithelin-1) (Granulin A); Granulin-5 (Granulin C); Granulin-6 (Granulin D); Granu…				14	GRN	7	5	1	1		6	1	-5	GRN	-5	0.000222675	0.000152144	0.000213563	0.000365085	0.00018741	0.000289324	0.647751	0.346935	-0.626489	0.459752
2474	Q12841	FSTL1	Follistatin-related protein 1 (Follistatin-like protein 1)				14	FSTL1	7	5	2	0		6	1	-5	FSTL1	-5	0.000428722	0.000292927	0.000822357	0	0.000360825	0.000411178	0.877538	0.914873	-0.188466	0.038639
2484	Q00653	NFKB2	Nuclear factor NF-kappa-B p100 subunit (DNA-binding factor KBF2) (H2TF1) (Lymphocyte translocation chromosome 10 protein) (Nuclear factor of kappa light polypeptide gene enhancer in B-cells 2) (Oncogene Lyt-10) (Lyt10) [Cleaved into: Nuclear factor NF-kappa-B p52 subunit]				12	NFKB2	6	5	1	0		5.5	0.5	-5	NFKB2	-5	0.000125758	0.000100246	0.000140714	0	0.000113002	7.03572e-05	1.60612	0.611421	0.683583	0.213659
2486	P40763	STAT3	Signal transducer and activator of transcription 3 (Acute-phase response factor)				12	STAT3	3	8	1	0		5.5	0.5	-5	STAT3	-5	7.34952e-05	0.000187474	0.000164471	0	0.000130484	8.22357e-05	1.58671	0.677256	0.666041	0.169247
844	Q9BZH6	WDR11	WD repeat-containing protein 11 (Bromodomain and WD repeat-containing protein 2) (WD repeat-containing protein 15)				10	WDR11	5	5	0	0		5	0	-5	WDR11	-5	7.70579e-05	7.37105e-05	0	0	7.53842e-05	0	100	0.000492579	6.64386	3.30752	2
845	P36957	ODO2	Dihydrolipoyllysine-residue succinyltransferase component of 2-oxoglutarate dehydrogenase complex, mitochondrial (EC 2.3.1.61) (2-oxoglutarate dehydrogenase complex component E2) (OGDC-E2) (Dihydrolipoamide succinyltransferase component of 2-oxoglutarate dehydrogenase complex) (E2K)				10	ODO2	5	5	0	0		5	0	-5	ODO2	-5	0.000208209	0.000199165	0	0	0.000203687	0	100	0.000492579	6.64386	3.30752	2
846	Q7Z7E8	UB2Q1	Ubiquitin-conjugating enzyme E2 Q1 (EC 2.3.2.23) (E2 ubiquitin-conjugating enzyme Q1) (Protein NICE-5) (Ubiquitin carrier protein Q1) (Ubiquitin-protein ligase Q1)				10	UB2Q1	5	5	0	0		5	0	-5	UB2Q1	-5	0.000223504	0.000213795	0	0	0.00021865	0	100	0.000492579	6.64386	3.30752	2
847	Q9NUY8	TBC23	TBC1 domain family member 23 (HCV non-structural protein 4A-transactivated protein 1)				10	TBC23	5	5	0	0		5	0	-5	TBC23	-5	0.000134934	0.000129072	0	0	0.000132003	0	100	0.000492579	6.64386	3.30752	2
848	P10155	RO60	60 kDa SS-A/Ro ribonucleoprotein (60 kDa Ro protein) (60 kDa ribonucleoprotein Ro) (Ro60) (RoRNP) (Ro 60 kDa autoantigen) (Ro60 autoantigen) (Sjoegren syndrome antigen A2) (Sjoegren syndrome type A antigen) (SS-A) (TROVE domain family member 2)				10	RO60	5	5	0	0		5	0	-5	RO60	-5	0.000175314	0.000167698	0	0	0.000171506	0	100	0.000492579	6.64386	3.30752	2
849	P56211	ARP19	cAMP-regulated phosphoprotein 19 (ARPP-19)				10	ARP19	5	5	0	0		5	0	-5	ARP19	-5	0.000842133	0.00080555	0	0	0.000823841	0	100	0.000492579	6.64386	3.30752	2
850	P22392	NDKB	Nucleoside diphosphate kinase B (NDK B) (NDP kinase B) (EC 2.7.4.6) (C-myc purine-binding transcription factor PUF) (Histidine protein kinase NDKB) (EC 2.7.13.3) (nm23-H2)				10	NDKB	5	5	0	0		5	0	-5	NDKB	-5	0.000620519	0.000593563	0	0	0.000607041	0	100	0.000492579	6.64386	3.30752	2
851	Q8IVF5	TIAM2	T-lymphoma invasion and metastasis-inducing protein 2 (TIAM-2) (SIF and TIAM1-like exchange factor)				10	TIAM2	5	5	0	0		5	0	-5	TIAM2	-5	5.54491e-05	5.30403e-05	0	0	5.42447e-05	0	100	0.000492579	6.64386	3.30752	2
852	Q8TBC3	SHKB1	SH3KBP1-binding protein 1 (SETA-binding protein 1)				10	SHKB1	5	5	0	0		5	0	-5	SHKB1	-5	0.000133407	0.000127612	0	0	0.00013051	0	100	0.000492579	6.64386	3.30752	2
853	O60502	OGA	Protein O-GlcNAcase (OGA) (EC 3.2.1.169) (Beta-N-acetylglucosaminidase) (Beta-N-acetylhexosaminidase) (Beta-hexosaminidase) (Meningioma-expressed antigen 5) (N-acetyl-beta-D-glucosaminidase) (N-acetyl-beta-glucosaminidase) (Nuclear cytoplasmic O-GlcNAcase and acetyltransferase) (NCOAT)				10	OGA	5	5	0	0		5	0	-5	OGA	-5	0.000102968	9.84952e-05	0	0	0.000100732	0	100	0.000492579	6.64386	3.30752	2
854	Q92747	ARC1A	Actin-related protein 2/3 complex subunit 1A (SOP2-like protein)				10	ARC1A	5	5	0	0		5	0	-5	ARC1A	-5	0.000254916	0.000243842	0	0	0.000249379	0	100	0.000492579	6.64386	3.30752	2
855	P09651	ROA1	Heterogeneous nuclear ribonucleoprotein A1 (hnRNP A1) (Helix-destabilizing protein) (Single-strand RNA-binding protein) (hnRNP core protein A1) [Cleaved into: Heterogeneous nuclear ribonucleoprotein A1, N-terminally processed]				10	ROA1	5	5	0	0		5	0	-5	ROA1	-5	0.000253545	0.000242531	0	0	0.000248038	0	100	0.000492579	6.64386	3.30752	2
856	Q86VP6	CAND1	Cullin-associated NEDD8-dissociated protein 1 (Cullin-associated and neddylation-dissociated protein 1) (TBP-interacting protein of 120 kDa A) (TBP-interacting protein 120A) (p120 CAND1)				10	CAND1	5	5	0	0		5	0	-5	CAND1	-5	7.6682e-05	7.33509e-05	0	0	7.50165e-05	0	100	0.000492579	6.64386	3.30752	2
857	P63220	RS21	40S ribosomal protein S21 (Small ribosomal subunit protein eS21)				10	RS21	4	6	0	0		5	0	-5	RS21	-5	0.000909097	0.00130441	0	0	0.00110675	0	100	0.0304456	6.64386	1.51648	2
858	O15160	RPAC1	DNA-directed RNA polymerases I and III subunit RPAC1 (DNA-directed RNA polymerase I subunit C) (RNA polymerases I and III subunit AC1) (AC40) (DNA-directed RNA polymerases I and III 40 kDa polypeptide) (RPA40) (RPA39) (RPC40)				10	RPAC1	4	6	0	0		5	0	-5	RPAC1	-5	0.000218078	0.000312907	0	0	0.000265493	0	100	0.0304456	6.64386	1.51648	2
859	Q9H299	SH3L3	SH3 domain-binding glutamic acid-rich-like protein 3 (SH3 domain-binding protein 1) (SH3BP-1)				10	SH3L3	4	6	0	0		5	0	-5	SH3L3	-5	0.000811345	0.00116415	0	0	0.000987748	0	100	0.0304456	6.64386	1.51648	2
860	P04080	CYTB	Cystatin-B (CPI-B) (Liver thiol proteinase inhibitor) (Stefin-B)				10	CYTB	4	6	0	0		5	0	-5	CYTB	-5	0.00076995	0.00110475	0	0	0.000937352	0	100	0.0304456	6.64386	1.51648	2
861	Q5T1M5	FKB15	FK506-binding protein 15 (FKBP-15) (133 kDa FK506-binding protein) (133 kDa FKBP) (FKBP-133) (WASP- and FKBP-like protein) (WAFL)				10	FKB15	6	4	0	0		5	0	-5	FKB15	-5	9.28488e-05	5.92103e-05	0	0	7.60295e-05	0	100	0.0456158	6.64386	1.34088	2
862	P78527	PRKDC	DNA-dependent protein kinase catalytic subunit (DNA-PK catalytic subunit) (DNA-PKcs) (EC 2.7.11.1) (DNPK1) (p460)				10	PRKDC	6	4	0	0		5	0	-5	PRKDC	-5	2.74183e-05	1.74848e-05	0	0	2.24515e-05	0	100	0.0456158	6.64386	1.34088	2
863	Q9Y383	LC7L2	Putative RNA-binding protein Luc7-like 2				10	LC7L2	6	4	0	0		5	0	-5	LC7L2	-5	0.000288731	0.000184126	0	0	0.000236428	0	100	0.0456158	6.64386	1.34088	2
864	Q16666	IF16	Gamma-interferon-inducible protein 16 (Ifi-16) (Interferon-inducible myeloid differentiation transcriptional activator)				10	IF16	6	4	0	0		5	0	-5	IF16	-5	0.000144182	9.19456e-05	0	0	0.000118064	0	100	0.0456158	6.64386	1.34088	2
865	Q9NWT6	HIF1N	Hypoxia-inducible factor 1-alpha inhibitor (EC 1.14.11.30) (EC 1.14.11.n4) (Factor inhibiting HIF-1) (FIH-1) (Hypoxia-inducible factor asparagine hydroxylase)				10	HIF1N	5	5	0	0		5	0	-5	HIF1N	-5	0.000270255	0.000258515	0	0	0.000264385	0	100	0.000492579	6.64386	3.30752	2
2496	O14929	HAT1	Histone acetyltransferase type B catalytic subunit (EC 2.3.1.48) (Histone acetyltransferase 1)				10	HAT1	3	7	0	0		5	0	-5	HAT1	-5	0.000135063	0.000301457	0	0	0.00021826	0	100	0.119754	6.64386	0.92171
2497	Q2M1Z3	RHG31	Rho GTPase-activating protein 31 (Cdc42 GTPase-activating protein)				10	RHG31	3	7	0	0		5	0	-5	RHG31	-5	3.91907e-05	8.74725e-05	0	0	6.33316e-05	0	100	0.119754	6.64386	0.92171
2498	O00401	WASL	Neural Wiskott-Aldrich syndrome protein (N-WASP)				10	WASL	7	3	0	0		5	0	-5	WASL	-5	0.000261478	0.000107194	0	0	0.000184336	0	100	0.13942	6.64386	0.855675
2499	Q9Y262	EIF3L	Eukaryotic translation initiation factor 3 subunit L (eIF3l) (Eukaryotic translation initiation factor 3 subunit 6-interacting protein) (Eukaryotic translation initiation factor 3 subunit E-interacting protein)				10	EIF3L	7	3	0	0		5	0	-5	EIF3L	-5	0.000234125	9.59805e-05	0	0	0.000165053	0	100	0.13942	6.64386	0.855675
2500	P51659	DHB4	Peroxisomal multifunctional enzyme type 2 (MFE-2) (17-beta-hydroxysteroid dehydrogenase 4) (17-beta-HSD 4) (D-bifunctional protein) (DBP) (Multifunctional protein 2) (MPF-2) (Short chain dehydrogenase/reductase family 8C member 1) [Cleaved into: (3R)-hydroxyacyl-CoA dehydrogenase (EC 1.1.1.n12); Enoyl-CoA hydratase 2 (EC 4.2.1.107) (EC 4.2.1.119) (3-alpha,7-alpha,12-alpha-trihydroxy-5-beta-choles…				10	DHB4	7	3	0	0		5	0	-5	DHB4	-5	0.000179411	7.35502e-05	0	0	0.000126481	0	100	0.13942	6.64386	0.855675
2501	O75534	CSDE1	Cold shock domain-containing protein E1 (N-ras upstream gene protein) (Protein UNR)				10	CSDE1	7	3	0	0		5	0	-5	CSDE1	-5	0.000165472	6.78358e-05	0	0	0.000116654	0	100	0.13942	6.64386	0.855675
2502	P41227	NAA10	N-alpha-acetyltransferase 10 (EC 2.3.1.255) (N-terminal acetyltransferase complex ARD1 subunit homolog A) (hARD1) (NatA catalytic subunit Naa10)				10	NAA10	8	2	0	0		5	0	-5	NAA10	-5	0.000642171	0.000153569	0	0	0.00039787	0	100	0.244944	6.64386	0.610934
1538	P45880	VDAC2	Voltage-dependent anion-selective channel protein 2 (VDAC-2) (hVDAC2) (Outer mitochondrial membrane protein porin 2)		Membrane	TRANSMEM 37..46; /note="Beta stranded"; /evidence="ECO:0000250"; TRANSMEM 50..58; /note="Beta stranded"; /evidence="ECO:0000250"; TRANSMEM 65..75; /note="Beta stranded"; /evidence="ECO:0000250"; TRANSMEM 80..87; /note="Beta stranded"; /evidence="ECO:0000250"; TRANSMEM 91..100; /note="Beta stranded"; /evidence="ECO:0000250"; TRANSMEM 106..115; /note="Beta stranded"; /evidence="ECO:0000250"; TRANSM…	21	VDAC2	7	8	5	1		7.5	3	-4.5	VDAC2	-4.5	0.000449137	0.000491002	0.00215379	0.000736378	0.00047007	0.00144508	0.325289	0.30286	-1.62021	0.518758
1561	Q9NUM4	T106B	Transmembrane protein 106B		Membrane	TRANSMEM 97..117; /note="Helical"; /evidence="ECO:0000255"	13	T106B	5	6	2	0		5.5	1	-4.5	T106B	-4.5	0.000344229	0.000395131	0.000924401	0	0.00036968	0.000462201	0.799827	0.860061	-0.322241	0.0654708
1565	Q15363	TMED2	Transmembrane emp24 domain-containing protein 2 (Membrane protein p24A) (p24) (p24 family protein beta-1) (p24beta1)		Membrane	TRANSMEM 169..189; /note="Helical"; /evidence="ECO:0000255"	13	TMED2	5	6	2	0		5.5	1	-4.5	TMED2	-4.5	0.000469248	0.000538637	0.00126013	0	0.000503942	0.000630064	0.799827	0.860061	-0.322241	0.0654708
1579	O75844	FACE1	CAAX prenyl protease 1 homolog (EC 3.4.24.84) (Farnesylated proteins-converting enzyme 1) (FACE-1) (Prenyl protein-specific endoprotease 1) (Zinc metalloproteinase Ste24 homolog)		Membrane	TRANSMEM 19..39; /note="Helical"; /evidence="ECO:0000255"; TRANSMEM 82..102; /note="Helical"; /evidence="ECO:0000255"; TRANSMEM 124..144; /note="Helical"; /evidence="ECO:0000255"; TRANSMEM 171..191; /note="Helical"; /evidence="ECO:0000255"; TRANSMEM 196..216; /note="Helical"; /evidence="ECO:0000255"; TRANSMEM 348..368; /note="Helical"; /evidence="ECO:0000255"; TRANSMEM 383..405; /note="Helical"; …	11	FACE1	5	5	1	0		5	0.5	-4.5	FACE1	-4.5	0.000198566	0.00018994	0.000266617	0	0.000194253	0.000133308	1.45717	0.69255	0.543171	0.159549
1580	O95810	CAVN2	Caveolae-associated protein 2 (Cavin-2) (PS-p68) (Phosphatidylserine-binding protein) (Serum deprivation-response protein)		Membrane		11	CAVN2	5	5	1	0		5	0.5	-4.5	CAVN2	-4.5	0.000221927	0.000212286	0.000297983	0	0.000217106	0.000148992	1.45717	0.69255	0.543171	0.159549
79	O95139	NDUB6	NADH dehydrogenase [ubiquinone] 1 beta subcomplex subunit 6 (Complex I-B17) (CI-B17) (NADH-ubiquinone oxidoreductase B17 subunit)		Membrane	TRANSMEM 68..86; /note="Helical"; /evidence="ECO:0000255"	9	NDUB6	4	5	0	0		4.5	0	-4.5	NDUB6	-4.5	0.000589493	0.000704856	0	0	0.000647175	0	100	0.00785049	6.64386	2.1051	2
80	Q8TB61	S35B2	Adenosine 3'-phospho 5'-phosphosulfate transporter 1 (PAPS transporter 1) (Putative MAPK-activating protein PM15) (Putative NF-kappa-B-activating protein 48) (Solute carrier family 35 member B2)		Membrane	TRANSMEM 5..25; /note="Helical"; /evidence="ECO:0000255"; TRANSMEM 40..60; /note="Helical"; /evidence="ECO:0000255"; TRANSMEM 109..129; /note="Helical"; /evidence="ECO:0000255"; TRANSMEM 154..174; /note="Helical"; /evidence="ECO:0000255"; TRANSMEM 238..258; /note="Helical"; /evidence="ECO:0000255"; TRANSMEM 265..285; /note="Helical"; /evidence="ECO:0000255"; TRANSMEM 299..319; /note="Helical"; /e…	9	S35B2	4	5	0	0		4.5	0	-4.5	S35B2	-4.5	0.000174665	0.000208846	0	0	0.000191755	0	100	0.00785049	6.64386	2.1051	2
81	O95573	ACSL3	Long-chain-fatty-acid--CoA ligase 3 (EC 6.2.1.3) (Arachidonate--CoA ligase) (EC 6.2.1.15) (Long-chain acyl-CoA synthetase 3) (LACS 3)		Membrane	TRANSMEM 21..41; /note="Helical; Signal-anchor for type III membrane protein"; /evidence="ECO:0000255"	9	ACSL3	6	3	0	0		4.5	0	-4.5	ACSL3	-4.5	0.000157198	7.51847e-05	0	0	0.000116191	0	100	0.105254	6.64386	0.97776	2
82	O95219	SNX4	Sorting nexin-4		Membrane		9	SNX4	4	5	0	0		4.5	0	-4.5	SNX4	-4.5	0.000167678	0.000200493	0	0	0.000184085	0	100	0.00785049	6.64386	2.1051	2
83	O75410	TACC1	Transforming acidic coiled-coil-containing protein 1 (Gastric cancer antigen Ga55) (Taxin-1)		Membrane		9	TACC1	3	6	0	0		4.5	0	-4.5	TACC1	-4.5	7.02998e-05	0.000134492	0	0	0.000102396	0	100	0.0857959	6.64386	1.06653	2
84	Q92599	44082	Septin-8		Membrane		9	44082	6	3	0	0		4.5	0	-4.5	44082	-4.5	0.000234333	0.000112077	0	0	0.000173205	0	100	0.105254	6.64386	0.97776	2
1955	P01893	HLAH	Putative HLA class I histocompatibility antigen, alpha chain H (HLA-12.4) (HLA-AR) (MHC class I antigen H)		Cell membrane	TRANSMEM 309..332; /note="Helical"; /evidence="ECO:0000255"	19	HLAH	6	8	4	1		7	2.5	-4.5	HLAH	-4.5	0.000312659	0.00039877	0.00139937	0.000598053	0.000355714	0.000998711	0.356173	0.251624	-1.48935	0.599248
336	Q9NX76	CKLF6	CKLF-like MARVEL transmembrane domain-containing protein 6 (Chemokine-like factor superfamily member 6)		Cell membrane	TRANSMEM 40..60; /note="Helical"; /evidence="ECO:0000255"; TRANSMEM 68..88; /note="Helical"; /evidence="ECO:0000255"; TRANSMEM 107..127; /note="Helical"; /evidence="ECO:0000255"; TRANSMEM 135..155; /note="Helical"; /evidence="ECO:0000255"	9	CKLF6	5	4	0	0		4.5	0	-4.5	CKLF6	-4.5	0.000515404	0.000394411	0	0	0.000454908	0	100	0.0172294	6.64386	1.76373	2
337	P49841	GSK3B	Glycogen synthase kinase-3 beta (GSK-3 beta) (EC 2.7.11.26) (Serine/threonine-protein kinase GSK3B) (EC 2.7.11.1)		Cell membrane		9	GSK3B	4	5	0	0		4.5	0	-4.5	GSK3B	-4.5	0.000179655	0.000214813	0	0	0.000197234	0	100	0.00785049	6.64386	2.1051	2
338	Q01844	EWS	RNA-binding protein EWS (EWS oncogene) (Ewing sarcoma breakpoint region 1 protein)		Cell membrane		9	EWS	5	4	0	0		4.5	0	-4.5	EWS	-4.5	0.000143779	0.000110026	0	0	0.000126903	0	100	0.0172294	6.64386	1.76373	2
339	O75131	CPNE3	Copine-3 (Copine III)		Cell membrane		9	CPNE3	6	3	0	0		4.5	0	-4.5	CPNE3	-4.5	0.000210768	0.000100806	0	0	0.000155787	0	100	0.105254	6.64386	0.97776	2
340	Q9UBC2	EP15R	Epidermal growth factor receptor substrate 15-like 1 (Eps15-related protein) (Eps15R)		Cell membrane		9	EP15R	6	3	0	0		4.5	0	-4.5	EP15R	-4.5	0.000130998	6.26539e-05	0	0	9.68262e-05	0	100	0.105254	6.64386	0.97776	2
483	P46734	MP2K3	Dual specificity mitogen-activated protein kinase kinase 3 (MAP kinase kinase 3) (MAPKK 3) (EC 2.7.12.2) (MAPK/ERK kinase 3) (MEK 3) (Stress-activated protein kinase kinase 2) (SAPK kinase 2) (SAPKK-2) (SAPKK2)				9	MP2K3	4	5	0	0		4.5	0	-4.5	MP2K3	-4.5	0.00021745	0.000260005	0	0	0.000238727	0	100	0.00785049	6.64386	2.1051	2
484	Q8WZA9	IRGQ	Immunity-related GTPase family Q protein				9	IRGQ	3	6	0	0		4.5	0	-4.5	IRGQ	-4.5	9.08368e-05	0.000173782	0	0	0.000132309	0	100	0.0857959	6.64386	1.06653	2
485	Q9Y259	CHKB	Choline/ethanolamine kinase (Choline kinase beta) (CK) (CKB) (EC 2.7.1.32) (Choline kinase-like protein) (Ethanolamine kinase) (EK) (EC 2.7.1.82) (Ethanolamine kinase beta) (EKB) (choline/ethanolamine kinase beta) (CKEKB)				9	CHKB	6	3	0	0		4.5	0	-4.5	CHKB	-4.5	0.000286538	0.000137046	0	0	0.000211792	0	100	0.105254	6.64386	0.97776	2
2205	Q9UI12	VATH	V-type proton ATPase subunit H (V-ATPase subunit H) (Nef-binding protein 1) (NBP1) (Protein VMA13 homolog) (V-ATPase 50/57 kDa subunits) (Vacuolar proton pump subunit H) (Vacuolar proton pump subunit SFD)				9	VATH	7	2	0	0		4.5	0	-4.5	VATH	-4.5	0.000273388	7.47177e-05	0	0	0.000174053	0	100	0.22184	6.64386	0.65396
2490	P00441	SODC	Superoxide dismutase [Cu-Zn] (EC 1.15.1.1) (Superoxide dismutase 1) (hSod1)				11	SODC	5	5	1	0		5	0.5	-4.5	SODC	-4.5	0.00061246	0.000585855	0.000822357	0	0.000599157	0.000411178	1.45717	0.69255	0.543171	0.159549
2491	P51114	FXR1	Fragile X mental retardation syndrome-related protein 1 (hFXR1p)				11	FXR1	6	4	1	0		5	0.5	-4.5	FXR1	-4.5	0.000182259	0.000116228	0.000203934	0	0.000149243	0.000101967	1.46364	0.702245	0.549563	0.153511
2495	Q16270	IBP7	Insulin-like growth factor-binding protein 7 (IBP-7) (IGF-binding protein 7) (IGFBP-7) (IGFBP-rP1) (MAC25 protein) (PGI2-stimulating factor) (Prostacyclin-stimulating factor) (Tumor-derived adhesion factor) (TAF)				11	IBP7	7	3	1	0		5	0.5	-4.5	IBP7	-4.5	0.00046825	0.000191961	0.000449088	0	0.000330105	0.000224544	1.47011	0.72758	0.555927	0.138119
866	Q9HD15	SRA1	Steroid receptor RNA activator 1 (Steroid receptor RNA activator protein) (SRAP)				9	SRA1	4	5	0	0		4.5	0	-4.5	SRA1	-4.5	0.000319725	0.000382295	0	0	0.00035101	0	100	0.00785049	6.64386	2.1051	2
867	P60510	PP4C	Serine/threonine-protein phosphatase 4 catalytic subunit (PP4C) (Pp4) (EC 3.1.3.16) (Protein phosphatase X) (PP-X)				9	PP4C	4	5	0	0		4.5	0	-4.5	PP4C	-4.5	0.000245782	0.000293882	0	0	0.000269832	0	100	0.00785049	6.64386	2.1051	2
868	Q96IZ0	PAWR	PRKC apoptosis WT1 regulator protein (Prostate apoptosis response 4 protein) (Par-4)				9	PAWR	4	5	0	0		4.5	0	-4.5	PAWR	-4.5	0.000221927	0.000265358	0	0	0.000243642	0	100	0.00785049	6.64386	2.1051	2
869	P04040	CATA	Catalase (EC 1.11.1.6)				9	CATA	4	5	0	0		4.5	0	-4.5	CATA	-4.5	0.000143179	0.000171199	0	0	0.000157189	0	100	0.00785049	6.64386	2.1051	2
870	Q9NZT2	OGFR	Opioid growth factor receptor (OGFr) (Protein 7-60) (Zeta-type opioid receptor)				9	OGFR	4	5	0	0		4.5	0	-4.5	OGFR	-4.5	0.000111455	0.000133267	0	0	0.000122361	0	100	0.00785049	6.64386	2.1051	2
871	Q9UPN7	PP6R1	Serine/threonine-protein phosphatase 6 regulatory subunit 1 (SAPS domain family member 1)				9	PP6R1	4	5	0	0		4.5	0	-4.5	PP6R1	-4.5	8.56471e-05	0.000102408	0	0	9.40276e-05	0	100	0.00785049	6.64386	2.1051	2
872	P30048	PRDX3	Thioredoxin-dependent peroxide reductase, mitochondrial (EC 1.11.1.15) (Antioxidant protein 1) (AOP-1) (HBC189) (Peroxiredoxin III) (Prx-III) (Peroxiredoxin-3) (Protein MER5 homolog)				9	PRDX3	4	5	0	0		4.5	0	-4.5	PRDX3	-4.5	0.000294746	0.000352428	0	0	0.000323587	0	100	0.00785049	6.64386	2.1051	2
873	Q9NXV6	CARF	CDKN2A-interacting protein (Collaborator of ARF)				9	CARF	4	5	0	0		4.5	0	-4.5	CARF	-4.5	0.000130095	0.000155555	0	0	0.000142825	0	100	0.00785049	6.64386	2.1051	2
874	P30085	KCY	UMP-CMP kinase (EC 2.7.4.14) (Deoxycytidylate kinase) (CK) (dCMP kinase) (Nucleoside-diphosphate kinase) (EC 2.7.4.6) (Uridine monophosphate/cytidine monophosphate kinase) (UMP/CMP kinase) (UMP/CMPK)				9	KCY	4	5	0	0		4.5	0	-4.5	KCY	-4.5	0.000384975	0.000460314	0	0	0.000422645	0	100	0.00785049	6.64386	2.1051	2
875	Q8TDX7	NEK7	Serine/threonine-protein kinase Nek7 (EC 2.7.11.1) (Never in mitosis A-related kinase 7) (NimA-related protein kinase 7)				9	NEK7	4	5	0	0		4.5	0	-4.5	NEK7	-4.5	0.000249851	0.000298747	0	0	0.000274299	0	100	0.00785049	6.64386	2.1051	2
876	P24752	THIL	Acetyl-CoA acetyltransferase, mitochondrial (EC 2.3.1.9) (Acetoacetyl-CoA thiolase) (T2)				9	THIL	4	5	0	0		4.5	0	-4.5	THIL	-4.5	0.00017671	0.000211292	0	0	0.000194001	0	100	0.00785049	6.64386	2.1051	2
877	P55060	XPO2	Exportin-2 (Exp2) (Cellular apoptosis susceptibility protein) (Chromosome segregation 1-like protein) (Importin-alpha re-exporter)				9	XPO2	4	5	0	0		4.5	0	-4.5	XPO2	-4.5	7.77086e-05	9.29162e-05	0	0	8.53124e-05	0	100	0.00785049	6.64386	2.1051	2
878	P49207	RL34	60S ribosomal protein L34 (Large ribosomal subunit protein eL34)				9	RL34	5	4	0	0		4.5	0	-4.5	RL34	-4.5	0.000806144	0.0006169	0	0	0.000711522	0	100	0.0172294	6.64386	1.76373	2
879	Q14696	MESD	LRP chaperone MESD (LDLR chaperone MESD) (Mesoderm development LRP chaperone MESD) (Mesoderm development candidate 2) (Mesoderm development protein) (Renal carcinoma antigen NY-REN-61)				9	MESD	5	4	0	0		4.5	0	-4.5	MESD	-4.5	0.000403072	0.00030845	0	0	0.000355761	0	100	0.0172294	6.64386	1.76373	2
880	P15559	NQO1	NAD(P)H dehydrogenase [quinone] 1 (EC 1.6.5.2) (Azoreductase) (DT-diaphorase) (DTD) (Menadione reductase) (NAD(P)H:quinone oxidoreductase 1) (Phylloquinone reductase) (Quinone reductase 1) (QR1)				9	NQO1	5	4	0	0		4.5	0	-4.5	NQO1	-4.5	0.000344229	0.000263421	0	0	0.000303825	0	100	0.0172294	6.64386	1.76373	2
881	P58546	MTPN	Myotrophin (Protein V-1)				9	MTPN	5	4	0	0		4.5	0	-4.5	MTPN	-4.5	0.000799312	0.000611672	0	0	0.000705492	0	100	0.0172294	6.64386	1.76373	2
882	P28072	PSB6	Proteasome subunit beta type-6 (EC 3.4.25.1) (Macropain delta chain) (Multicatalytic endopeptidase complex delta chain) (Proteasome delta chain) (Proteasome subunit Y)				9	PSB6	5	4	0	0		4.5	0	-4.5	PSB6	-4.5	0.00039464	0.000301997	0	0	0.000348318	0	100	0.0172294	6.64386	1.76373	2
883	Q13643	FHL3	Four and a half LIM domains protein 3 (FHL-3) (Skeletal muscle LIM-protein 2) (SLIM-2)				9	FHL3	5	4	0	0		4.5	0	-4.5	FHL3	-4.5	0.000336853	0.000257776	0	0	0.000297315	0	100	0.0172294	6.64386	1.76373	2
884	O15143	ARC1B	Actin-related protein 2/3 complex subunit 1B (Arp2/3 complex 41 kDa subunit) (p41-ARC)				9	ARC1B	5	4	0	0		4.5	0	-4.5	ARC1B	-4.5	0.000253545	0.000194025	0	0	0.000223785	0	100	0.0172294	6.64386	1.76373	2
885	Q9UNS2	CSN3	COP9 signalosome complex subunit 3 (SGN3) (Signalosome subunit 3) (JAB1-containing signalosome subunit 3)				9	CSN3	5	4	0	0		4.5	0	-4.5	CSN3	-4.5	0.000222976	0.000170632	0	0	0.000196804	0	100	0.0172294	6.64386	1.76373	2
886	P06730	IF4E	Eukaryotic translation initiation factor 4E (eIF-4E) (eIF4E) (eIF-4F 25 kDa subunit) (mRNA cap-binding protein)				9	IF4E	5	4	0	0		4.5	0	-4.5	IF4E	-4.5	0.000434649	0.000332614	0	0	0.000383632	0	100	0.0172294	6.64386	1.76373	2
887	P42574	CASP3	Caspase-3 (CASP-3) (EC 3.4.22.56) (Apopain) (Cysteine protease CPP32) (CPP-32) (Protein Yama) (SREBP cleavage activity 1) (SCA-1) [Cleaved into: Caspase-3 subunit p17; Caspase-3 subunit p12]				9	CASP3	5	4	0	0		4.5	0	-4.5	CASP3	-4.5	0.000340501	0.000260568	0	0	0.000300535	0	100	0.0172294	6.64386	1.76373	2
888	Q9UBE0	SAE1	SUMO-activating enzyme subunit 1 (Ubiquitin-like 1-activating enzyme E1A) [Cleaved into: SUMO-activating enzyme subunit 1, N-terminally processed]				9	SAE1	5	4	0	0		4.5	0	-4.5	SAE1	-4.5	0.000272598	0.000208605	0	0	0.000240601	0	100	0.0172294	6.64386	1.76373	2
889	Q5VZF2	MBNL2	Muscleblind-like protein 2 (Muscleblind-like protein 1) (Muscleblind-like protein-like) (Muscleblind-like protein-like 39)				9	MBNL2	5	4	0	0		4.5	0	-4.5	MBNL2	-4.5	0.000252866	0.000193505	0	0	0.000223185	0	100	0.0172294	6.64386	1.76373	2
890	P39748	FEN1	Flap endonuclease 1 (FEN-1) (EC 3.1.-.-) (DNase IV) (Flap structure-specific endonuclease 1) (Maturation factor 1) (MF1) (hFEN-1)				9	FEN1	5	4	0	0		4.5	0	-4.5	FEN1	-4.5	0.000248208	0.00018994	0	0	0.000219074	0	100	0.0172294	6.64386	1.76373	2
891	Q9UL63	MKLN1	Muskelin				9	MKLN1	5	4	0	0		4.5	0	-4.5	MKLN1	-4.5	0.000128325	9.82004e-05	0	0	0.000113263	0	100	0.0172294	6.64386	1.76373	2
892	Q14766	LTBP1	Latent-transforming growth factor beta-binding protein 1 (LTBP-1) (Transforming growth factor beta-1-binding protein 1) (TGF-beta1-BP-1)				9	LTBP1	5	4	0	0		4.5	0	-4.5	LTBP1	-4.5	5.48047e-05	4.19392e-05	0	0	4.83719e-05	0	100	0.0172294	6.64386	1.76373	2
893	Q9BYD2	RM09	39S ribosomal protein L9, mitochondrial (L9mt) (MRP-L9) (Mitochondrial large ribosomal subunit protein bL9m)				9	RM09	3	6	0	0		4.5	0	-4.5	RM09	-4.5	0.000211952	0.00040549	0	0	0.000308721	0	100	0.0857959	6.64386	1.06653	2
894	O95865	DDAH2	N(G),N(G)-dimethylarginine dimethylaminohydrolase 2 (DDAH-2) (Dimethylarginine dimethylaminohydrolase 2) (EC 3.5.3.18) (DDAHII) (Dimethylargininase-2) (Protein G6a) (S-phase protein)				9	DDAH2	3	6	0	0		4.5	0	-4.5	DDAH2	-4.5	0.000198566	0.000379881	0	0	0.000289223	0	100	0.0857959	6.64386	1.06653	2
895	Q9H7C4	SYNCI	Syncoilin (Syncoilin intermediate filament 1) (Syncoilin-1)				9	SYNCI	3	6	0	0		4.5	0	-4.5	SYNCI	-4.5	0.000117409	0.000224618	0	0	0.000171014	0	100	0.0857959	6.64386	1.06653	2
896	Q9H1B7	I2BPL	Probable E3 ubiquitin-protein ligase IRF2BPL (EC 2.3.2.27) (Enhanced at puberty protein 1) (Interferon regulatory factor 2-binding protein-like)				9	I2BPL	3	6	0	0		4.5	0	-4.5	I2BPL	-4.5	7.10946e-05	0.000136013	0	0	0.000103554	0	100	0.0857959	6.64386	1.06653	2
897	O15511	ARPC5	Actin-related protein 2/3 complex subunit 5 (Arp2/3 complex 16 kDa subunit) (p16-ARC)				9	ARPC5	6	3	0	0		4.5	0	-4.5	ARPC5	-4.5	0.000749554	0.000358497	0	0	0.000554025	0	100	0.105254	6.64386	0.97776	2
898	P20290	BTF3	Transcription factor BTF3 (Nascent polypeptide-associated complex subunit beta) (NAC-beta) (RNA polymerase B transcription factor 3)				9	BTF3	6	3	0	0		4.5	0	-4.5	BTF3	-4.5	0.00054943	0.000262781	0	0	0.000406106	0	100	0.105254	6.64386	0.97776	2
899	P46777	RL5	60S ribosomal protein L5 (Large ribosomal subunit protein uL18)				9	RL5	6	3	0	0		4.5	0	-4.5	RL5	-4.5	0.000381086	0.000182266	0	0	0.000281676	0	100	0.105254	6.64386	0.97776	2
900	Q9NZI8	IF2B1	Insulin-like growth factor 2 mRNA-binding protein 1 (IGF2 mRNA-binding protein 1) (IMP-1) (IMP1) (Coding region determinant-binding protein) (CRD-BP) (IGF-II mRNA-binding protein 1) (VICKZ family member 1) (Zipcode-binding protein 1) (ZBP-1)				9	IF2B1	6	3	0	0		4.5	0	-4.5	IF2B1	-4.5	0.000196157	9.3818e-05	0	0	0.000144988	0	100	0.105254	6.64386	0.97776	2
901	Q6VN20	RBP10	Ran-binding protein 10 (RanBP10)				9	RBP10	6	3	0	0		4.5	0	-4.5	RBP10	-4.5	0.000182553	8.73113e-05	0	0	0.000134932	0	100	0.105254	6.64386	0.97776	2
902	Q15637	SF01	Splicing factor 1 (Mammalian branch point-binding protein) (BBP) (mBBP) (Transcription factor ZFM1) (Zinc finger gene in MEN1 locus) (Zinc finger protein 162)				9	SF01	5	4	0	0		4.5	0	-4.5	SF01	-4.5	0.000147604	0.000112954	0	0	0.000130279	0	100	0.0172294	6.64386	1.76373	2
903	Q15121	PEA15	Astrocytic phosphoprotein PEA-15 (15 kDa phosphoprotein enriched in astrocytes) (Phosphoprotein enriched in diabetes) (PED)				9	PEA15	4	5	0	0		4.5	0	-4.5	PEA15	-4.5	0.000580424	0.000694013	0	0	0.000637218	0	100	0.00785049	6.64386	2.1051	2
904	P61160	ARP2	Actin-related protein 2 (Actin-like protein 2)				9	ARP2	6	3	0	0		4.5	0	-4.5	ARP2	-4.5	0.000287266	0.000137393	0	0	0.000212329	0	100	0.105254	6.64386	0.97776	2
2513	O95747	OXSR1	Serine/threonine-protein kinase OSR1 (EC 2.7.11.1) (Oxidative stress-responsive 1 protein)				9	OXSR1	7	2	0	0		4.5	0	-4.5	OXSR1	-4.5	0.000250562	6.84794e-05	0	0	0.000159521	0	100	0.22184	6.64386	0.65396
2514	Q86V48	LUZP1	Leucine zipper protein 1				9	LUZP1	7	2	0	0		4.5	0	-4.5	LUZP1	-4.5	0.00012272	3.35396e-05	0	0	7.81297e-05	0	100	0.22184	6.64386	0.65396
2515	Q13347	EIF3I	Eukaryotic translation initiation factor 3 subunit I (eIF3i) (Eukaryotic translation initiation factor 3 subunit 2) (TGF-beta receptor-interacting protein 1) (TRIP-1) (eIF-3-beta) (eIF3 p36)				9	EIF3I	8	1	0	0		4.5	0	-4.5	EIF3I	-4.5	0.000464339	5.5521e-05	0	0	0.00025993	0	100	0.331377	6.64386	0.479678
1569	O15400	STX7	Syntaxin-7		Membrane	TRANSMEM 239..259; /note="Helical; Anchor for type IV membrane protein"; /evidence="ECO:0000255"	12	STX7	6	4	2	0		5	1	-4	STX7	-4	0.00043365	0.000276541	0.000970444	0	0.000355096	0.000485222	0.731821	0.816002	-0.450437	0.0883087
1570	Q9Y679	AUP1	Ancient ubiquitous protein 1		Membrane	TRANSMEM 21..41; /note="Helical; Signal-anchor for type III membrane protein"; /evidence="ECO:0000255"	12	AUP1	5	5	2	0		5	1	-4	AUP1	-4	0.000230046	0.000220053	0.00061777	0	0.000225049	0.000308885	0.728586	0.811545	-0.456829	0.0906876
1573	P86790	CCZ1B	Vacuolar fusion protein CCZ1 homolog B (Vacuolar fusion protein CCZ1 homolog-like)		Membrane		12	CCZ1B	5	5	1	1		5	1	-4	CCZ1B	-4	0.000195682	0.000187182	0.000262745	0.00044916	0.000191432	0.000355952	0.537802	0.21991	-0.894852	0.657756
1574	Q8WVM8	SCFD1	Sec1 family domain-containing protein 1 (SLY1 homolog) (Sly1p) (Syntaxin-binding protein 1-like 2)		Membrane		12	SCFD1	5	5	1	1		5	1	-4	SCFD1	-4	0.000146914	0.000140532	0.000197263	0.00033722	0.000143723	0.000267241	0.537802	0.21991	-0.894852	0.657756
1575	P23219	PGH1	Prostaglandin G/H synthase 1 (EC 1.14.99.1) (Cyclooxygenase-1) (COX-1) (Prostaglandin H2 synthase 1) (PGH synthase 1) (PGHS-1) (PHS 1) (Prostaglandin-endoperoxide synthase 1)		Membrane		12	PGH1	6	4	2	0		5	1	-4	PGH1	-4	0.000188953	0.000120496	0.000422848	0	0.000154724	0.000211424	0.731821	0.816002	-0.450437	0.0883087
85	O95674	CDS2	Phosphatidate cytidylyltransferase 2 (EC 2.7.7.41) (CDP-DAG synthase 2) (CDP-DG synthase 2) (CDP-diacylglycerol synthase 2) (CDS 2) (CDP-diglyceride pyrophosphorylase 2) (CDP-diglyceride synthase 2) (CTP:phosphatidate cytidylyltransferase 2)		Membrane	TRANSMEM 79..99; /note="Helical"; /evidence="ECO:0000255"; TRANSMEM 132..152; /note="Helical"; /evidence="ECO:0000255"; TRANSMEM 166..186; /note="Helical"; /evidence="ECO:0000255"; TRANSMEM 213..233; /note="Helical"; /evidence="ECO:0000255"; TRANSMEM 262..282; /note="Helical"; /evidence="ECO:0000255"; TRANSMEM 340..360; /note="Helical"; /evidence="ECO:0000255"	8	CDS2	5	3	0	0		4	0	-4	CDS2	-4	0.000211952	0.000121647	0	0	0.0001668	0	100	0.066096	6.64386	1.17982	2
86	Q8N2U0	TM256	Transmembrane protein 256		Membrane	TRANSMEM 64..84; /note="Helical"; /evidence="ECO:0000255"; TRANSMEM 93..113; /note="Helical"; /evidence="ECO:0000255"	8	TM256	4	4	0	0		4	0	-4	TM256	-4	0.000667744	0.000638737	0	0	0.000653241	0	100	0.000492579	6.64386	3.30752	2
87	Q96K37	S35E1	Solute carrier family 35 member E1		Membrane	TRANSMEM 50..70; /note="Helical"; /evidence="ECO:0000255"; TRANSMEM 111..131; /note="Helical"; /evidence="ECO:0000255"; TRANSMEM 133..153; /note="Helical"; /evidence="ECO:0000255"; TRANSMEM 165..184; /note="Helical"; /evidence="ECO:0000255"; TRANSMEM 188..207; /note="Helical"; /evidence="ECO:0000255"; TRANSMEM 222..242; /note="Helical"; /evidence="ECO:0000255"; TRANSMEM 252..274; /note="Helical";…	8	S35E1	5	3	0	0		4	0	-4	S35E1	-4	0.000230046	0.000132032	0	0	0.000181039	0	100	0.066096	6.64386	1.17982	2
88	Q9H3U5	MFSD1	Major facilitator superfamily domain-containing protein 1 (Smooth muscle cell-associated protein 4) (SMAP-4)		Membrane	TRANSMEM 39..59; /note="Helical"; /evidence="ECO:0000255"; TRANSMEM 83..103; /note="Helical"; /evidence="ECO:0000255"; TRANSMEM 113..133; /note="Helical"; /evidence="ECO:0000255"; TRANSMEM 135..155; /note="Helical"; /evidence="ECO:0000255"; TRANSMEM 213..233; /note="Helical"; /evidence="ECO:0000255"; TRANSMEM 266..286; /note="Helical"; /evidence="ECO:0000255"; TRANSMEM 303..323; /note="Helical"; …	8	MFSD1	4	4	0	0		4	0	-4	MFSD1	-4	0.000162269	0.00015522	0	0	0.000158745	0	100	0.000492579	6.64386	3.30752	2
89	Q96JJ7	TMX3	Protein disulfide-isomerase TMX3 (EC 5.3.4.1) (Thioredoxin domain-containing protein 10) (Thioredoxin-related transmembrane protein 3)		Membrane	TRANSMEM 376..396; /note="Helical"; /evidence="ECO:0000255"	8	TMX3	4	4	0	0		4	0	-4	TMX3	-4	0.000166201	0.000158981	0	0	0.000162591	0	100	0.000492579	6.64386	3.30752	2
90	P61619	S61A1	Protein transport protein Sec61 subunit alpha isoform 1 (Sec61 alpha-1)		Membrane	TRANSMEM 34..53; /note="Helical"; /evidence="ECO:0000255"; TRANSMEM 77..96; /note="Helical"; /evidence="ECO:0000255"; TRANSMEM 118..138; /note="Helical"; /evidence="ECO:0000255"; TRANSMEM 145..165; /note="Helical"; /evidence="ECO:0000255"; TRANSMEM 173..193; /note="Helical"; /evidence="ECO:0000255"; TRANSMEM 241..261; /note="Helical"; /evidence="ECO:0000255"; TRANSMEM 289..309; /note="Helical"; /…	8	S61A1	4	4	0	0		4	0	-4	S61A1	-4	0.000158519	0.000151633	0	0	0.000155076	0	100	0.000492579	6.64386	3.30752	2
91	Q92544	TM9S4	Transmembrane 9 superfamily member 4 (Tumor cannibalism associated protein 1)		Membrane	TRANSMEM 282..302; /note="Helical"; /evidence="ECO:0000255"; TRANSMEM 347..367; /note="Helical"; /evidence="ECO:0000255"; TRANSMEM 377..397; /note="Helical"; /evidence="ECO:0000255"; TRANSMEM 417..437; /note="Helical"; /evidence="ECO:0000255"; TRANSMEM 450..470; /note="Helical"; /evidence="ECO:0000255"; TRANSMEM 502..522; /note="Helical"; /evidence="ECO:0000255"; TRANSMEM 536..556; /note="Helical…	8	TM9S4	5	3	0	0		4	0	-4	TM9S4	-4	0.000146914	8.43193e-05	0	0	0.000115617	0	100	0.066096	6.64386	1.17982	2
92	O43759	SNG1	Synaptogyrin-1		Membrane	TRANSMEM 24..44; /note="Helical"; /evidence="ECO:0000255"; TRANSMEM 72..92; /note="Helical"; /evidence="ECO:0000255"; TRANSMEM 104..124; /note="Helical"; /evidence="ECO:0000255"; TRANSMEM 149..169; /note="Helical"; /evidence="ECO:0000255"	8	SNG1	3	5	0	0		4	0	-4	SNG1	-4	0.000242881	0.000387217	0	0	0.000315049	0	100	0.0486735	6.64386	1.31271	2
93	O95202	LETM1	Mitochondrial proton/calcium exchanger protein (Leucine zipper-EF-hand-containing transmembrane protein 1)		Membrane	TRANSMEM 209..229; /note="Helical"; /evidence="ECO:0000255"	8	LETM1	4	4	0	0		4	0	-4	LETM1	-4	0.000102104	9.76689e-05	0	0	9.98866e-05	0	100	0.000492579	6.64386	3.30752	2
94	Q5VSL9	STRP1	Striatin-interacting protein 1 (Protein FAM40A)		Membrane		8	STRP1	4	4	0	0		4	0	-4	STRP1	-4	9.01494e-05	8.62333e-05	0	0	8.81914e-05	0	100	0.000492579	6.64386	3.30752	2
95	Q4V328	GRAP1	GRIP1-associated protein 1 (GRASP-1) [Cleaved into: GRASP-1 C-terminal chain (30kDa C-terminus form)]		Membrane		8	GRAP1	4	4	0	0		4	0	-4	GRAP1	-4	8.97207e-05	8.58232e-05	0	0	8.77719e-05	0	100	0.000492579	6.64386	3.30752	2
96	P35232	PHB	Prohibitin		Membrane		8	PHB	4	4	0	0		4	0	-4	PHB	-4	0.000277408	0.000265358	0	0	0.000271383	0	100	0.000492579	6.64386	3.30752	2
97	Q9H3Q1	BORG4	Cdc42 effector protein 4 (Binder of Rho GTPases 4)		Membrane		8	BORG4	3	5	0	0		4	0	-4	BORG4	-4	0.000158964	0.000253432	0	0	0.000206198	0	100	0.0486735	6.64386	1.31271	2
98	Q9UMY4	SNX12	Sorting nexin-12		Membrane		8	SNX12	5	3	0	0		4	0	-4	SNX12	-4	0.000582215	0.000334154	0	0	0.000458185	0	100	0.066096	6.64386	1.17982	2
99	P09497	CLCB	Clathrin light chain B (Lcb)		Membrane		8	CLCB	5	3	0	0		4	0	-4	CLCB	-4	0.000411873	0.000236389	0	0	0.000324131	0	100	0.066096	6.64386	1.17982	2
100	Q8WTW3	COG1	Conserved oligomeric Golgi complex subunit 1 (COG complex subunit 1) (Component of oligomeric Golgi complex 1)		Membrane		8	COG1	5	3	0	0		4	0	-4	COG1	-4	9.62437e-05	5.52377e-05	0	0	7.57407e-05	0	100	0.066096	6.64386	1.17982	2
101	P12270	TPR	Nucleoprotein TPR (Megator) (NPC-associated intranuclear protein) (Translocated promoter region protein)		Membrane		8	TPR	5	3	0	0		4	0	-4	TPR	-4	3.99149e-05	2.29086e-05	0	0	3.14117e-05	0	100	0.066096	6.64386	1.17982	2
1594	O00461	GOLI4	Golgi integral membrane protein 4 (Golgi integral membrane protein, cis) (GIMPc) (Golgi phosphoprotein 4) (Golgi-localized phosphoprotein of 130 kDa) (Golgi phosphoprotein of 130 kDa)		Membrane	TRANSMEM 13..33; /note="Helical; Signal-anchor for type II membrane protein"; /evidence="ECO:0000255"	8	GOLI4	2	6	0	0		4	0	-4	GOLI4	-4	5.42062e-05	0.000155555	0	0	0.00010488	0	100	0.17434	6.64386	0.758603
1597	P55268	LAMB2	Laminin subunit beta-2 (Laminin B1s chain) (Laminin-11 subunit beta) (Laminin-14 subunit beta) (Laminin-15 subunit beta) (Laminin-3 subunit beta) (Laminin-4 subunit beta) (Laminin-7 subunit beta) (Laminin-9 subunit beta) (S-laminin subunit beta) (S-LAM beta)		Membrane		8	LAMB2	1	7	0	0		4	0	-4	LAMB2	-4	1.04915e-05	7.02504e-05	0	0	4.0371e-05	0	100	0.309204	6.64386	0.509755
1901	O94910	AGRL1	Adhesion G protein-coupled receptor L1 (Calcium-independent alpha-latrotoxin receptor 1) (CIRL-1) (Latrophilin-1) (Lectomedin-2)		Cell surface	TRANSMEM 859..879; /note="Helical; Name=1"; /evidence="ECO:0000255"; TRANSMEM 894..914; /note="Helical; Name=2"; /evidence="ECO:0000255"; TRANSMEM 921..941; /note="Helical; Name=3"; /evidence="ECO:0000255"; TRANSMEM 965..985; /note="Helical; Name=4"; /evidence="ECO:0000255"; TRANSMEM 1003..1023; /note="Helical; Name=5"; /evidence="ECO:0000255"; TRANSMEM 1051..1071; /note="Helical; Name=6"; /evide…	8	AGRL1	8	0	0	0		4	0	-4	AGRL1	-4	0.000102381	0	0	0	5.11907e-05	0	100	0.42265	6.64386	0.374019
1963	P23634	AT2B4	Plasma membrane calcium-transporting ATPase 4 (PMCA4) (EC 7.2.2.10) (Matrix-remodeling-associated protein 1) (Plasma membrane calcium ATPase isoform 4) (Plasma membrane calcium pump isoform 4)		Cell membrane	TRANSMEM 93..113; /note="Helical"; /evidence="ECO:0000255"; TRANSMEM 151..171; /note="Helical"; /evidence="ECO:0000255"; TRANSMEM 357..376; /note="Helical"; /evidence="ECO:0000255"; TRANSMEM 410..427; /note="Helical"; /evidence="ECO:0000255"; TRANSMEM 841..860; /note="Helical"; /evidence="ECO:0000255"; TRANSMEM 871..891; /note="Helical"; /evidence="ECO:0000255"; TRANSMEM 912..934; /note="Helical"…	14	AT2B4	6	5	1	2		5.5	1.5	-4	AT2B4	-4	9.12028e-05	7.27007e-05	0.000102049	0.000348904	8.19518e-05	0.000225477	0.36346	0.365947	-1.46013	0.436582
1967	P35221	CTNA1	Catenin alpha-1 (Alpha E-catenin) (Cadherin-associated protein) (Renal carcinoma antigen NY-REN-13)		Cell membrane		12	CTNA1	5	5	2	0		5	1	-4	CTNA1	-4	0.000104105	9.95824e-05	0.000279565	0	0.000101844	0.000139783	0.728586	0.811545	-0.456829	0.0906876
1968	P27105	STOM	Erythrocyte band 7 integral membrane protein (Protein 7.2b) (Stomatin)	INTRAMEM 26..54; /evidence="ECO:0000255"	Cell membrane		12	STOM	5	5	1	1		5	1	-4	STOM	-4	0.000327496	0.00031327	0.000439732	0.000751719	0.000320383	0.000595726	0.537802	0.21991	-0.894852	0.657756
1976	Q5JWF2	GNAS1	Guanine nucleotide-binding protein G(s) subunit alpha isoforms XLas (Adenylate cyclase-stimulating G alpha protein) (Extra large alphas protein) (XLalphas)		Cell membrane		10	GNAS1	4	5	1	0		4.5	0.5	-4	GNAS1	-4	7.27629e-05	8.70025e-05	0.000122124	0	7.98827e-05	6.10622e-05	1.30822	0.788424	0.387604	0.10324
341	O14907	TX1B3	Tax1-binding protein 3 (Glutaminase-interacting protein 3) (Tax interaction protein 1) (TIP-1) (Tax-interacting protein 1)		Cell membrane		8	TX1B3	4	4	0	0		4	0	-4	TX1B3	-4	0.000608509	0.000582075	0	0	0.000595292	0	100	0.000492579	6.64386	3.30752	2
342	O95716	RAB3D	Ras-related protein Rab-3D		Cell membrane		8	RAB3D	4	4	0	0		4	0	-4	RAB3D	-4	0.000344544	0.000329577	0	0	0.00033706	0	100	0.000492579	6.64386	3.30752	2
343	P00505	AATM	Aspartate aminotransferase, mitochondrial (mAspAT) (EC 2.6.1.1) (EC 2.6.1.7) (Fatty acid-binding protein) (FABP-1) (Glutamate oxaloacetate transaminase 2) (Kynurenine aminotransferase 4) (Kynurenine aminotransferase IV) (Kynurenine--oxoglutarate transaminase 4) (Kynurenine--oxoglutarate transaminase IV) (Plasma membrane-associated fatty acid-binding protein) (FABPpm) (Transaminase A)		Cell membrane		8	AATM	4	4	0	0		4	0	-4	AATM	-4	0.000175477	0.000167854	0	0	0.000171666	0	100	0.000492579	6.64386	3.30752	2
344	O94804	STK10	Serine/threonine-protein kinase 10 (EC 2.7.11.1) (Lymphocyte-oriented kinase)		Cell membrane		8	STK10	4	4	0	0		4	0	-4	STK10	-4	7.79495e-05	7.45633e-05	0	0	7.62564e-05	0	100	0.000492579	6.64386	3.30752	2
345	P17655	CAN2	Calpain-2 catalytic subunit (EC 3.4.22.53) (Calcium-activated neutral proteinase 2) (CANP 2) (Calpain M-type) (Calpain large polypeptide L2) (Calpain-2 large subunit) (Millimolar-calpain) (M-calpain)		Cell membrane		8	CAN2	3	5	0	0		4	0	-4	CAN2	-4	8.08447e-05	0.000128888	0	0	0.000104866	0	100	0.0486735	6.64386	1.31271	2
346	P84095	RHOG	Rho-related GTP-binding protein RhoG		Cell membrane		8	RHOG	5	3	0	0		4	0	-4	RHOG	-4	0.000493816	0.000283419	0	0	0.000388617	0	100	0.066096	6.64386	1.17982	2
347	Q9NVD7	PARVA	Alpha-parvin (Actopaxin) (CH-ILKBP) (Calponin-like integrin-linked kinase-binding protein) (Matrix-remodeling-associated protein 2)		Cell membrane		8	PARVA	5	3	0	0		4	0	-4	PARVA	-4	0.000253545	0.000145519	0	0	0.000199532	0	100	0.066096	6.64386	1.17982	2
1987	A0A075B6J2	LV233	Probable non-functional immunoglobulin lambda variable 2-33		Cell membrane		8	LV233	6	2	0	0		4	0	-4	LV233	-4	0.000959175	0.000305836	0	0	0.000632505	0	100	0.192466	6.64386	0.715646
486	Q9NXG2	THUM1	THUMP domain-containing protein 1				8	THUM1	4	4	0	0		4	0	-4	THUM1	-4	0.000213754	0.000204468	0	0	0.000209111	0	100	0.000492579	6.64386	3.30752	2
487	O60701	UGDH	UDP-glucose 6-dehydrogenase (UDP-Glc dehydrogenase) (UDP-GlcDH) (UDPGDH) (EC 1.1.1.22)				8	UGDH	4	4	0	0		4	0	-4	UGDH	-4	0.000152743	0.000146108	0	0	0.000149425	0	100	0.000492579	6.64386	3.30752	2
488	P05386	RLA1	60S acidic ribosomal protein P1 (Large ribosomal subunit protein P1)				8	RLA1	4	4	0	0		4	0	-4	RLA1	-4	0.000661887	0.000633134	0	0	0.00064751	0	100	0.000492579	6.64386	3.30752	2
489	O95394	AGM1	Phosphoacetylglucosamine mutase (PAGM) (EC 5.4.2.3) (Acetylglucosamine phosphomutase) (N-acetylglucosamine-phosphate mutase) (Phosphoglucomutase-3) (PGM 3)				8	AGM1	4	4	0	0		4	0	-4	AGM1	-4	0.000139216	0.000133168	0	0	0.000136192	0	100	0.000492579	6.64386	3.30752	2
490	P46776	RL27A	60S ribosomal protein L27a (Large ribosomal subunit protein uL15)				8	RL27A	4	4	0	0		4	0	-4	RL27A	-4	0.000509832	0.000487684	0	0	0.000498758	0	100	0.000492579	6.64386	3.30752	2
491	A6NDG6	PGP	Glycerol-3-phosphate phosphatase (G3PP) (EC 3.1.3.21) (Aspartate-based ubiquitous Mg(2+)-dependent phosphatase) (AUM) (EC 3.1.3.48) (Phosphoglycolate phosphatase) (PGP)				8	PGP	4	4	0	0		4	0	-4	PGP	-4	0.000235063	0.000224851	0	0	0.000229957	0	100	0.000492579	6.64386	3.30752	2
492	P62851	RS25	40S ribosomal protein S25 (Small ribosomal subunit protein eS25)				8	RS25	4	4	0	0		4	0	-4	RS25	-4	0.000603641	0.000577418	0	0	0.00059053	0	100	0.000492579	6.64386	3.30752	2
493	Q13541	4EBP1	Eukaryotic translation initiation factor 4E-binding protein 1 (4E-BP1) (eIF4E-binding protein 1) (Phosphorylated heat- and acid-stable protein regulated by insulin 1) (PHAS-I)				8	4EBP1	3	5	0	0		4	0	-4	4EBP1	-4	0.000479587	0.00076459	0	0	0.000622089	0	100	0.0486735	6.64386	1.31271	2
494	P61254	RL26	60S ribosomal protein L26 (Large ribosomal subunit protein uL24)				8	RL26	5	3	0	0		4	0	-4	RL26	-4	0.000650475	0.000373331	0	0	0.000511903	0	100	0.066096	6.64386	1.17982	2
495	P63208	SKP1	S-phase kinase-associated protein 1 (Cyclin-A/CDK2-associated protein p19) (p19A) (Organ of Corti protein 2) (OCP-2) (Organ of Corti protein II) (OCP-II) (RNA polymerase II elongation factor-like protein) (SIII) (Transcription elongation factor B polypeptide 1-like) (p19skp1)				8	SKP1	5	3	0	0		4	0	-4	SKP1	-4	0.000578643	0.000332104	0	0	0.000455374	0	100	0.066096	6.64386	1.17982	2
496	Q13630	FCL	GDP-L-fucose synthase (EC 1.1.1.271) (GDP-4-keto-6-deoxy-D-mannose-3,5-epimerase-4-reductase) (Protein FX) (Red cell NADP(H)-binding protein) (Short-chain dehydrogenase/reductase family 4E member 1)				8	FCL	5	3	0	0		4	0	-4	FCL	-4	0.000293828	0.000168639	0	0	0.000231233	0	100	0.066096	6.64386	1.17982	2
2402	Q7Z6Z7	HUWE1	E3 ubiquitin-protein ligase HUWE1 (EC 2.3.2.26) (ARF-binding protein 1) (ARF-BP1) (HECT, UBA and WWE domain-containing protein 1) (HECT-type E3 ubiquitin transferase HUWE1) (Homologous to E6AP carboxyl terminus homologous protein 9) (HectH9) (Large structure of UREB1) (LASU1) (Mcl-1 ubiquitin ligase E3) (Mule) (Upstream regulatory element-binding protein 1) (URE-B1) (URE-binding protein 1)				52	HUWE1	18	12	18	4		15	11	-4	HUWE1	-4	7.76287e-05	4.95043e-05	0.000521164	0.000197984	6.35665e-05	0.000359574	0.176783	0.209561	-2.49995	0.67869
2467	Q5SRE5	NU188	Nucleoporin NUP188 homolog (hNup188)				16	NU188	9	3	4	0		6	2	-4	NU188	-4	9.70691e-05	3.09508e-05	0.000289635	0	6.401e-05	0.000144818	0.442004	0.640979	-1.17787	0.193156
2475	Q8IU81	I2BP1	Interferon regulatory factor 2-binding protein 1 (IRF-2-binding protein 1) (IRF-2BP1) (Probable E3 ubiquitin-protein ligase IRF2BP1) (EC 2.3.2.27) (Probable RING-type E3 ubiquitin transferase IRF2BP1)				14	I2BP1	7	4	3	0		5.5	1.5	-4	I2BP1	-4	0.000226107	0.000123591	0.000650563	0	0.000174849	0.000325282	0.537531	0.692611	-0.895579	0.159511
2485	Q9BS26	ERP44	Endoplasmic reticulum resident protein 44 (ER protein 44) (ERp44) (Thioredoxin domain-containing protein 4)				12	ERP44	4	6	1	1		5	1	-4	ERP44	-4	0.00018585	0.000266665	0.000311928	0.000533239	0.000226257	0.000422584	0.535414	0.237525	-0.901272	0.624291
2503	O75874	IDHC	Isocitrate dehydrogenase [NADP] cytoplasmic (IDH) (EC 1.1.1.42) (Cytosolic NADP-isocitrate dehydrogenase) (IDP) (NADP(+)-specific ICDH) (Oxalosuccinate decarboxylase)				10	IDHC	6	3	1	0		4.5	0.5	-4	IDHC	-4	0.000273388	0.000130756	0.000305901	0	0.000202072	0.00015295	1.32116	0.798405	0.401805	0.0977767
905	Q9H5N1	RABE2	Rab GTPase-binding effector protein 2 (Rabaptin-5beta)				8	RABE2	4	4	0	0		4	0	-4	RABE2	-4	0.00013261	0.000126849	0	0	0.00012973	0	100	0.000492579	6.64386	3.30752	2
906	P46459	NSF	Vesicle-fusing ATPase (EC 3.6.4.6) (N-ethylmaleimide-sensitive fusion protein) (NEM-sensitive fusion protein) (Vesicular-fusion protein NSF)				8	NSF	4	4	0	0		4	0	-4	NSF	-4	0.000101418	9.70125e-05	0	0	9.92153e-05	0	100	0.000492579	6.64386	3.30752	2
907	P09211	GSTP1	Glutathione S-transferase P (EC 2.5.1.18) (GST class-pi) (GSTP1-1)				8	GSTP1	4	4	0	0		4	0	-4	GSTP1	-4	0.00035931	0.000343701	0	0	0.000351506	0	100	0.000492579	6.64386	3.30752	2
908	P06865	HEXA	Beta-hexosaminidase subunit alpha (EC 3.2.1.52) (Beta-N-acetylhexosaminidase subunit alpha) (Hexosaminidase subunit A) (N-acetyl-beta-glucosaminidase subunit alpha)				8	HEXA	4	4	0	0		4	0	-4	HEXA	-4	0.000142637	0.000136441	0	0	0.000139539	0	100	0.000492579	6.64386	3.30752	2
909	Q8WVJ2	NUDC2	NudC domain-containing protein 2				8	NUDC2	4	4	0	0		4	0	-4	NUDC2	-4	0.000480606	0.000459728	0	0	0.000470167	0	100	0.000492579	6.64386	3.30752	2
910	P46060	RAGP1	Ran GTPase-activating protein 1 (RanGAP1)				8	RAGP1	4	4	0	0		4	0	-4	RAGP1	-4	0.000128544	0.00012296	0	0	0.000125752	0	100	0.000492579	6.64386	3.30752	2
911	Q8TC07	TBC15	TBC1 domain family member 15 (GTPase-activating protein RAB7) (GAP for RAB7) (Rab7-GAP)				8	TBC15	4	4	0	0		4	0	-4	TBC15	-4	0.000109197	0.000104453	0	0	0.000106825	0	100	0.000492579	6.64386	3.30752	2
912	P05114	HMGN1	Non-histone chromosomal protein HMG-14 (High mobility group nucleosome-binding domain-containing protein 1)				8	HMGN1	4	4	0	0		4	0	-4	HMGN1	-4	0.000754551	0.000721773	0	0	0.000738162	0	100	0.000492579	6.64386	3.30752	2
913	Q969E4	TCAL3	Transcription elongation factor A protein-like 3 (TCEA-like protein 3) (Transcription elongation factor S-II protein-like 3)				8	TCAL3	4	4	0	0		4	0	-4	TCAL3	-4	0.000377275	0.000360887	0	0	0.000369081	0	100	0.000492579	6.64386	3.30752	2
914	Q9NVE7	PANK4	4'-phosphopantetheine phosphatase (EC 3.1.3.-) (Inactive pantothenic acid kinase 4) (hPanK4)				8	PANK4	4	4	0	0		4	0	-4	PANK4	-4	9.76133e-05	9.3373e-05	0	0	9.54931e-05	0	100	0.000492579	6.64386	3.30752	2
915	Q8TEA8	DTD1	D-aminoacyl-tRNA deacylase 1 (DTD) (EC 3.1.1.96) (DNA-unwinding element-binding protein B) (DUE-B) (Gly-tRNA(Ala) deacylase) (Histidyl-tRNA synthase-related)				8	DTD1	4	4	0	0		4	0	-4	DTD1	-4	0.000361029	0.000345346	0	0	0.000353188	0	100	0.000492579	6.64386	3.30752	2
916	Q13126	MTAP	S-methyl-5'-thioadenosine phosphorylase (EC 2.4.2.28) (5'-methylthioadenosine phosphorylase) (MTA phosphorylase) (MTAP) (MTAPase)				8	MTAP	4	4	0	0		4	0	-4	MTAP	-4	0.000266626	0.000255043	0	0	0.000260835	0	100	0.000492579	6.64386	3.30752	2
917	P52655	TF2AA	Transcription initiation factor IIA subunit 1 (General transcription factor IIA subunit 1) (TFIIAL) (Transcription initiation factor TFIIA 42 kDa subunit) (TFIIA-42) [Cleaved into: Transcription initiation factor IIA alpha chain (TFIIA p35 subunit); Transcription initiation factor IIA beta chain (TFIIA p19 subunit)]				8	TF2AA	4	4	0	0		4	0	-4	TF2AA	-4	0.000200678	0.000191961	0	0	0.00019632	0	100	0.000492579	6.64386	3.30752	2
918	Q6NYC8	PPR18	Phostensin (Protein phosphatase 1 F-actin cytoskeleton-targeting subunit) (Protein phosphatase 1 regulatory subunit 18)				8	PPR18	4	4	0	0		4	0	-4	PPR18	-4	0.000123091	0.000117744	0	0	0.000120418	0	100	0.000492579	6.64386	3.30752	2
919	Q9H0B6	KLC2	Kinesin light chain 2 (KLC 2)				8	KLC2	4	4	0	0		4	0	-4	KLC2	-4	0.00012131	0.000116041	0	0	0.000118676	0	100	0.000492579	6.64386	3.30752	2
920	Q05519	SRS11	Serine/arginine-rich splicing factor 11 (Arginine-rich 54 kDa nuclear protein) (p54) (Splicing factor, arginine/serine-rich 11)				8	SRS11	4	4	0	0		4	0	-4	SRS11	-4	0.000155899	0.000149127	0	0	0.000152513	0	100	0.000492579	6.64386	3.30752	2
921	O95352	ATG7	Ubiquitin-like modifier-activating enzyme ATG7 (ATG12-activating enzyme E1 ATG7) (Autophagy-related protein 7) (APG7-like) (hAGP7) (Ubiquitin-activating enzyme E1-like protein)				8	ATG7	4	4	0	0		4	0	-4	ATG7	-4	0.000107333	0.00010267	0	0	0.000105002	0	100	0.000492579	6.64386	3.30752	2
922	Q6XZF7	DNMBP	Dynamin-binding protein (Scaffold protein Tuba)				8	DNMBP	4	4	0	0		4	0	-4	DNMBP	-4	4.78472e-05	4.57687e-05	0	0	4.6808e-05	0	100	0.000492579	6.64386	3.30752	2
923	P48735	IDHP	Isocitrate dehydrogenase [NADP], mitochondrial (IDH) (EC 1.1.1.42) (ICD-M) (IDP) (NADP(+)-specific ICDH) (Oxalosuccinate decarboxylase)				8	IDHP	4	4	0	0		4	0	-4	IDHP	-4	0.000166936	0.000159684	0	0	0.00016331	0	100	0.000492579	6.64386	3.30752	2
924	Q6ZRF7	ZN818	Putative zinc finger protein 818				8	ZN818	4	4	0	0		4	0	-4	ZN818	-4	0.000554817	0.000530715	0	0	0.000542766	0	100	0.000492579	6.64386	3.30752	2
925	P98179	RBM3	RNA-binding protein 3 (RNA-binding motif protein 3) (RNPL)				8	RBM3	3	5	0	0		4	0	-4	RBM3	-4	0.000360454	0.00057466	0	0	0.000467557	0	100	0.0486735	6.64386	1.31271	2
926	Q9H0E2	TOLIP	Toll-interacting protein				8	TOLIP	3	5	0	0		4	0	-4	TOLIP	-4	0.000206538	0.000329276	0	0	0.000267907	0	100	0.0486735	6.64386	1.31271	2
927	O15371	EIF3D	Eukaryotic translation initiation factor 3 subunit D (eIF3d) (Eukaryotic translation initiation factor 3 subunit 7) (eIF-3-zeta) (eIF3 p66)				8	EIF3D	3	5	0	0		4	0	-4	EIF3D	-4	0.000103269	0.000164638	0	0	0.000133953	0	100	0.0486735	6.64386	1.31271	2
928	Q9UBI1	COMD3	COMM domain-containing protein 3 (Protein Bup) (Protein PIL)				8	COMD3	3	5	0	0		4	0	-4	COMD3	-4	0.000290212	0.000462675	0	0	0.000376443	0	100	0.0486735	6.64386	1.31271	2
929	Q12905	ILF2	Interleukin enhancer-binding factor 2 (Nuclear factor of activated T-cells 45 kDa)				8	ILF2	3	5	0	0		4	0	-4	ILF2	-4	0.000145106	0.000231338	0	0	0.000188222	0	100	0.0486735	6.64386	1.31271	2
930	P40227	TCPZ	T-complex protein 1 subunit zeta (TCP-1-zeta) (Acute morphine dependence-related protein 2) (CCT-zeta-1) (HTR3) (Tcp20)				8	TCPZ	3	5	0	0		4	0	-4	TCPZ	-4	0.000106575	0.000169909	0	0	0.000138242	0	100	0.0486735	6.64386	1.31271	2
931	P60866	RS20	40S ribosomal protein S20 (Small ribosomal subunit protein uS10)				8	RS20	3	5	0	0		4	0	-4	RS20	-4	0.000475557	0.000758165	0	0	0.000616861	0	100	0.0486735	6.64386	1.31271	2
932	Q92871	PMM1	Phosphomannomutase 1 (PMM 1) (EC 5.4.2.8) (PMMH-22)				8	PMM1	3	5	0	0		4	0	-4	PMM1	-4	0.000215997	0.000344357	0	0	0.000280177	0	100	0.0486735	6.64386	1.31271	2
933	Q16740	CLPP	ATP-dependent Clp protease proteolytic subunit, mitochondrial (EC 3.4.21.92) (Endopeptidase Clp)				8	CLPP	3	5	0	0		4	0	-4	CLPP	-4	0.000204301	0.00032571	0	0	0.000265005	0	100	0.0486735	6.64386	1.31271	2
934	Q8NE71	ABCF1	ATP-binding cassette sub-family F member 1 (ATP-binding cassette 50) (TNF-alpha-stimulated ABC protein)				8	ABCF1	3	5	0	0		4	0	-4	ABCF1	-4	6.6972e-05	0.000106771	0	0	8.68716e-05	0	100	0.0486735	6.64386	1.31271	2
935	P45877	PPIC	Peptidyl-prolyl cis-trans isomerase C (PPIase C) (EC 5.2.1.8) (Cyclophilin C) (Rotamase C)				8	PPIC	5	3	0	0		4	0	-4	PPIC	-4	0.0004449	0.000255344	0	0	0.000350122	0	100	0.066096	6.64386	1.17982	2
936	Q9NR56	MBNL1	Muscleblind-like protein 1 (Triplet-expansion RNA-binding protein)				8	MBNL1	5	3	0	0		4	0	-4	MBNL1	-4	0.00024309	0.000139518	0	0	0.000191304	0	100	0.066096	6.64386	1.17982	2
937	P05121	PAI1	Plasminogen activator inhibitor 1 (PAI) (PAI-1) (Endothelial plasminogen activator inhibitor) (Serpin E1)				8	PAI1	5	3	0	0		4	0	-4	PAI1	-4	0.000234624	0.000134659	0	0	0.000184642	0	100	0.066096	6.64386	1.17982	2
938	O75439	MPPB	Mitochondrial-processing peptidase subunit beta (EC 3.4.24.64) (Beta-MPP) (P-52)				8	MPPB	5	3	0	0		4	0	-4	MPPB	-4	0.000192881	0.000110701	0	0	0.000151791	0	100	0.066096	6.64386	1.17982	2
939	P26599	PTBP1	Polypyrimidine tract-binding protein 1 (PTB) (57 kDa RNA-binding protein PPTB-1) (Heterogeneous nuclear ribonucleoprotein I) (hnRNP I)				8	PTBP1	5	3	0	0		4	0	-4	PTBP1	-4	0.000177625	0.000101945	0	0	0.000139785	0	100	0.066096	6.64386	1.17982	2
940	Q9BYJ9	YTHD1	YTH domain-containing family protein 1 (Dermatomyositis associated with cancer putative autoantigen 1) (DACA-1)				8	YTHD1	5	3	0	0		4	0	-4	YTHD1	-4	0.000168728	9.6839e-05	0	0	0.000132783	0	100	0.066096	6.64386	1.17982	2
941	P04150	GCR	Glucocorticoid receptor (GR) (Nuclear receptor subfamily 3 group C member 1)				8	GCR	5	3	0	0		4	0	-4	GCR	-4	0.000121388	6.96692e-05	0	0	9.55288e-05	0	100	0.066096	6.64386	1.17982	2
942	P35658	NU214	Nuclear pore complex protein Nup214 (214 kDa nucleoporin) (Nucleoporin Nup214) (Protein CAN)				8	NU214	5	3	0	0		4	0	-4	NU214	-4	4.51286e-05	2.59009e-05	0	0	3.55148e-05	0	100	0.066096	6.64386	1.17982	2
2523	P09661	RU2A	U2 small nuclear ribonucleoprotein A' (U2 snRNP A')				8	RU2A	2	6	0	0		4	0	-4	RU2A	-4	0.000147951	0.000424572	0	0	0.000286262	0	100	0.17434	6.64386	0.758603
2524	Q16637	SMN	Survival motor neuron protein (Component of gems 1) (Gemin-1)				8	SMN	2	6	0	0		4	0	-4	SMN	-4	0.000128325	0.000368252	0	0	0.000248288	0	100	0.17434	6.64386	0.758603
2525	Q9NT62	ATG3	Ubiquitin-like-conjugating enzyme ATG3 (EC 2.3.2.-) (Autophagy-related protein 3) (APG3-like) (hApg3) (Protein PC3-96)				8	ATG3	2	6	0	0		4	0	-4	ATG3	-4	0.000120151	0.000344796	0	0	0.000232474	0	100	0.17434	6.64386	0.758603
2526	Q13825	AUHM	Methylglutaconyl-CoA hydratase, mitochondrial (EC 4.2.1.18) (AU-specific RNA-binding enoyl-CoA hydratase) (AU-binding protein/enoyl-CoA hydratase) (Itaconyl-CoA hydratase) (EC 4.2.1.56)				8	AUHM	2	6	0	0		4	0	-4	AUHM	-4	0.000111291	0.000319369	0	0	0.00021533	0	100	0.17434	6.64386	0.758603
2527	Q9BWD1	THIC	Acetyl-CoA acetyltransferase, cytosolic (EC 2.3.1.9) (Acetyl-CoA transferase-like protein) (Cytosolic acetoacetyl-CoA thiolase)				8	THIC	2	6	0	0		4	0	-4	THIC	-4	9.50316e-05	0.00027271	0	0	0.000183871	0	100	0.17434	6.64386	0.758603
2528	P68036	UB2L3	Ubiquitin-conjugating enzyme E2 L3 (EC 2.3.2.23) (E2 ubiquitin-conjugating enzyme L3) (L-UBC) (UbcH7) (Ubiquitin carrier protein L3) (Ubiquitin-conjugating enzyme E2-F1) (Ubiquitin-protein ligase L3)				8	UB2L3	6	2	0	0		4	0	-4	UB2L3	-4	0.000734952	0.000234342	0	0	0.000484647	0	100	0.192466	6.64386	0.715646
2529	Q8WW12	PCNP	PEST proteolytic signal-containing nuclear protein (PCNP) (PEST-containing nuclear protein)				8	PCNP	6	2	0	0		4	0	-4	PCNP	-4	0.000635857	0.000202745	0	0	0.000419301	0	100	0.192466	6.64386	0.715646
2530	P07108	ACBP	Acyl-CoA-binding protein (ACBP) (Diazepam-binding inhibitor) (DBI) (Endozepine) (EP)				8	ACBP	1	7	0	0		4	0	-4	ACBP	-4	0.000216825	0.00145184	0	0	0.000834334	0	100	0.309204	6.64386	0.509755
2531	Q99436	PSB7	Proteasome subunit beta type-7 (EC 3.4.25.1) (Macropain chain Z) (Multicatalytic endopeptidase complex chain Z) (Proteasome subunit Z)				8	PSB7	7	1	0	0		4	0	-4	PSB7	-4	0.000476702	6.5142e-05	0	0	0.000270922	0	100	0.318615	6.64386	0.496734
2532	P46937	YAP1	Transcriptional coactivator YAP1 (Yes-associated protein 1) (Protein yorkie homolog) (Yes-associated protein YAP65 homolog)				8	YAP1	7	1	0	0		4	0	-4	YAP1	-4	0.000261997	3.58022e-05	0	0	0.0001489	0	100	0.318615	6.64386	0.496734
2533	Q7Z739	YTHD3	YTH domain-containing family protein 3				8	YTHD3	7	1	0	0		4	0	-4	YTHD3	-4	0.00022572	3.0845e-05	0	0	0.000128283	0	100	0.318615	6.64386	0.496734
1554	O95197	RTN3	Reticulon-3 (Homolog of ASY protein) (HAP) (Neuroendocrine-specific protein-like 2) (NSP-like protein 2) (Neuroendocrine-specific protein-like II) (NSP-like protein II) (NSPLII)	INTRAMEM 864..887; /note="Helical"; /evidence="ECO:0000255"; INTRAMEM 948..968; /note="Helical"; /evidence="ECO:0000255"; INTRAMEM 973..993; /note="Helical"; /evidence="ECO:0000255"	Membrane		15	RTN3	5	6	4	0		5.5	2	-3.5	RTN3	-3.5	9.13942e-05	0.000104909	0.000490864	0	9.81516e-05	0.000245432	0.399913	0.609511	-1.32224	0.215019
1333	Q15738	NSDHL	Sterol-4-alpha-carboxylate 3-dehydrogenase, decarboxylating (EC 1.1.1.170) (Protein H105e3)		Membrane	TRANSMEM 298..318; /note="Helical"; /evidence="ECO:0000255"	13	NSDHL	4	6	2	1		5	1.5	-3.5	NSDHL	-3.5	0.000202292	0.000290257	0.000679051	0.000580416	0.000246275	0.000629733	0.391078	0.0284363	-1.35447	1.54613	1
1577	P39656	OST48	Dolichyl-diphosphooligosaccharide--protein glycosyltransferase 48 kDa subunit (DDOST 48 kDa subunit) (Oligosaccharyl transferase 48 kDa subunit)		Membrane	TRANSMEM 428..447; /note="Helical"; /evidence="ECO:0000255"	11	OST48	3	6	2	0		4.5	1	-3.5	OST48	-3.5	0.000124104	0.000237425	0.000555452	0	0.000180765	0.000277726	0.650874	0.764894	-0.619549	0.116399
1578	Q5JTV8	TOIP1	Torsin-1A-interacting protein 1 (Lamin-associated protein 1B) (LAP1B)		Membrane	TRANSMEM 339..355; /note="Helical"; /evidence="ECO:0000255"	11	TOIP1	5	4	2	0		4.5	1	-3.5	TOIP1	-3.5	0.000161782	0.000123803	0.000434453	0	0.000142793	0.000217226	0.657345	0.765365	-0.605278	0.116131
1587	P98194	AT2C1	Calcium-transporting ATPase type 2C member 1 (ATPase 2C1) (EC 7.2.2.10) (ATP-dependent Ca(2+) pump PMR1)		Membrane	TRANSMEM 71..91; /note="Helical; Name=1"; /evidence="ECO:0000250"; TRANSMEM 105..123; /note="Helical; Name=2"; /evidence="ECO:0000250"; TRANSMEM 263..282; /note="Helical; Name=3"; /evidence="ECO:0000250"; TRANSMEM 295..312; /note="Helical; Name=4"; /evidence="ECO:0000250"; TRANSMEM 700..719; /note="Helical; Name=5"; /evidence="ECO:0000250"; TRANSMEM 730..750; /note="Helical; Name=6"; /evidence="E…	9	AT2C1	5	3	1	0		4	0.5	-3.5	AT2C1	-3.5	0.000102632	5.89042e-05	0.000137805	0	8.07681e-05	6.89026e-05	1.17221	0.884708	0.229228	0.0532001
102	Q15388	TOM20	Mitochondrial import receptor subunit TOM20 homolog (Mitochondrial 20 kDa outer membrane protein) (Outer mitochondrial membrane receptor Tom20)		Membrane	TRANSMEM 7..24; /note="Helical"; /evidence="ECO:0000255"	7	TOM20	4	3	0	0		3.5	0	-3.5	TOM20	-3.5	0.00052038	0.000373331	0	0	0.000446855	0	100	0.0260206	6.64386	1.58468	2
103	Q8TCJ2	STT3B	Dolichyl-diphosphooligosaccharide--protein glycosyltransferase subunit STT3B (Oligosaccharyl transferase subunit STT3B) (STT3-B) (EC 2.4.99.18) (Source of immunodominant MHC-associated peptides homolog)		Membrane	TRANSMEM 42..86; /note="Helical"; /evidence="ECO:0000250|UniProtKB:P39007"; TRANSMEM 174..192; /note="Helical"; /evidence="ECO:0000250|UniProtKB:P39007"; TRANSMEM 195..212; /note="Helical"; /evidence="ECO:0000250|UniProtKB:P39007"; TRANSMEM 224..243; /note="Helical"; /evidence="ECO:0000250|UniProtKB:P39007"; TRANSMEM 246..260; /note="Helical"; /evidence="ECO:0000250|UniProtKB:P39007"; TRANSMEM 26…	7	STT3B	4	3	0	0		3.5	0	-3.5	STT3B	-3.5	9.135e-05	6.55363e-05	0	0	7.84431e-05	0	100	0.0260206	6.64386	1.58468	2
104	Q86WC4	OSTM1	Osteopetrosis-associated transmembrane protein 1 (Chloride channel 7 beta subunit)		Membrane	TRANSMEM 285..305; /note="Helical"; /evidence="ECO:0000255"	7	OSTM1	3	4	0	0		3.5	0	-3.5	OSTM1	-3.5	0.000169435	0.0002161	0	0	0.000192767	0	100	0.0143361	6.64386	1.84357	2
105	Q96GQ5	RUS1	RUS1 family protein C16orf58		Membrane	TRANSMEM 247..267; /note="Helical"; /evidence="ECO:0000255"	7	RUS1	3	4	0	0		3.5	0	-3.5	RUS1	-3.5	0.000120922	0.000154225	0	0	0.000137573	0	100	0.0143361	6.64386	1.84357	2
106	Q9BW60	ELOV1	Elongation of very long chain fatty acids protein 1 (EC 2.3.1.199) (3-keto acyl-CoA synthase ELOVL1) (ELOVL fatty acid elongase 1) (ELOVL FA elongase 1) (Very long chain 3-ketoacyl-CoA synthase 1) (Very long chain 3-oxoacyl-CoA synthase 1)		Membrane	TRANSMEM 23..43; /note="Helical"; /evidence="ECO:0000255|HAMAP-Rule:MF_03201"; TRANSMEM 61..81; /note="Helical"; /evidence="ECO:0000255|HAMAP-Rule:MF_03201"; TRANSMEM 110..130; /note="Helical"; /evidence="ECO:0000255|HAMAP-Rule:MF_03201"; TRANSMEM 137..154; /note="Helical"; /evidence="ECO:0000255|HAMAP-Rule:MF_03201"; TRANSMEM 176..196; /note="Helical"; /evidence="ECO:0000255|HAMAP-Rule:MF_03201"…	7	ELOV1	4	3	0	0		3.5	0	-3.5	ELOV1	-3.5	0.000270448	0.000194025	0	0	0.000232237	0	100	0.0260206	6.64386	1.58468	2
107	Q6P4E1	CASC4	Protein CASC4 (Cancer susceptibility candidate gene 4 protein)		Membrane	TRANSMEM 15..35; /note="Helical; Signal-anchor for type II membrane protein"; /evidence="ECO:0000255"	7	CASC4	3	4	0	0		3.5	0	-3.5	CASC4	-3.5	0.000129797	0.000165544	0	0	0.00014767	0	100	0.0143361	6.64386	1.84357	2
108	Q9NZ45	CISD1	CDGSH iron-sulfur domain-containing protein 1 (MitoNEET)		Membrane	TRANSMEM 14..31; /note="Helical; Signal-anchor for type III membrane protein"; /evidence="ECO:0000255"	7	CISD1	3	4	0	0		3.5	0	-3.5	CISD1	-3.5	0.000523994	0.000668308	0	0	0.000596151	0	100	0.0143361	6.64386	1.84357	2
109	Q16134	ETFD	Electron transfer flavoprotein-ubiquinone oxidoreductase, mitochondrial (ETF-QO) (ETF-ubiquinone oxidoreductase) (EC 1.5.5.1) (Electron-transferring-flavoprotein dehydrogenase) (ETF dehydrogenase)	INTRAMEM 109..130; /evidence="ECO:0000250"; INTRAMEM 428..447; /evidence="ECO:0000250"	Membrane		7	ETFD	3	4	0	0		3.5	0	-3.5	ETFD	-3.5	9.17201e-05	0.000116981	0	0	0.000104351	0	100	0.0143361	6.64386	1.84357	2
110	P55957	BID	BH3-interacting domain death agonist (p22 BID) (BID) [Cleaved into: BH3-interacting domain death agonist p15 (p15 BID); BH3-interacting domain death agonist p13 (p13 BID); BH3-interacting domain death agonist p11 (p11 BID)]		Membrane		7	BID	3	4	0	0		3.5	0	-3.5	BID	-3.5	0.000290212	0.00037014	0	0	0.000330176	0	100	0.0143361	6.64386	1.84357	2
111	Q9BXB4	OSB11	Oxysterol-binding protein-related protein 11 (ORP-11) (OSBP-related protein 11)		Membrane		7	OSB11	3	4	0	0		3.5	0	-3.5	OSB11	-3.5	7.57581e-05	9.66229e-05	0	0	8.61905e-05	0	100	0.0143361	6.64386	1.84357	2
112	P99999	CYC	Cytochrome c		Membrane		7	CYC	3	4	0	0		3.5	0	-3.5	CYC	-3.5	0.000538965	0.000687403	0	0	0.000613184	0	100	0.0143361	6.64386	1.84357	2
113	P40855	PEX19	Peroxisomal biogenesis factor 19 (33 kDa housekeeping protein) (Peroxin-19) (Peroxisomal farnesylated protein)		Membrane		7	PEX19	4	3	0	0		3.5	0	-3.5	PEX19	-3.5	0.000252358	0.000181047	0	0	0.000216702	0	100	0.0260206	6.64386	1.58468	2
114	P52948	NUP98	Nuclear pore complex protein Nup98-Nup96 (EC 3.4.21.-) [Cleaved into: Nuclear pore complex protein Nup98 (98 kDa nucleoporin) (Nucleoporin Nup98) (Nup98); Nuclear pore complex protein Nup96 (96 kDa nucleoporin) (Nucleoporin Nup96) (Nup96)]		Membrane		7	NUP98	4	3	0	0		3.5	0	-3.5	NUP98	-3.5	4.15273e-05	2.97925e-05	0	0	3.56599e-05	0	100	0.0260206	6.64386	1.58468	2
115	P61026	RAB10	Ras-related protein Rab-10 (EC 3.6.5.2)		Membrane		7	RAB10	4	3	0	0		3.5	0	-3.5	RAB10	-3.5	0.000377275	0.000270665	0	0	0.00032397	0	100	0.0260206	6.64386	1.58468	2
116	Q13671	RIN1	Ras and Rab interactor 1 (Ras inhibitor JC99) (Ras interaction/interference protein 1)		Membrane		7	RIN1	4	3	0	0		3.5	0	-3.5	RIN1	-3.5	9.63666e-05	6.91353e-05	0	0	8.2751e-05	0	100	0.0260206	6.64386	1.58468	2
117	Q13033	STRN3	Striatin-3 (Cell cycle autoantigen SG2NA) (S/G2 antigen)		Membrane		7	STRN3	4	3	0	0		3.5	0	-3.5	STRN3	-3.5	9.46739e-05	6.79209e-05	0	0	8.12974e-05	0	100	0.0260206	6.64386	1.58468	2
1599	P57088	TMM33	Transmembrane protein 33 (Protein DB83) (SHINC-3)		Membrane	TRANSMEM 32..52; /note="Helical"; /evidence="ECO:0000255"; TRANSMEM 101..121; /note="Helical"; /evidence="ECO:0000255"; TRANSMEM 156..176; /note="Helical"; /evidence="ECO:0000255"	7	TMM33	2	5	0	0		3.5	0	-3.5	TMM33	-3.5	0.000152743	0.00036527	0	0	0.000259006	0	100	0.135049	6.64386	0.869509
1600	Q8N111	CEND	Cell cycle exit and neuronal differentiation protein 1 (BM88 antigen)		Membrane	TRANSMEM 126..146; /note="Helical; Anchor for type IV membrane protein"; /evidence="ECO:0000255"	7	CEND	2	5	0	0		3.5	0	-3.5	CEND	-3.5	0.000253205	0.000605514	0	0	0.00042936	0	100	0.135049	6.64386	0.869509
1601	P34897	GLYM	Serine hydroxymethyltransferase, mitochondrial (SHMT) (EC 2.1.2.1) (Glycine hydroxymethyltransferase) (Serine methylase)		Membrane		7	GLYM	2	5	0	0		3.5	0	-3.5	GLYM	-3.5	7.48562e-05	0.000179011	0	0	0.000126934	0	100	0.135049	6.64386	0.869509
1602	P49790	NU153	Nuclear pore complex protein Nup153 (153 kDa nucleoporin) (Nucleoporin Nup153)		Membrane		7	NU153	2	5	0	0		3.5	0	-3.5	NU153	-3.5	2.5578e-05	6.11672e-05	0	0	4.33726e-05	0	100	0.135049	6.64386	0.869509
1603	Q9H444	CHM4B	Charged multivesicular body protein 4b (Chromatin-modifying protein 4b) (CHMP4b) (SNF7 homolog associated with Alix 1) (SNF7-2) (hSnf7-2) (Vacuolar protein sorting-associated protein 32-2) (Vps32-2) (hVps32-2)		Membrane		7	CHM4B	5	2	0	0		3.5	0	-3.5	CHM4B	-3.5	0.000421066	0.00016111	0	0	0.000291088	0	100	0.154474	6.64386	0.811145
1604	Q96C19	EFHD2	EF-hand domain-containing protein D2 (Swiprosin-1)		Membrane		7	EFHD2	5	2	0	0		3.5	0	-3.5	EFHD2	-3.5	0.000392995	0.000150369	0	0	0.000271682	0	100	0.154474	6.64386	0.811145
1605	P31930	QCR1	Cytochrome b-c1 complex subunit 1, mitochondrial (Complex III subunit 1) (Core protein I) (Ubiquinol-cytochrome-c reductase complex core protein 1)		Membrane		7	QCR1	5	2	0	0		3.5	0	-3.5	QCR1	-3.5	0.000196498	7.51847e-05	0	0	0.000135841	0	100	0.154474	6.64386	0.811145
1606	P53367	ARFP1	Arfaptin-1 (ADP-ribosylation factor-interacting protein 1)		Membrane		7	ARFP1	6	1	0	0		3.5	0	-3.5	ARFP1	-3.5	0.000303439	4.83762e-05	0	0	0.000175907	0	100	0.301778	6.64386	0.520313
1938	Q9Y639	NPTN	Neuroplastin (Stromal cell-derived receptor 1) (SDR-1)		Cell membrane	TRANSMEM 340..360; /note="Helical"; /evidence="ECO:0000269|PubMed:30190470"	29	NPTN	5	13	5	6		9	5.5	-3.5	NPTN	-3.5	0.000236982	0.000589388	0.00159099	0.00326375	0.000413185	0.00242737	0.170219	0.142558	-2.55453	0.84601
1948	Q9NZM1	MYOF	Myoferlin (Fer-1-like protein 3)		Cell membrane	TRANSMEM 2026..2046; /note="Helical"; /evidence="ECO:0000255"	21	MYOF	7	7	7	0		7	3.5	-3.5	MYOF	-3.5	6.40691e-05	6.12859e-05	0.000430131	0	6.26775e-05	0.000215066	0.291434	0.552056	-1.77876	0.258017
1957	Q14699	RFTN1	Raftlin (Cell migration-inducing gene 2 protein) (Raft-linking protein)		Cell membrane		17	RFTN1	5	7	4	1		6	2.5	-3.5	RFTN1	-3.5	0.000163181	0.00021853	0.000876422	0.000374559	0.000190856	0.00062549	0.30513	0.227274	-1.71251	0.64345
1982	P61020	RAB5B	Ras-related protein Rab-5B		Cell membrane		9	RAB5B	4	4	1	0		4	0.5	-3.5	RAB5B	-3.5	0.000350954	0.000335708	0.000589037	0	0.000343331	0.000294518	1.16574	0.883641	0.221243	0.0537241
1984	P40123	CAP2	Adenylyl cyclase-associated protein 2 (CAP 2)		Cell membrane		9	CAP2	4	4	1	0		4	0.5	-3.5	CAP2	-3.5	0.000158187	0.000151315	0.000265499	0	0.000154751	0.000132749	1.16574	0.883641	0.221243	0.0537241
348	Q9NUP9	LIN7C	Protein lin-7 homolog C (Lin-7C) (Mammalian lin-seven protein 3) (MALS-3) (Vertebrate lin-7 homolog 3) (Veli-3)		Cell membrane		7	LIN7C	4	3	0	0		3.5	0	-3.5	LIN7C	-3.5	0.000383021	0.000274787	0	0	0.000328904	0	100	0.0260206	6.64386	1.58468	2
349	Q13418	ILK	Integrin-linked protein kinase (EC 2.7.11.1) (59 kDa serine/threonine-protein kinase) (ILK-1) (ILK-2) (p59ILK)		Cell membrane		7	ILK	4	3	0	0		3.5	0	-3.5	ILK	-3.5	0.000166936	0.000119763	0	0	0.00014335	0	100	0.0260206	6.64386	1.58468	2
1991	P35611	ADDA	Alpha-adducin (Erythrocyte adducin subunit alpha)		Cell membrane		7	ADDA	5	2	0	0		3.5	0	-3.5	ADDA	-3.5	0.000127977	4.8967e-05	0	0	8.84718e-05	0	100	0.154474	6.64386	0.811145
497	P02794	FRIH	Ferritin heavy chain (Ferritin H subunit) (EC 1.16.3.1) (Cell proliferation-inducing gene 15 protein) [Cleaved into: Ferritin heavy chain, N-terminally processed]				7	FRIH	3	4	0	0		3.5	0	-3.5	FRIH	-3.5	0.000309242	0.000394411	0	0	0.000351827	0	100	0.0143361	6.64386	1.84357	2
498	Q99614	TTC1	Tetratricopeptide repeat protein 1 (TPR repeat protein 1)				7	TTC1	3	4	0	0		3.5	0	-3.5	TTC1	-3.5	0.000193806	0.000247183	0	0	0.000220494	0	100	0.0143361	6.64386	1.84357	2
499	Q8N1G4	LRC47	Leucine-rich repeat-containing protein 47				7	LRC47	3	4	0	0		3.5	0	-3.5	LRC47	-3.5	9.70691e-05	0.000123803	0	0	0.000110436	0	100	0.0143361	6.64386	1.84357	2
500	Q9Y4I1	MYO5A	Unconventional myosin-Va (Dilute myosin heavy chain, non-muscle) (Myosin heavy chain 12) (Myosin-12) (Myoxin)				7	MYO5A	3	4	0	0		3.5	0	-3.5	MYO5A	-3.5	3.05074e-05	3.89096e-05	0	0	3.47085e-05	0	100	0.0143361	6.64386	1.84357	2
501	P61513	RL37A	60S ribosomal protein L37a (Large ribosomal subunit protein eL43)				7	RL37A	3	4	0	0		3.5	0	-3.5	RL37A	-3.5	0.000615123	0.000784536	0	0	0.000699829	0	100	0.0143361	6.64386	1.84357	2
502	P41091	IF2G	Eukaryotic translation initiation factor 2 subunit 3 (EC 3.6.5.3) (Eukaryotic translation initiation factor 2 subunit gamma X) (eIF-2-gamma X) (eIF-2gX)				7	IF2G	4	3	0	0		3.5	0	-3.5	IF2G	-3.5	0.000159862	0.000114689	0	0	0.000137275	0	100	0.0260206	6.64386	1.58468	2
503	Q7RTV5	PXL2C	Peroxiredoxin-like 2C (AhpC/TSA antioxidant enzyme domain-containing protein 1) (Thioredoxin-like protein AAED1)				7	PXL2C	4	3	0	0		3.5	0	-3.5	PXL2C	-3.5	0.000333872	0.000239526	0	0	0.000286699	0	100	0.0260206	6.64386	1.58468	2
504	Q9BX40	LS14B	Protein LSM14 homolog B (Protein FAM61B) (RNA-associated protein 55B) (hRAP55B)				7	LS14B	4	3	0	0		3.5	0	-3.5	LS14B	-3.5	0.000195987	0.000140605	0	0	0.000168296	0	100	0.0260206	6.64386	1.58468	2
505	P49840	GSK3A	Glycogen synthase kinase-3 alpha (GSK-3 alpha) (EC 2.7.11.26) (Serine/threonine-protein kinase GSK3A) (EC 2.7.11.1)				7	GSK3A	4	3	0	0		3.5	0	-3.5	GSK3A	-3.5	0.000156222	0.000112077	0	0	0.000134149	0	100	0.0260206	6.64386	1.58468	2
2208	P47813	IF1AX	Eukaryotic translation initiation factor 1A, X-chromosomal (eIF-1A X isoform) (Eukaryotic translation initiation factor 4C) (eIF-4C)				7	IF1AX	5	2	0	0		3.5	0	-3.5	IF1AX	-3.5	0.000654992	0.000250616	0	0	0.000452804	0	100	0.154474	6.64386	0.811145
2209	P31153	METK2	S-adenosylmethionine synthase isoform type-2 (AdoMet synthase 2) (EC 2.5.1.6) (Methionine adenosyltransferase 2) (MAT 2) (Methionine adenosyltransferase II) (MAT-II)				7	METK2	6	1	0	0		3.5	0	-3.5	METK2	-3.5	0.000286538	4.56818e-05	0	0	0.00016611	0	100	0.301778	6.64386	0.520313
1488	P42224	STAT1	Signal transducer and activator of transcription 1-alpha/beta (Transcription factor ISGF-3 components p91/p84)				13	STAT1	5	5	2	1		5	1.5	-3.5	STAT1	-3.5	0.000125758	0.000120296	0.000337715	0.00028866	0.000123027	0.000313187	0.392822	0.0164286	-1.34805	1.7844	1
2504	Q9Y2B0	CNPY2	Protein canopy homolog 2 (MIR-interacting saposin-like protein) (Putative secreted protein Zsig9) (Transmembrane protein 4)				9	CNPY2	4	4	1	0		4	0.5	-3.5	CNPY2	-3.5	0.000414588	0.000396579	0.00069584	0	0.000405583	0.00034792	1.16574	0.883641	0.221243	0.0537241
2507	P43304	GPDM	Glycerol-3-phosphate dehydrogenase, mitochondrial (GPD-M) (GPDH-M) (EC 1.1.5.3) (mtGPD)				9	GPDM	3	5	1	0		4	0.5	-3.5	GPDM	-3.5	7.78422e-05	0.000124101	0.000174199	0	0.000100972	8.70997e-05	1.15927	0.891793	0.213212	0.0497359
2508	Q15814	TBCC	Tubulin-specific chaperone C (Tubulin-folding cofactor C) (CFC)				9	TBCC	5	3	1	0		4	0.5	-3.5	TBCC	-3.5	0.000272598	0.000156454	0.00036602	0	0.000214526	0.00018301	1.17221	0.884708	0.229228	0.0532001
2509	Q15020	SART3	Squamous cell carcinoma antigen recognized by T-cells 3 (SART-3) (Tat-interacting protein of 110 kDa) (Tip110) (p110 nuclear RNA-binding protein)				9	SART3	5	3	1	0		4	0.5	-3.5	SART3	-3.5	9.79427e-05	5.62129e-05	0.000131509	0	7.70778e-05	6.57544e-05	1.17221	0.884708	0.229228	0.0532001
2510	P16333	NCK1	Cytoplasmic protein NCK1 (NCK adaptor protein 1) (Nck-1) (SH2/SH3 adaptor protein NCK-alpha)				9	NCK1	3	5	0	1		4	0.5	-3.5	NCK1	-3.5	0.00015011	0.000239315	0	0.000574258	0.000194712	0.000287129	0.678135	0.780585	-0.560356	0.10758
2512	P54136	SYRC	Arginine--tRNA ligase, cytoplasmic (EC 6.1.1.19) (Arginyl-tRNA synthetase) (ArgRS)				9	SYRC	6	2	1	0		4	0.5	-3.5	SYRC	-3.5	0.000171489	5.46798e-05	0.000191883	0	0.000113084	9.59416e-05	1.17868	0.892702	0.23717	0.0492933
943	P61353	RL27	60S ribosomal protein L27 (Large ribosomal subunit protein eL27)				7	RL27	3	4	0	0		3.5	0	-3.5	RL27	-3.5	0.000416113	0.000530715	0	0	0.000473414	0	100	0.0143361	6.64386	1.84357	2
944	P04181	OAT	Ornithine aminotransferase, mitochondrial (EC 2.6.1.13) (Ornithine delta-aminotransferase) (Ornithine--oxo-acid aminotransferase) [Cleaved into: Ornithine aminotransferase, hepatic form; Ornithine aminotransferase, renal form]				7	OAT	3	4	0	0		3.5	0	-3.5	OAT	-3.5	0.00012891	0.000164413	0	0	0.000146661	0	100	0.0143361	6.64386	1.84357	2
945	P33993	MCM7	DNA replication licensing factor MCM7 (EC 3.6.4.12) (CDC47 homolog) (P1.1-MCM3)				7	MCM7	3	4	0	0		3.5	0	-3.5	MCM7	-3.5	7.87084e-05	0.000100386	0	0	8.9547e-05	0	100	0.0143361	6.64386	1.84357	2
946	Q13283	G3BP1	Ras GTPase-activating protein-binding protein 1 (G3BP-1) (EC 3.6.4.12) (EC 3.6.4.13) (ATP-dependent DNA helicase VIII) (hDH VIII) (GAP SH3 domain-binding protein 1)				7	G3BP1	3	4	0	0		3.5	0	-3.5	G3BP1	-3.5	0.000121441	0.000154887	0	0	0.000138164	0	100	0.0143361	6.64386	1.84357	2
947	Q8TAT6	NPL4	Nuclear protein localization protein 4 homolog (Protein NPL4)				7	NPL4	3	4	0	0		3.5	0	-3.5	NPL4	-3.5	9.30778e-05	0.000118713	0	0	0.000105895	0	100	0.0143361	6.64386	1.84357	2
948	Q15067	ACOX1	Peroxisomal acyl-coenzyme A oxidase 1 (AOX) (EC 1.3.3.6) (Palmitoyl-CoA oxidase) (Straight-chain acyl-CoA oxidase) (SCOX) [Cleaved into: Peroxisomal acyl-CoA oxidase 1, A chain; Peroxisomal acyl-CoA oxidase 1, B chain; Peroxisomal acyl-CoA oxidase 1, C chain]				7	ACOX1	3	4	0	0		3.5	0	-3.5	ACOX1	-3.5	8.57444e-05	0.00010936	0	0	9.7552e-05	0	100	0.0143361	6.64386	1.84357	2
949	O75962	TRIO	Triple functional domain protein (EC 2.7.11.1) (PTPRF-interacting protein)				7	TRIO	3	4	0	0		3.5	0	-3.5	TRIO	-3.5	1.82729e-05	2.33056e-05	0	0	2.07892e-05	0	100	0.0143361	6.64386	1.84357	2
950	Q14011	CIRBP	Cold-inducible RNA-binding protein (A18 hnRNP) (Glycine-rich RNA-binding protein CIRP)				7	CIRBP	3	4	0	0		3.5	0	-3.5	CIRBP	-3.5	0.000329019	0.000419635	0	0	0.000374327	0	100	0.0143361	6.64386	1.84357	2
951	P24941	CDK2	Cyclin-dependent kinase 2 (EC 2.7.11.22) (Cell division protein kinase 2) (p33 protein kinase)				7	CDK2	3	4	0	0		3.5	0	-3.5	CDK2	-3.5	0.000189904	0.000242206	0	0	0.000216055	0	100	0.0143361	6.64386	1.84357	2
952	Q99729	ROAA	Heterogeneous nuclear ribonucleoprotein A/B (hnRNP A/B) (APOBEC1-binding protein 1) (ABBP-1)				7	ROAA	3	4	0	0		3.5	0	-3.5	ROAA	-3.5	0.000170456	0.000217402	0	0	0.000193929	0	100	0.0143361	6.64386	1.84357	2
953	P52597	HNRPF	Heterogeneous nuclear ribonucleoprotein F (hnRNP F) (Nucleolin-like protein mcs94-1) [Cleaved into: Heterogeneous nuclear ribonucleoprotein F, N-terminally processed]				7	HNRPF	3	4	0	0		3.5	0	-3.5	HNRPF	-3.5	0.000136365	0.000173921	0	0	0.000155143	0	100	0.0143361	6.64386	1.84357	2
954	Q86XZ4	SPAS2	Spermatogenesis-associated serine-rich protein 2 (Serine-rich spermatocytes and round spermatid 59 kDa protein) (p59scr)				7	SPAS2	3	4	0	0		3.5	0	-3.5	SPAS2	-3.5	0.000103837	0.000132435	0	0	0.000118136	0	100	0.0143361	6.64386	1.84357	2
955	P53814	SMTN	Smoothelin				7	SMTN	3	4	0	0		3.5	0	-3.5	SMTN	-3.5	6.17135e-05	7.87103e-05	0	0	7.02119e-05	0	100	0.0143361	6.64386	1.84357	2
956	Q7LBC6	KDM3B	Lysine-specific demethylase 3B (EC 1.14.11.-) (JmjC domain-containing histone demethylation protein 2B) (Jumonji domain-containing protein 1B) (Nuclear protein 5qNCA)				7	KDM3B	3	4	0	0		3.5	0	-3.5	KDM3B	-3.5	3.21359e-05	4.09865e-05	0	0	3.65612e-05	0	100	0.0143361	6.64386	1.84357	2
957	P52815	RM12	39S ribosomal protein L12, mitochondrial (L12mt) (MRP-L12) (5c5-2) (Mitochondrial large ribosomal subunit protein bL12m)				7	RM12	3	4	0	0		3.5	0	-3.5	RM12	-3.5	0.000285815	0.000364532	0	0	0.000325173	0	100	0.0143361	6.64386	1.84357	2
958	Q9H910	JUPI2	Jupiter microtubule associated homolog 2 (Hematological and neurological expressed 1-like protein) (HN1-like protein)				7	JUPI2	4	3	0	0		3.5	0	-3.5	JUPI2	-3.5	0.000397132	0.00028491	0	0	0.000341021	0	100	0.0260206	6.64386	1.58468	2
959	O95433	AHSA1	Activator of 90 kDa heat shock protein ATPase homolog 1 (AHA1) (p38)				7	AHSA1	4	3	0	0		3.5	0	-3.5	AHSA1	-3.5	0.00022324	0.000160157	0	0	0.000191698	0	100	0.0260206	6.64386	1.58468	2
960	Q15654	TRIP6	Thyroid receptor-interacting protein 6 (TR-interacting protein 6) (TRIP-6) (Opa-interacting protein 1) (OIP-1) (Zyxin-related protein 1) (ZRP-1)				7	TRIP6	4	3	0	0		3.5	0	-3.5	TRIP6	-3.5	0.000158519	0.000113725	0	0	0.000136122	0	100	0.0260206	6.64386	1.58468	2
961	O95302	FKBP9	Peptidyl-prolyl cis-trans isomerase FKBP9 (PPIase FKBP9) (EC 5.2.1.8) (63 kDa FK506-binding protein) (63 kDa FKBP) (FKBP-63) (FK506-binding protein 9) (FKBP-9) (Rotamase)				7	FKBP9	4	3	0	0		3.5	0	-3.5	FKBP9	-3.5	0.000132377	9.49701e-05	0	0	0.000113674	0	100	0.0260206	6.64386	1.58468	2
962	P11586	C1TC	C-1-tetrahydrofolate synthase, cytoplasmic (C1-THF synthase) [Cleaved into: C-1-tetrahydrofolate synthase, cytoplasmic, N-terminally processed] [Includes: Methylenetetrahydrofolate dehydrogenase (EC 1.5.1.5); Methenyltetrahydrofolate cyclohydrolase (EC 3.5.4.9); Formyltetrahydrofolate synthetase (EC 6.3.4.3)]				7	C1TC	4	3	0	0		3.5	0	-3.5	C1TC	-3.5	8.07006e-05	5.78962e-05	0	0	6.92984e-05	0	100	0.0260206	6.64386	1.58468	2
963	P25787	PSA2	Proteasome subunit alpha type-2 (EC 3.4.25.1) (Macropain subunit C3) (Multicatalytic endopeptidase complex subunit C3) (Proteasome component C3)				7	PSA2	4	3	0	0		3.5	0	-3.5	PSA2	-3.5	0.000322458	0.000231338	0	0	0.000276898	0	100	0.0260206	6.64386	1.58468	2
964	O00303	EIF3F	Eukaryotic translation initiation factor 3 subunit F (eIF3f) (Deubiquitinating enzyme eIF3f) (EC 3.4.19.12) (Eukaryotic translation initiation factor 3 subunit 5) (eIF-3-epsilon) (eIF3 p47)				7	EIF3F	4	3	0	0		3.5	0	-3.5	EIF3F	-3.5	0.000211359	0.000151633	0	0	0.000181496	0	100	0.0260206	6.64386	1.58468	2
965	P45985	MP2K4	Dual specificity mitogen-activated protein kinase kinase 4 (MAP kinase kinase 4) (MAPKK 4) (EC 2.7.12.2) (JNK-activating kinase 1) (MAPK/ERK kinase 4) (MEK 4) (SAPK/ERK kinase 1) (SEK1) (Stress-activated protein kinase kinase 1) (SAPK kinase 1) (SAPKK-1) (SAPKK1) (c-Jun N-terminal kinase kinase 1) (JNKK)				7	MP2K4	4	3	0	0		3.5	0	-3.5	MP2K4	-3.5	0.00018911	0.000135672	0	0	0.000162391	0	100	0.0260206	6.64386	1.58468	2
966	P23526	SAHH	Adenosylhomocysteinase (AdoHcyase) (EC 3.3.1.1) (S-adenosyl-L-homocysteine hydrolase)				7	SAHH	4	3	0	0		3.5	0	-3.5	SAHH	-3.5	0.000174665	0.000125308	0	0	0.000149986	0	100	0.0260206	6.64386	1.58468	2
967	P62495	ERF1	Eukaryotic peptide chain release factor subunit 1 (Eukaryotic release factor 1) (eRF1) (Protein Cl1) (TB3-1)				7	ERF1	4	3	0	0		3.5	0	-3.5	ERF1	-3.5	0.000172666	0.000123874	0	0	0.00014827	0	100	0.0260206	6.64386	1.58468	2
968	Q96I15	SCLY	Selenocysteine lyase (hSCL) (EC 4.4.1.16)				7	SCLY	4	3	0	0		3.5	0	-3.5	SCLY	-3.5	0.000169562	0.000121647	0	0	0.000145605	0	100	0.0260206	6.64386	1.58468	2
969	P31943	HNRH1	Heterogeneous nuclear ribonucleoprotein H (hnRNP H) [Cleaved into: Heterogeneous nuclear ribonucleoprotein H, N-terminally processed]				7	HNRH1	4	3	0	0		3.5	0	-3.5	HNRH1	-3.5	0.000168051	0.000120563	0	0	0.000144307	0	100	0.0260206	6.64386	1.58468	2
970	P55795	HNRH2	Heterogeneous nuclear ribonucleoprotein H2 (hnRNP H2) (FTP-3) (Heterogeneous nuclear ribonucleoprotein H') (hnRNP H') [Cleaved into: Heterogeneous nuclear ribonucleoprotein H2, N-terminally processed]				7	HNRH2	4	3	0	0		3.5	0	-3.5	HNRH2	-3.5	0.000168051	0.000120563	0	0	0.000144307	0	100	0.0260206	6.64386	1.58468	2
971	Q9UJW0	DCTN4	Dynactin subunit 4 (Dyn4) (Dynactin subunit p62)				7	DCTN4	4	3	0	0		3.5	0	-3.5	DCTN4	-3.5	0.000164033	0.00011768	0	0	0.000140857	0	100	0.0260206	6.64386	1.58468	2
972	P31949	S10AB	Protein S100-A11 (Calgizzarin) (Metastatic lymph node gene 70 protein) (MLN 70) (Protein S100-C) (S100 calcium-binding protein A11) [Cleaved into: Protein S100-A11, N-terminally processed]				7	S10AB	3	4	0	0		3.5	0	-3.5	S10AB	-3.5	0.000538965	0.000687403	0	0	0.000613184	0	100	0.0143361	6.64386	1.84357	2
2534	Q9NQG5	RPR1B	Regulation of nuclear pre-mRNA domain-containing protein 1B (Cell cycle-related and expression-elevated protein in tumor)				7	RPR1B	2	5	0	0		3.5	0	-3.5	RPR1B	-3.5	0.000115729	0.000276753	0	0	0.000196241	0	100	0.135049	6.64386	0.869509
2535	Q9NWH9	SLTM	SAFB-like transcription modulator (Modulator of estrogen-induced transcription)				7	SLTM	2	5	0	0		3.5	0	-3.5	SLTM	-3.5	3.6487e-05	8.7255e-05	0	0	6.1871e-05	0	100	0.135049	6.64386	0.869509
2537	Q9Y3A5	SBDS	Ribosome maturation protein SBDS (Shwachman-Bodian-Diamond syndrome protein)				7	SBDS	5	2	0	0		3.5	0	-3.5	SBDS	-3.5	0.000377275	0.000144355	0	0	0.000260815	0	100	0.154474	6.64386	0.811145
2538	P38117	ETFB	Electron transfer flavoprotein subunit beta (Beta-ETF)				7	ETFB	5	2	0	0		3.5	0	-3.5	ETFB	-3.5	0.000369878	0.000141524	0	0	0.000255701	0	100	0.154474	6.64386	0.811145
2539	Q96FW1	OTUB1	Ubiquitin thioesterase OTUB1 (EC 3.4.19.12) (Deubiquitinating enzyme OTUB1) (OTU domain-containing ubiquitin aldehyde-binding protein 1) (Otubain-1) (hOTU1) (Ubiquitin-specific-processing protease OTUB1)				7	OTUB1	5	2	0	0		3.5	0	-3.5	OTUB1	-3.5	0.00034804	0.000133168	0	0	0.000240604	0	100	0.154474	6.64386	0.811145
2540	Q9Y3F4	STRAP	Serine-threonine kinase receptor-associated protein (MAP activator with WD repeats) (UNR-interacting protein) (WD-40 repeat protein PT-WD)				7	STRAP	5	2	0	0		3.5	0	-3.5	STRAP	-3.5	0.000269482	0.00010311	0	0	0.000186296	0	100	0.154474	6.64386	0.811145
2541	P82675	RT05	28S ribosomal protein S5, mitochondrial (MRP-S5) (S5mt) (Mitochondrial small ribosomal subunit protein uS5m)				7	RT05	5	2	0	0		3.5	0	-3.5	RT05	-3.5	0.000219346	8.39271e-05	0	0	0.000151637	0	100	0.154474	6.64386	0.811145
2542	P50995	ANX11	Annexin A11 (56 kDa autoantigen) (Annexin XI) (Annexin-11) (Calcyclin-associated annexin 50) (CAP-50)				7	ANX11	5	2	0	0		3.5	0	-3.5	ANX11	-3.5	0.00018677	7.14627e-05	0	0	0.000129116	0	100	0.154474	6.64386	0.811145
2543	O00505	IMA4	Importin subunit alpha-4 (Importin alpha Q2) (Qip2) (Karyopherin subunit alpha-3) (SRP1-gamma)				7	IMA4	5	2	0	0		3.5	0	-3.5	IMA4	-3.5	0.000181034	6.9268e-05	0	0	0.000125151	0	100	0.154474	6.64386	0.811145
2544	P16278	BGAL	Beta-galactosidase (EC 3.2.1.23) (Acid beta-galactosidase) (Lactase) (Elastin receptor 1)				7	BGAL	5	2	0	0		3.5	0	-3.5	BGAL	-3.5	0.000139319	5.33067e-05	0	0	9.63128e-05	0	100	0.154474	6.64386	0.811145
2545	Q6UB35	C1TM	Monofunctional C1-tetrahydrofolate synthase, mitochondrial (EC 6.3.4.3) (Formyltetrahydrofolate synthetase)				7	C1TM	5	2	0	0		3.5	0	-3.5	C1TM	-3.5	9.64405e-05	3.69005e-05	0	0	6.66705e-05	0	100	0.154474	6.64386	0.811145
2546	Q8IVF2	AHNK2	Protein AHNAK2				7	AHNK2	5	2	0	0		3.5	0	-3.5	AHNK2	-3.5	1.62759e-05	6.22755e-06	0	0	1.12517e-05	0	100	0.154474	6.64386	0.811145
2547	Q9H1E3	NUCKS	Nuclear ubiquitous casein and cyclin-dependent kinase substrate 1 (P1)				7	NUCKS	1	6	0	0		3.5	0	-3.5	NUCKS	-3.5	7.76287e-05	0.000445539	0	0	0.000261584	0	100	0.290955	6.64386	0.536174
2548	P46778	RL21	60S ribosomal protein L21 (Large ribosomal subunit protein eL21)				7	RL21	6	1	0	0		3.5	0	-3.5	RL21	-3.5	0.000707391	0.000112777	0	0	0.000410084	0	100	0.301778	6.64386	0.520313
2549	Q15018	ABRX2	BRISC complex subunit Abraxas 2 (Abraxas brother protein 1) (Protein FAM175B)				7	ABRX2	7	0	0	0		3.5	0	-3.5	ABRX2	-3.5	0.000318184	0	0	0	0.000159092	0	100	0.42265	6.64386	0.374019
2550	Q9H0E9	BRD8	Bromodomain-containing protein 8 (Skeletal muscle abundant protein) (Skeletal muscle abundant protein 2) (Thyroid hormone receptor coactivating protein of 120 kDa) (TrCP120) (p120)				7	BRD8	7	0	0	0		3.5	0	-3.5	BRD8	-3.5	0.00010692	0	0	0	5.34601e-05	0	100	0.42265	6.64386	0.374019
1319	Q9UL25	RAB21	Ras-related protein Rab-21		Membrane		36	RAB21	9	12	8	7		10.5	7.5	-3	RAB21	-3	0.000754551	0.000962364	0.00450286	0.0067354	0.000858457	0.00561913	0.152774	0.0512318	-2.71053	1.29046	1
1595	Q969M3	YIPF5	Protein YIPF5 (Five-pass transmembrane protein localizing in the Golgi apparatus and the endoplasmic reticulum 5) (Smooth muscle cell-associated protein 5) (SMAP-5) (YIP1 family member 5) (YPT-interacting protein 1 A)		Membrane	TRANSMEM 125..145; /note="Helical"; /evidence="ECO:0000255"; TRANSMEM 147..167; /note="Helical"; /evidence="ECO:0000255"; TRANSMEM 174..194; /note="Helical"; /evidence="ECO:0000255"; TRANSMEM 197..217; /note="Helical"; /evidence="ECO:0000255"; TRANSMEM 237..257; /note="Helical"; /evidence="ECO:0000255"	8	YIPF5	4	3	1	0		3.5	0.5	-3	YIPF5	-3	0.0002936	0.000210634	0.000492774	0	0.000252117	0.000246387	1.02326	0.983786	0.0331661	0.00709918
1596	Q9Y5J5	PHLA3	Pleckstrin homology-like domain family A member 3 (TDAG51/Ipl homolog 1)		Membrane		8	PHLA3	3	4	0	1		3.5	0.5	-3	PHLA3	-3	0.000445601	0.000568325	0	0.00170469	0.000506963	0.000852343	0.594788	0.725213	-0.749554	0.139535
118	Q9HCM3	K1549	UPF0606 protein KIAA1549		Membrane	TRANSMEM 998..1018; /note="Helical"; /evidence="ECO:0000255"; TRANSMEM 1299..1319; /note="Helical"; /evidence="ECO:0000255"	6	K1549	3	3	0	0		3	0	-3	K1549	-3	2.90212e-05	2.77605e-05	0	0	2.83908e-05	0	100	0.000492579	6.64386	3.30752	2
119	O75477	ERLN1	Erlin-1 (Endoplasmic reticulum lipid raft-associated protein 1) (Protein KE04) (Stomatin-prohibitin-flotillin-HflC/K domain-containing protein 1) (SPFH domain-containing protein 1)		Membrane	TRANSMEM 8..28; /note="Helical"; /evidence="ECO:0000255"	6	ERLN1	4	2	0	0		3	0	-3	ERLN1	-3	0.000216825	0.000103703	0	0	0.000160264	0	100	0.105254	6.64386	0.97776	2
120	Q86SF2	GALT7	N-acetylgalactosaminyltransferase 7 (EC 2.4.1.41) (Polypeptide GalNAc transferase 7) (GalNAc-T7) (pp-GaNTase 7) (Protein-UDP acetylgalactosaminyltransferase 7) (UDP-GalNAc:polypeptide N-acetylgalactosaminyltransferase 7)		Membrane	TRANSMEM 7..29; /note="Helical; Signal-anchor for type II membrane protein"; /evidence="ECO:0000255"	6	GALT7	3	3	0	0		3	0	-3	GALT7	-3	8.61359e-05	8.23942e-05	0	0	8.42651e-05	0	100	0.000492579	6.64386	3.30752	2
121	Q9BVG9	PTSS2	Phosphatidylserine synthase 2 (PSS-2) (PtdSer synthase 2) (EC 2.7.8.29) (Serine-exchange enzyme II)		Membrane	TRANSMEM 63..83; /note="Helical"; /evidence="ECO:0000255"; TRANSMEM 97..117; /note="Helical"; /evidence="ECO:0000255"; TRANSMEM 127..147; /note="Helical"; /evidence="ECO:0000255"; TRANSMEM 314..334; /note="Helical"; /evidence="ECO:0000255"; TRANSMEM 336..356; /note="Helical"; /evidence="ECO:0000255"; TRANSMEM 377..397; /note="Helical"; /evidence="ECO:0000255"; TRANSMEM 404..424; /note="Helical"; …	6	PTSS2	3	3	0	0		3	0	-3	PTSS2	-3	0.000116204	0.000111156	0	0	0.00011368	0	100	0.000492579	6.64386	3.30752	2
122	Q9H2V7	SPNS1	Protein spinster homolog 1 (HSpin1) (Spinster-like protein 1)		Membrane	TRANSMEM 50..70; /note="Helical"; /evidence="ECO:0000255"; TRANSMEM 98..118; /note="Helical"; /evidence="ECO:0000255"; TRANSMEM 127..147; /note="Helical"; /evidence="ECO:0000255"; TRANSMEM 160..180; /note="Helical"; /evidence="ECO:0000255"; TRANSMEM 187..207; /note="Helical"; /evidence="ECO:0000255"; TRANSMEM 218..238; /note="Helical"; /evidence="ECO:0000255"; TRANSMEM 278..298; /note="Helical"; …	6	SPNS1	3	3	0	0		3	0	-3	SPNS1	-3	0.000107181	0.000102525	0	0	0.000104853	0	100	0.000492579	6.64386	3.30752	2
123	P49257	LMAN1	Protein ERGIC-53 (ER-Golgi intermediate compartment 53 kDa protein) (Gp58) (Intracellular mannose-specific lectin MR60) (Lectin mannose-binding 1)		Membrane	TRANSMEM 478..498; /note="Helical"; /evidence="ECO:0000255"	6	LMAN1	4	2	0	0		3	0	-3	LMAN1	-3	0.000147951	7.07621e-05	0	0	0.000109357	0	100	0.105254	6.64386	0.97776	2
124	Q9C0D9	EPT1	Ethanolaminephosphotransferase 1 (hEPT1) (EC 2.7.8.1) (Selenoprotein I) (SelI)		Membrane	TRANSMEM 47..69; /note="Helical"; /evidence="ECO:0000255"; TRANSMEM 84..103; /note="Helical"; /evidence="ECO:0000255"; TRANSMEM 123..145; /note="Helical"; /evidence="ECO:0000255"; TRANSMEM 150..172; /note="Helical"; /evidence="ECO:0000255"; TRANSMEM 179..201; /note="Helical"; /evidence="ECO:0000255"; TRANSMEM 221..243; /note="Helical"; /evidence="ECO:0000255"; TRANSMEM 256..278; /note="Helical"; …	6	EPT1	3	3	0	0		3	0	-3	EPT1	-3	0.000142547	0.000136355	0	0	0.000139451	0	100	0.000492579	6.64386	3.30752	2
125	Q8TDB4	HUMMR	Protein MGARP (Corneal endothelium-specific protein 1) (CESP-1) (Hypoxia up-regulated mitochondrial movement regulator protein) (Mitochondria-localized glutamic acid-rich protein) (Ovary-specific acidic protein)		Membrane	TRANSMEM 41..63; /note="Helical; Anchor for type IV membrane protein"; /evidence="ECO:0000250"	6	HUMMR	2	4	0	0		3	0	-3	HUMMR	-3	0.000157198	0.000300739	0	0	0.000228968	0	100	0.0857959	6.64386	1.06653	2
126	O94905	ERLN2	Erlin-2 (Endoplasmic reticulum lipid raft-associated protein 2) (Stomatin-prohibitin-flotillin-HflC/K domain-containing protein 2) (SPFH domain-containing protein 2)		Membrane	TRANSMEM 4..24; /note="Helical"; /evidence="ECO:0000255"	6	ERLN2	4	2	0	0		3	0	-3	ERLN2	-3	0.000222581	0.000106456	0	0	0.000164519	0	100	0.105254	6.64386	0.97776	2
127	P46977	STT3A	Dolichyl-diphosphooligosaccharide--protein glycosyltransferase subunit STT3A (Oligosaccharyl transferase subunit STT3A) (STT3-A) (EC 2.4.99.18) (B5) (Integral membrane protein 1) (Transmembrane protein TMC)		Membrane	TRANSMEM 18..38; /note="Helical"; /evidence="ECO:0000255"; TRANSMEM 120..138; /note="Helical"; /evidence="ECO:0000250|UniProtKB:P39007"; TRANSMEM 141..158; /note="Helical"; /evidence="ECO:0000250|UniProtKB:P39007"; TRANSMEM 170..189; /note="Helical"; /evidence="ECO:0000250|UniProtKB:P39007"; TRANSMEM 192..206; /note="Helical"; /evidence="ECO:0000250|UniProtKB:P39007"; TRANSMEM 212..228; /note="He…	6	STT3A	4	2	0	0		3	0	-3	STT3A	-3	0.000107028	5.11896e-05	0	0	7.9109e-05	0	100	0.105254	6.64386	0.97776	2
128	Q969X1	LFG3	Protein lifeguard 3 (Protein RECS1 homolog) (Transmembrane BAX inhibitor motif-containing protein 1)		Membrane	TRANSMEM 110..130; /note="Helical"; /evidence="ECO:0000255"; TRANSMEM 134..154; /note="Helical"; /evidence="ECO:0000255"; TRANSMEM 165..185; /note="Helical"; /evidence="ECO:0000255"; TRANSMEM 190..210; /note="Helical"; /evidence="ECO:0000255"; TRANSMEM 221..241; /note="Helical"; /evidence="ECO:0000255"; TRANSMEM 246..266; /note="Helical"; /evidence="ECO:0000255"; TRANSMEM 286..306; /note="Helical…	6	LFG3	3	3	0	0		3	0	-3	LFG3	-3	0.000181966	0.000174061	0	0	0.000178013	0	100	0.000492579	6.64386	3.30752	2
129	Q96BM9	ARL8A	ADP-ribosylation factor-like protein 8A (ADP-ribosylation factor-like protein 10B) (Novel small G protein indispensable for equal chromosome segregation 2)	INTRAMEM 1..19; /note="Note=Mediates targeting to membranes"; /evidence="ECO:0000250"	Membrane		6	ARL8A	3	3	0	0		3	0	-3	ARL8A	-3	0.000304254	0.000291038	0	0	0.000297646	0	100	0.000492579	6.64386	3.30752	2
130	P62191	PRS4	26S proteasome regulatory subunit 4 (P26s4) (26S proteasome AAA-ATPase subunit RPT2) (Proteasome 26S subunit ATPase 1)		Membrane		6	PRS4	3	3	0	0		3	0	-3	PRS4	-3	0.000128617	0.000123029	0	0	0.000125823	0	100	0.000492579	6.64386	3.30752	2
131	P61764	STXB1	Syntaxin-binding protein 1 (MUNC18-1) (N-Sec1) (Protein unc-18 homolog 1) (Unc18-1) (Protein unc-18 homolog A) (Unc-18A) (p67)		Membrane		6	STXB1	3	3	0	0		3	0	-3	STXB1	-3	9.52716e-05	9.1133e-05	0	0	9.32023e-05	0	100	0.000492579	6.64386	3.30752	2
132	Q5M775	CYTSB	Cytospin-B (Nuclear structure protein 5) (NSP5) (Sperm antigen HCMOGT-1) (Sperm antigen with calponin homology and coiled-coil domains 1)		Membrane		6	CYTSB	3	3	0	0		3	0	-3	CYTSB	-3	5.29881e-05	5.06863e-05	0	0	5.18372e-05	0	100	0.000492579	6.64386	3.30752	2
133	P19367	HXK1	Hexokinase-1 (EC 2.7.1.1) (Brain form hexokinase) (Hexokinase type I) (HK I) (Hexokinase-A)		Membrane		6	HXK1	3	3	0	0		3	0	-3	HXK1	-3	6.17135e-05	5.90327e-05	0	0	6.03731e-05	0	100	0.000492579	6.64386	3.30752	2
134	O76003	GLRX3	Glutaredoxin-3 (PKC-interacting cousin of thioredoxin) (PICOT) (PKC-theta-interacting protein) (PKCq-interacting protein) (Thioredoxin-like protein 2)		Membrane		6	GLRX3	3	3	0	0		3	0	-3	GLRX3	-3	0.000168929	0.000161591	0	0	0.00016526	0	100	0.000492579	6.64386	3.30752	2
135	P30049	ATPD	ATP synthase subunit delta, mitochondrial (ATP synthase F1 subunit delta) (F-ATPase delta subunit)		Membrane		6	ATPD	2	4	0	0		3	0	-3	ATPD	-3	0.000224569	0.000429627	0	0	0.000327098	0	100	0.0857959	6.64386	1.06653	2
136	P55789	ALR	FAD-linked sulfhydryl oxidase ALR (EC 1.8.3.2) (Augmenter of liver regeneration) (hERV1) (Hepatopoietin)		Membrane		6	ALR	2	4	0	0		3	0	-3	ALR	-3	0.000184037	0.000352084	0	0	0.000268061	0	100	0.0857959	6.64386	1.06653	2
137	Q9HD26	GOPC	Golgi-associated PDZ and coiled-coil motif-containing protein (CFTR-associated ligand) (Fused in glioblastoma) (PDZ protein interacting specifically with TC10) (PIST)		Membrane		6	GOPC	4	2	0	0		3	0	-3	GOPC	-3	0.000163323	7.8114e-05	0	0	0.000120718	0	100	0.105254	6.64386	0.97776	2
1607	Q8N766	EMC1	ER membrane protein complex subunit 1		Membrane	TRANSMEM 959..979; /note="Helical"; /evidence="ECO:0000255"	6	EMC1	5	1	0	0		3	0	-3	EMC1	-3	9.49837e-05	1.81715e-05	0	0	5.65776e-05	0	100	0.278612	6.64386	0.555
1614	O75694	NU155	Nuclear pore complex protein Nup155 (155 kDa nucleoporin) (Nucleoporin Nup155)		Membrane		6	NU155	1	5	0	0		3	0	-3	NU155	-3	1.35613e-05	6.4861e-05	0	0	3.92111e-05	0	100	0.265938	6.64386	0.575219
1615	Q9Y6Y8	S23IP	SEC23-interacting protein (p125)		Membrane		6	S23IP	6	0	0	0		3	0	-3	S23IP	-3	0.000113183	0	0	0	5.65913e-05	0	100	0.42265	6.64386	0.374019
279	Q9HBL0	TENS1	Tensin-1		Cell surface		6	TENS1	3	3	0	0		3	0	-3	TENS1	-3	3.26175e-05	3.12006e-05	0	0	3.1909e-05	0	100	0.000492579	6.64386	3.30752	2
1970	Q03135	CAV1	Caveolin-1	INTRAMEM 105..125; /note="Helical"; /evidence="ECO:0000255"	Cell membrane		12	CAV1	4	5	1	2		4.5	1.5	-3	CAV1	-3	0.000423905	0.000506863	0.000711477	0.00243253	0.000465384	0.001572	0.296045	0.32766	-1.75611	0.484577
350	P63027	VAMP2	Vesicle-associated membrane protein 2 (VAMP-2) (Synaptobrevin-2)		Cell membrane	TRANSMEM 95..114; /note="Helical; Anchor for type IV membrane protein"; /evidence="ECO:0000255"	6	VAMP2	3	3	0	0		3	0	-3	VAMP2	-3	0.000487856	0.000466664	0	0	0.00047726	0	100	0.000492579	6.64386	3.30752	2
351	O60488	ACSL4	Long-chain-fatty-acid--CoA ligase 4 (EC 6.2.1.3) (Arachidonate--CoA ligase) (EC 6.2.1.15) (Long-chain acyl-CoA synthetase 4) (LACS 4)		Cell membrane	TRANSMEM 8..28; /note="Helical; Signal-anchor for type III membrane protein"; /evidence="ECO:0000255"	6	ACSL4	3	3	0	0		3	0	-3	ACSL4	-3	7.9594e-05	7.61364e-05	0	0	7.78652e-05	0	100	0.000492579	6.64386	3.30752	2
352	Q07157	ZO1	Tight junction protein ZO-1 (Tight junction protein 1) (Zona occludens protein 1) (Zonula occludens protein 1)		Cell membrane		6	ZO1	3	3	0	0		3	0	-3	ZO1	-3	3.23749e-05	3.09685e-05	0	0	3.16717e-05	0	100	0.000492579	6.64386	3.30752	2
353	Q86YR5	GPSM1	G-protein-signaling modulator 1 (Activator of G-protein signaling 3)		Cell membrane		6	GPSM1	3	3	0	0		3	0	-3	GPSM1	-3	8.3839e-05	8.0197e-05	0	0	8.2018e-05	0	100	0.000492579	6.64386	3.30752	2
354	O75116	ROCK2	Rho-associated protein kinase 2 (EC 2.7.11.1) (Rho kinase 2) (Rho-associated, coiled-coil-containing protein kinase 2) (Rho-associated, coiled-coil-containing protein kinase II) (ROCK-II) (p164 ROCK-2)		Cell membrane		6	ROCK2	3	3	0	0		3	0	-3	ROCK2	-3	4.07718e-05	3.90007e-05	0	0	3.98863e-05	0	100	0.000492579	6.64386	3.30752	2
355	Q2M2I8	AAK1	AP2-associated protein kinase 1 (EC 2.7.11.1) (Adaptor-associated kinase 1)		Cell membrane		6	AAK1	2	4	0	0		3	0	-3	AAK1	-3	3.92586e-05	7.51065e-05	0	0	5.71825e-05	0	100	0.0857959	6.64386	1.06653	2
356	P09429	HMGB1	High mobility group protein B1 (High mobility group protein 1) (HMG-1)		Cell membrane		6	HMGB1	4	2	0	0		3	0	-3	HMGB1	-3	0.000350954	0.000167854	0	0	0.000259404	0	100	0.105254	6.64386	0.97776	2
357	Q13464	ROCK1	Rho-associated protein kinase 1 (EC 2.7.11.1) (Renal carcinoma antigen NY-REN-35) (Rho-associated, coiled-coil-containing protein kinase 1) (Rho-associated, coiled-coil-containing protein kinase I) (ROCK-I) (p160 ROCK-1) (p160ROCK)		Cell membrane		6	ROCK1	4	2	0	0		3	0	-3	ROCK1	-3	5.57275e-05	2.66534e-05	0	0	4.11904e-05	0	100	0.105254	6.64386	0.97776	2
2194	P46976	GLYG	Glycogenin-1 (GN-1) (GN1) (EC 2.4.1.186)				20	GLYG	4	9	6	1		6.5	3.5	-3	GLYG	-3	0.000215586	0.000463997	0.00217102	0.000618558	0.000339791	0.00139479	0.243615	0.311641	-2.03733	0.506345
1469	P21980	TGM2	Protein-glutamine gamma-glutamyltransferase 2 (EC 2.3.2.13) (Tissue transglutaminase) (Transglutaminase C) (TG(C)) (TGC) (TGase C) (Transglutaminase H) (TGase H) (Transglutaminase-2) (TGase-2)				12	TGM2	5	4	2	1		4.5	1.5	-3	TGM2	-3	0.000137291	0.000105062	0.000368684	0.000315131	0.000121176	0.000341908	0.354412	0.0194621	-1.4965	1.71081	1
506	P62244	RS15A	40S ribosomal protein S15a (Small ribosomal subunit protein uS8)				6	RS15A	3	3	0	0		3	0	-3	RS15A	-3	0.000435318	0.000416408	0	0	0.000425863	0	100	0.000492579	6.64386	3.30752	2
507	Q96EM0	T3HPD	Trans-3-hydroxy-L-proline dehydratase (EC 4.2.1.77) (Trans-L-3-hydroxyproline dehydratase)				6	T3HPD	3	3	0	0		3	0	-3	T3HPD	-3	0.000159862	0.000152918	0	0	0.00015639	0	100	0.000492579	6.64386	3.30752	2
508	Q15645	PCH2	Pachytene checkpoint protein 2 homolog (Human papillomavirus type 16 E1 protein-binding protein) (16E1-BP) (HPV16 E1 protein-binding protein) (Thyroid hormone receptor interactor 13) (Thyroid receptor-interacting protein 13) (TR-interacting protein 13) (TRIP-13)				6	PCH2	3	3	0	0		3	0	-3	PCH2	-3	0.000130998	0.000125308	0	0	0.000128153	0	100	0.000492579	6.64386	3.30752	2
509	O00193	SMAP	Small acidic protein				6	SMAP	3	3	0	0		3	0	-3	SMAP	-3	0.000309242	0.000295809	0	0	0.000302525	0	100	0.000492579	6.64386	3.30752	2
510	P18621	RL17	60S ribosomal protein L17 (60S ribosomal protein L23) (Large ribosomal subunit protein uL22) (PD-1)				6	RL17	3	3	0	0		3	0	-3	RL17	-3	0.000307561	0.000294201	0	0	0.000300881	0	100	0.000492579	6.64386	3.30752	2
511	A6NDU8	CE051	UPF0600 protein C5orf51				6	CE051	3	3	0	0		3	0	-3	CE051	-3	0.000192487	0.000184126	0	0	0.000188307	0	100	0.000492579	6.64386	3.30752	2
512	P08708	RS17	40S ribosomal protein S17 (Small ribosomal subunit protein eS17)				6	RS17	3	3	0	0		3	0	-3	RS17	-3	0.000419195	0.000400985	0	0	0.00041009	0	100	0.000492579	6.64386	3.30752	2
513	O14545	TRAD1	TRAF-type zinc finger domain-containing protein 1 (Protein FLN29)				6	TRAD1	2	4	0	0		3	0	-3	TRAD1	-3	6.4824e-05	0.000124016	0	0	9.442e-05	0	100	0.0857959	6.64386	1.06653	2
514	Q6P996	PDXD1	Pyridoxal-dependent decarboxylase domain-containing protein 1 (EC 4.1.1.-)				6	PDXD1	2	4	0	0		3	0	-3	PDXD1	-3	4.78776e-05	9.15956e-05	0	0	6.97366e-05	0	100	0.0857959	6.64386	1.06653	2
515	P51665	PSMD7	26S proteasome non-ATPase regulatory subunit 7 (26S proteasome regulatory subunit RPN8) (26S proteasome regulatory subunit S12) (Mov34 protein homolog) (Proteasome subunit p40)				6	PSMD7	4	2	0	0		3	0	-3	PSMD7	-3	0.000232886	0.000111385	0	0	0.000172135	0	100	0.105254	6.64386	0.97776	2
516	P12955	PEPD	Xaa-Pro dipeptidase (X-Pro dipeptidase) (EC 3.4.13.9) (Imidodipeptidase) (Peptidase D) (Proline dipeptidase) (Prolidase)				6	PEPD	4	2	0	0		3	0	-3	PEPD	-3	0.000153053	7.32021e-05	0	0	0.000113128	0	100	0.105254	6.64386	0.97776	2
517	P52788	SPSY	Spermine synthase (SPMSY) (EC 2.5.1.22) (Spermidine aminopropyltransferase)				6	SPSY	4	2	0	0		3	0	-3	SPSY	-3	0.000206161	9.86029e-05	0	0	0.000152382	0	100	0.105254	6.64386	0.97776	2
2211	Q15404	RSU1	Ras suppressor protein 1 (RSP-1) (Rsu-1)				6	RSU1	6	0	0	0		3	0	-3	RSU1	-3	0.000408602	0	0	0	0.000204301	0	100	0.42265	6.64386	0.374019
2453	Q93008	USP9X	Probable ubiquitin carboxyl-terminal hydrolase FAF-X (EC 3.4.19.12) (Deubiquitinating enzyme FAF-X) (Fat facets in mammals) (hFAM) (Fat facets protein-related, X-linked) (Ubiquitin thioesterase FAF-X) (Ubiquitin-specific protease 9, X chromosome) (Ubiquitin-specific-processing protease FAF-X)				18	USP9X	7	5	6	0		6	3	-3	USP9X	-3	5.13799e-05	3.51057e-05	0.000295664	0	4.32428e-05	0.000147832	0.292513	0.553135	-1.77343	0.257169
2518	Q9Y5Y2	NUBP2	Cytosolic Fe-S cluster assembly factor NUBP2 (Nucleotide-binding protein 2) (NBP 2)				8	NUBP2	3	4	1	0		3.5	0.5	-3	NUBP2	-3	0.000208824	0.000266337	0.000467317	0	0.00023758	0.000233659	1.01678	0.988221	0.0240143	0.00514588
2519	P29144	TPP2	Tripeptidyl-peptidase 2 (TPP-2) (EC 3.4.14.10) (Tripeptidyl aminopeptidase) (Tripeptidyl-peptidase II) (TPP-II)				8	TPP2	4	3	1	0		3.5	0.5	-3	TPP2	-3	6.04124e-05	4.33411e-05	0.000101395	0	5.18767e-05	5.06977e-05	1.02326	0.983786	0.0331661	0.00709918
2521	P07602	SAP	Prosaposin (Proactivator polypeptide) [Cleaved into: Saposin-A (Protein A); Saposin-B-Val; Saposin-B (Cerebroside sulfate activator) (CSAct) (Dispersin) (Sphingolipid activator protein 1) (SAP-1) (Sulfatide/GM1 activator); Saposin-C (A1 activator) (Co-beta-glucosidase) (Glucosylceramidase activator) (Sphingolipid activator protein 2) (SAP-2); Saposin-D (Component C) (Protein C)]				8	SAP	2	5	1	0		3.5	0.5	-3	SAP	-3	7.19991e-05	0.000172179	0.000241685	0	0.000122089	0.000120843	1.01031	0.993263	0.0148041	0.00293585
2522	O60518	RNBP6	Ran-binding protein 6 (RanBP6)				8	RNBP6	2	5	0	1		3.5	0.5	-3	RNBP6	-3	3.41426e-05	8.16485e-05	0	0.000195923	5.78956e-05	9.79616e-05	0.591002	0.729423	-0.758764	0.13702
973	Q6FIF0	ZFAN6	AN1-type zinc finger protein 6 (Associated with PRK1 protein) (Zinc finger A20 domain-containing protein 3)				6	ZFAN6	3	3	0	0		3	0	-3	ZFAN6	-3	0.000272074	0.000260255	0	0	0.000266164	0	100	0.000492579	6.64386	3.30752	2
974	Q9NUU7	DD19A	ATP-dependent RNA helicase DDX19A (EC 3.6.4.13) (DDX19-like protein) (DEAD box protein 19A)				6	DD19A	3	3	0	0		3	0	-3	DD19A	-3	0.000118392	0.000113249	0	0	0.00011582	0	100	0.000492579	6.64386	3.30752	2
975	Q9GZZ1	NAA50	N-alpha-acetyltransferase 50 (hNaa50p) (EC 2.3.1.258) (N-acetyltransferase 13) (N-acetyltransferase 5) (hNAT5) (N-acetyltransferase san homolog) (hSAN) (N-epsilon-acetyltransferase 50) (EC 2.3.1.-) (NatE catalytic subunit)				6	NAA50	3	3	0	0		3	0	-3	NAA50	-3	0.00033486	0.000320313	0	0	0.000327587	0	100	0.000492579	6.64386	3.30752	2
976	Q0VAA5	PLCX2	PI-PLC X domain-containing protein 2				6	PLCX2	3	3	0	0		3	0	-3	PLCX2	-3	0.000185545	0.000177485	0	0	0.000181515	0	100	0.000492579	6.64386	3.30752	2
977	Q9H2G2	SLK	STE20-like serine/threonine-protein kinase (STE20-like kinase) (hSLK) (EC 2.7.11.1) (CTCL tumor antigen se20-9) (STE20-related serine/threonine-protein kinase) (STE20-related kinase) (Serine/threonine-protein kinase 2)				6	SLK	3	3	0	0		3	0	-3	SLK	-3	4.58229e-05	4.38324e-05	0	0	4.48276e-05	0	100	0.000492579	6.64386	3.30752	2
978	P40426	PBX3	Pre-B-cell leukemia transcription factor 3 (Homeobox protein PBX3)				6	PBX3	3	3	0	0		3	0	-3	PBX3	-3	0.000130395	0.00012473	0	0	0.000127563	0	100	0.000492579	6.64386	3.30752	2
979	P48634	PRC2A	Protein PRRC2A (HLA-B-associated transcript 2) (Large proline-rich protein BAT2) (Proline-rich and coiled-coil-containing protein 2A) (Protein G2)				6	PRC2A	3	3	0	0		3	0	-3	PRC2A	-3	2.62361e-05	2.50964e-05	0	0	2.56663e-05	0	100	0.000492579	6.64386	3.30752	2
980	Q9BV86	NTM1A	N-terminal Xaa-Pro-Lys N-methyltransferase 1 (EC 2.1.1.244) (Alpha N-terminal protein methyltransferase 1A) (Methyltransferase-like protein 11A) (N-terminal RCC1 methyltransferase) (X-Pro-Lys N-terminal protein methyltransferase 1A) (NTM1A) [Cleaved into: N-terminal Xaa-Pro-Lys N-methyltransferase 1, N-terminally processed]				6	NTM1A	3	3	0	0		3	0	-3	NTM1A	-3	0.000253773	0.000242749	0	0	0.000248261	0	100	0.000492579	6.64386	3.30752	2
981	Q86U42	PABP2	Polyadenylate-binding protein 2 (PABP-2) (Poly(A)-binding protein 2) (Nuclear poly(A)-binding protein 1) (Poly(A)-binding protein II) (PABII) (Polyadenylate-binding nuclear protein 1)				6	PABP2	3	3	0	0		3	0	-3	PABP2	-3	0.000184939	0.000176905	0	0	0.000180922	0	100	0.000492579	6.64386	3.30752	2
982	Q9Y2K2	SIK3	Serine/threonine-protein kinase SIK3 (EC 2.7.11.1) (Salt-inducible kinase 3) (SIK-3) (Serine/threonine-protein kinase QSK)				6	SIK3	3	3	0	0		3	0	-3	SIK3	-3	4.28398e-05	4.09788e-05	0	0	4.19093e-05	0	100	0.000492579	6.64386	3.30752	2
983	Q96IJ6	GMPPA	Mannose-1-phosphate guanyltransferase alpha (GDP-mannose pyrophosphorylase A) (GMPP-alpha) (GTP-mannose-1-phosphate guanylyltransferase alpha)				6	GMPPA	3	3	0	0		3	0	-3	GMPPA	-3	0.000134741	0.000128888	0	0	0.000131815	0	100	0.000492579	6.64386	3.30752	2
984	Q96D46	NMD3	60S ribosomal export protein NMD3 (hNMD3)				6	NMD3	3	3	0	0		3	0	-3	NMD3	-3	0.000112508	0.00010762	0	0	0.000110064	0	100	0.000492579	6.64386	3.30752	2
985	Q9NSD9	SYFB	Phenylalanine--tRNA ligase beta subunit (EC 6.1.1.20) (Phenylalanyl-tRNA synthetase beta subunit) (PheRS)				6	SYFB	3	3	0	0		3	0	-3	SYFB	-3	9.60803e-05	9.19066e-05	0	0	9.39935e-05	0	100	0.000492579	6.64386	3.30752	2
986	Q9NX46	ADPRS	ADP-ribose glycohydrolase ARH3 (ADP-ribosylhydrolase 3) (O-acetyl-ADP-ribose deacetylase ARH3) (EC 3.5.1.-) (Poly(ADP-ribose) glycohydrolase ARH3) (EC 3.2.1.143) ([Protein ADP-ribosylarginine] hydrolase-like protein 2) ([Protein ADP-ribosylserine] hydrolase) (EC 3.2.2.-)				6	ADPRS	3	3	0	0		3	0	-3	ADPRS	-3	0.000155899	0.000149127	0	0	0.000152513	0	100	0.000492579	6.64386	3.30752	2
987	Q9UPY8	MARE3	Microtubule-associated protein RP/EB family member 3 (EB1 protein family member 3) (EBF3) (End-binding protein 3) (EB3) (RP3)				6	MARE3	3	3	0	0		3	0	-3	MARE3	-3	0.000201393	0.000192644	0	0	0.000197018	0	100	0.000492579	6.64386	3.30752	2
988	Q9HCN4	GPN1	GPN-loop GTPase 1 (EC 3.6.5.-) (MBD2-interacting protein) (MBDin) (RNAPII-associated protein 4) (XPA-binding protein 1)				6	GPN1	3	3	0	0		3	0	-3	GPN1	-3	0.000151314	0.000144741	0	0	0.000148027	0	100	0.000492579	6.64386	3.30752	2
989	Q9NWU5	RM22	39S ribosomal protein L22, mitochondrial (L22mt) (MRP-L22) (39S ribosomal protein L25, mitochondrial) (L25mt) (MRP-L25) (Mitochondrial large ribosomal subunit protein uL22m)				6	RM22	3	3	0	0		3	0	-3	RM22	-3	0.000274715	0.000262781	0	0	0.000268748	0	100	0.000492579	6.64386	3.30752	2
990	Q53H82	LACB2	Endoribonuclease LACTB2 (EC 3.1.27.-) (Beta-lactamase-like protein 2)				6	LACB2	3	3	0	0		3	0	-3	LACB2	-3	0.000196498	0.000187962	0	0	0.00019223	0	100	0.000492579	6.64386	3.30752	2
991	Q8TD16	BICD2	Protein bicaudal D homolog 2 (Bic-D 2)				6	BICD2	3	3	0	0		3	0	-3	BICD2	-3	6.86788e-05	6.56954e-05	0	0	6.71871e-05	0	100	0.000492579	6.64386	3.30752	2
992	Q9NYL2	M3K20	Mitogen-activated protein kinase kinase kinase 20 (EC 2.7.11.25) (Human cervical cancer suppressor gene 4 protein) (HCCS-4) (Leucine zipper- and sterile alpha motif-containing kinase) (MLK-like mitogen-activated protein triple kinase) (Mitogen-activated protein kinase kinase kinase MLT) (Mixed lineage kinase-related kinase) (MLK-related kinase) (MRK) (Sterile alpha motif- and leucine zipper-conta…				6	M3K20	3	3	0	0		3	0	-3	M3K20	-3	7.07391e-05	6.76662e-05	0	0	6.92027e-05	0	100	0.000492579	6.64386	3.30752	2
993	P16403	H12	Histone H1.2 (Histone H1c) (Histone H1d) (Histone H1s-1)				6	H12	3	3	0	0		3	0	-3	H12	-3	0.000265687	0.000254145	0	0	0.000259916	0	100	0.000492579	6.64386	3.30752	2
994	Q15532	SSXT	Protein SSXT (Protein SYT) (Synovial sarcoma translocated to X chromosome protein)				6	SSXT	3	3	0	0		3	0	-3	SSXT	-3	0.000135386	0.000129505	0	0	0.000132445	0	100	0.000492579	6.64386	3.30752	2
995	Q9H773	DCTP1	dCTP pyrophosphatase 1 (EC 3.6.1.12) (Deoxycytidine-triphosphatase 1) (dCTPase 1) (RS21C6) (XTP3-transactivated gene A protein)				6	DCTP1	2	4	0	0		3	0	-3	DCTP1	-3	0.000221927	0.000424572	0	0	0.00032325	0	100	0.0857959	6.64386	1.06653	2
996	Q8NFU5	IPMK	Inositol polyphosphate multikinase (EC 2.7.1.140) (EC 2.7.1.151) (EC 2.7.1.153) (Inositol 1,3,4,6-tetrakisphosphate 5-kinase)				6	IPMK	2	4	0	0		3	0	-3	IPMK	-3	9.06912e-05	0.000173503	0	0	0.000132097	0	100	0.0857959	6.64386	1.06653	2
997	Q13838	DX39B	Spliceosome RNA helicase DDX39B (EC 3.6.4.13) (56 kDa U2AF65-associated protein) (ATP-dependent RNA helicase p47) (DEAD box protein UAP56) (HLA-B-associated transcript 1 protein)				6	DX39B	2	4	0	0		3	0	-3	DX39B	-3	8.81485e-05	0.000168639	0	0	0.000128394	0	100	0.0857959	6.64386	1.06653	2
998	P26368	U2AF2	Splicing factor U2AF 65 kDa subunit (U2 auxiliary factor 65 kDa subunit) (hU2AF(65)) (hU2AF65) (U2 snRNP auxiliary factor large subunit)				6	U2AF2	2	4	0	0		3	0	-3	U2AF2	-3	7.94264e-05	0.000151952	0	0	0.000115689	0	100	0.0857959	6.64386	1.06653	2
999	Q7Z5L9	I2BP2	Interferon regulatory factor 2-binding protein 2 (IRF-2-binding protein 2) (IRF-2BP2)				6	I2BP2	2	4	0	0		3	0	-3	I2BP2	-3	6.42718e-05	0.00012296	0	0	9.36157e-05	0	100	0.0857959	6.64386	1.06653	2
1000	Q14738	2A5D	Serine/threonine-protein phosphatase 2A 56 kDa regulatory subunit delta isoform (PP2A B subunit isoform B'-delta) (PP2A B subunit isoform B56-delta) (PP2A B subunit isoform PR61-delta) (PP2A B subunit isoform R5-delta)				6	2A5D	2	4	0	0		3	0	-3	2A5D	-3	6.26703e-05	0.000119896	0	0	9.12831e-05	0	100	0.0857959	6.64386	1.06653	2
1001	Q32P44	EMAL3	Echinoderm microtubule-associated protein-like 3 (EMAP-3)				6	EMAL3	2	4	0	0		3	0	-3	EMAL3	-3	4.21066e-05	8.0555e-05	0	0	6.13308e-05	0	100	0.0857959	6.64386	1.06653	2
1002	O95373	IPO7	Importin-7 (Imp7) (Ran-binding protein 7) (RanBP7)				6	IPO7	2	4	0	0		3	0	-3	IPO7	-3	3.63464e-05	6.9535e-05	0	0	5.29407e-05	0	100	0.0857959	6.64386	1.06653	2
1003	P60900	PSA6	Proteasome subunit alpha type-6 (EC 3.4.25.1) (27 kDa prosomal protein) (PROS-27) (p27K) (Macropain iota chain) (Multicatalytic endopeptidase complex iota chain) (Proteasome iota chain)				6	PSA6	4	2	0	0		3	0	-3	PSA6	-3	0.000306728	0.000146702	0	0	0.000226715	0	100	0.105254	6.64386	0.97776	2
1004	Q13151	ROA0	Heterogeneous nuclear ribonucleoprotein A0 (hnRNP A0)				6	ROA0	4	2	0	0		3	0	-3	ROA0	-3	0.000247394	0.000118323	0	0	0.000182859	0	100	0.105254	6.64386	0.97776	2
1005	Q6P6C2	ALKB5	RNA demethylase ALKBH5 (EC 1.14.11.53) (Alkylated DNA repair protein alkB homolog 5) (Alpha-ketoglutarate-dependent dioxygenase alkB homolog 5)				6	ALKB5	4	2	0	0		3	0	-3	ALKB5	-3	0.00019151	9.15956e-05	0	0	0.000141553	0	100	0.105254	6.64386	0.97776	2
1006	Q969S3	ZN622	Zinc finger protein 622 (Zinc finger-like protein 9)				6	ZN622	4	2	0	0		3	0	-3	ZN622	-3	0.000158187	7.56575e-05	0	0	0.000116922	0	100	0.105254	6.64386	0.97776	2
1007	Q9Y285	SYFA	Phenylalanine--tRNA ligase alpha subunit (EC 6.1.1.20) (CML33) (Phenylalanyl-tRNA synthetase alpha subunit) (PheRS)				6	SYFA	4	2	0	0		3	0	-3	SYFA	-3	0.000148534	7.10407e-05	0	0	0.000109787	0	100	0.105254	6.64386	0.97776	2
1008	Q16222	UAP1	UDP-N-acetylhexosamine pyrophosphorylase (Antigen X) (AGX) (Sperm-associated antigen 2) [Includes: UDP-N-acetylgalactosamine pyrophosphorylase (EC 2.7.7.83) (AGX-1); UDP-N-acetylglucosamine pyrophosphorylase (EC 2.7.7.23) (AGX-2)]				6	UAP1	4	2	0	0		3	0	-3	UAP1	-3	0.00014455	6.91353e-05	0	0	0.000106843	0	100	0.105254	6.64386	0.97776	2
1009	Q14444	CAPR1	Caprin-1 (Cell cycle-associated protein 1) (Cytoplasmic activation- and proliferation-associated protein 1) (GPI-anchored membrane protein 1) (GPI-anchored protein p137) (GPI-p137) (p137GPI) (Membrane component chromosome 11 surface marker 1) (RNA granule protein 105)				6	CAPR1	4	2	0	0		3	0	-3	CAPR1	-3	0.000106425	5.09008e-05	0	0	7.86627e-05	0	100	0.105254	6.64386	0.97776	2
1010	P23497	SP100	Nuclear autoantigen Sp-100 (Nuclear dot-associated Sp100 protein) (Speckled 100 kDa)				6	SP100	4	2	0	0		3	0	-3	SP100	-3	8.5842e-05	4.10565e-05	0	0	6.34492e-05	0	100	0.105254	6.64386	0.97776	2
1011	P28074	PSB5	Proteasome subunit beta type-5 (EC 3.4.25.1) (Macropain epsilon chain) (Multicatalytic endopeptidase complex epsilon chain) (Proteasome chain 6) (Proteasome epsilon chain) (Proteasome subunit MB1) (Proteasome subunit X)				6	PSB5	4	2	0	0		3	0	-3	PSB5	-3	0.000286901	0.000137219	0	0	0.00021206	0	100	0.105254	6.64386	0.97776	2
1012	O75663	TIPRL	TIP41-like protein (Putative MAPK-activating protein PM10) (Type 2A-interacting protein) (TIP)				6	TIPRL	4	2	0	0		3	0	-3	TIPRL	-3	0.000277408	0.000132679	0	0	0.000205044	0	100	0.105254	6.64386	0.97776	2
1013	P49589	SYCC	Cysteine--tRNA ligase, cytoplasmic (EC 6.1.1.16) (Cysteinyl-tRNA synthetase) (CysRS)				6	SYCC	4	2	0	0		3	0	-3	SYCC	-3	0.000100876	4.82469e-05	0	0	7.45613e-05	0	100	0.105254	6.64386	0.97776	2
2552	Q86TI2	DPP9	Dipeptidyl peptidase 9 (DP9) (EC 3.4.14.5) (Dipeptidyl peptidase IV-related protein 2) (DPRP-2) (Dipeptidyl peptidase IX) (DPP IX) (Dipeptidyl peptidase-like protein 9) (DPLP9)				6	DPP9	1	5	0	0		3	0	-3	DPP9	-3	2.18584e-05	0.000104544	0	0	6.32013e-05	0	100	0.265938	6.64386	0.575219
2553	P11388	TOP2A	DNA topoisomerase 2-alpha (EC 5.6.2.2) (DNA topoisomerase II, alpha isozyme)				6	TOP2A	1	5	0	0		3	0	-3	TOP2A	-3	1.23212e-05	5.89299e-05	0	0	3.56255e-05	0	100	0.265938	6.64386	0.575219
2554	P28838	AMPL	Cytosol aminopeptidase (EC 3.4.11.1) (Leucine aminopeptidase 3) (LAP-3) (Leucyl aminopeptidase) (Peptidase S) (Proline aminopeptidase) (EC 3.4.11.5) (Prolyl aminopeptidase)				6	AMPL	5	1	0	0		3	0	-3	AMPL	-3	0.000181732	3.47675e-05	0	0	0.00010825	0	100	0.278612	6.64386	0.555
2555	Q9Y6M1	IF2B2	Insulin-like growth factor 2 mRNA-binding protein 2 (IGF2 mRNA-binding protein 2) (IMP-2) (Hepatocellular carcinoma autoantigen p62) (IGF-II mRNA-binding protein 2) (VICKZ family member 2)				6	IF2B2	5	1	0	0		3	0	-3	IF2B2	-3	0.000157461	3.01241e-05	0	0	9.37923e-05	0	100	0.278612	6.64386	0.555
2556	Q14152	EIF3A	Eukaryotic translation initiation factor 3 subunit A (eIF3a) (Eukaryotic translation initiation factor 3 subunit 10) (eIF-3-theta) (eIF3 p167) (eIF3 p180) (eIF3 p185)				6	EIF3A	5	1	0	0		3	0	-3	EIF3A	-3	6.82481e-05	1.30567e-05	0	0	4.06524e-05	0	100	0.278612	6.64386	0.555
2557	P12081	HARS1	Histidine--tRNA ligase, cytoplasmic (EC 6.1.1.21) (Histidyl-tRNA synthetase) (HisRS)				6	HARS1	5	1	0	0		3	0	-3	HARS1	-3	0.000185302	3.54505e-05	0	0	0.000110376	0	100	0.278612	6.64386	0.555
2558	P52594	AGFG1	Arf-GAP domain and FG repeat-containing protein 1 (HIV-1 Rev-binding protein) (Nucleoporin-like protein RIP) (Rev-interacting protein) (Rev/Rex activation domain-binding protein)				6	AGFG1	5	1	0	0		3	0	-3	AGFG1	-3	0.000167827	3.21073e-05	0	0	9.99672e-05	0	100	0.278612	6.64386	0.555
2559	Q13310	PABP4	Polyadenylate-binding protein 4 (PABP-4) (Poly(A)-binding protein 4) (Activated-platelet protein 1) (APP-1) (Inducible poly(A)-binding protein) (iPABP)				6	PABP4	0	6	0	0		3	0	-3	PABP4	-3	0	0.000168115	0	0	8.40574e-05	0	100	0.42265	6.64386	0.374019
1314	P43121	MUC18	Cell surface glycoprotein MUC18 (Cell surface glycoprotein P1H12) (Melanoma cell adhesion molecule) (Melanoma-associated antigen A32) (Melanoma-associated antigen MUC18) (S-endo 1 endothelial-associated antigen) (CD antigen CD146)		Membrane	TRANSMEM 560..583; /note="Helical"; /evidence="ECO:0000255"	93	MUC18	19	30	27	17		24.5	22	-2.5	MUC18	-2.5	0.000554817	0.000837972	0.00529313	0.00569724	0.000696394	0.00549518	0.126728	0.00263288	-2.98019	2.57957	1
1327	Q96N66	MBOA7	Lysophospholipid acyltransferase 7 (LPLAT 7) (EC 2.3.1.-) (1-acylglycerophosphatidylinositol O-acyltransferase) (EC 2.3.1.n4) (Bladder and breast carcinoma-overexpressed gene 1 protein) (Leukocyte receptor cluster member 4) (Lysophosphatidylinositol acyltransferase) (LPIAT) (Lyso-PI acyltransferase) (Membrane-bound O-acyltransferase domain-containing protein 7) (O-acyltransferase domain-containin…		Membrane	TRANSMEM 9..29; /note="Helical"; /evidence="ECO:0000255"; TRANSMEM 44..64; /note="Helical"; /evidence="ECO:0000255"; TRANSMEM 74..94; /note="Helical"; /evidence="ECO:0000255"; TRANSMEM 197..217; /note="Helical"; /evidence="ECO:0000255"; TRANSMEM 247..267; /note="Helical"; /evidence="ECO:0000255"; TRANSMEM 355..375; /note="Helical"; /evidence="ECO:0000255"; TRANSMEM 429..449; /note="Helical"; /evi…	17	MBOA7	6	5	4	2		5.5	3	-2.5	MBOA7	-2.5	0.000239794	0.000191148	0.00107325	0.000917352	0.000215471	0.000995299	0.216488	0.0107865	-2.20764	1.96712	1
1337	P50402	EMD	Emerin		Membrane	TRANSMEM 223..243; /note="Helical"; /evidence="ECO:0000255"	11	EMD	6	2	2	1		4	1.5	-2.5	EMD	-2.5	0.000445601	0.000142081	0.000997189	0.000852343	0.000293841	0.000924766	0.317746	0.0642623	-1.65405	1.19204	1
1581	O95487	SC24B	Protein transport protein Sec24B (SEC24-related protein B)		Membrane		11	SC24B	3	5	3	0		4	1.5	-2.5	SC24B	-2.5	4.46304e-05	7.11527e-05	0.000299628	0	5.78915e-05	0.000149814	0.386422	0.603288	-1.37175	0.219475
1588	P84157	MXRA7	Matrix-remodeling-associated protein 7		Membrane	TRANSMEM 7..27; /note="Helical"; /evidence="ECO:0000255"	9	MXRA7	2	5	2	0		3.5	1	-2.5	MXRA7	-2.5	0.000184939	0.000442263	0.0012416	0	0.000313601	0.000620799	0.505157	0.675872	-0.985196	0.170136
1589	Q02978	M2OM	Mitochondrial 2-oxoglutarate/malate carrier protein (OGCP) (Solute carrier family 25 member 11)		Membrane	TRANSMEM 24..42; /note="Helical; Name=1"; /evidence="ECO:0000255"; TRANSMEM 83..101; /note="Helical; Name=2"; /evidence="ECO:0000255"; TRANSMEM 119..140; /note="Helical; Name=3"; /evidence="ECO:0000255"; TRANSMEM 183..202; /note="Helical; Name=4"; /evidence="ECO:0000255"; TRANSMEM 222..240; /note="Helical; Name=5"; /evidence="ECO:0000255"; TRANSMEM 281..300; /note="Helical; Name=6"; /evidence="EC…	9	M2OM	5	2	1	1		3.5	1	-2.5	M2OM	-2.5	0.000300379	0.000114932	0.000403321	0.000689475	0.000207655	0.000546398	0.380044	0.185309	-1.39576	0.732104
138	O60337	MARH6	E3 ubiquitin-protein ligase MARCHF6 (EC 2.3.2.27) (Doa10 homolog) (Membrane-associated RING finger protein 6) (Membrane-associated RING-CH protein VI) (MARCH-VI) (Protein TEB-4) (RING finger protein 176) (RING-type E3 ubiquitin transferase MARCHF6)		Membrane	TRANSMEM 92..112; /note="Helical"; /evidence="ECO:0000255"; TRANSMEM 143..163; /note="Helical"; /evidence="ECO:0000255"; TRANSMEM 284..304; /note="Helical"; /evidence="ECO:0000255"; TRANSMEM 337..357; /note="Helical"; /evidence="ECO:0000255"; TRANSMEM 377..397; /note="Helical"; /evidence="ECO:0000255"; TRANSMEM 422..442; /note="Helical"; /evidence="ECO:0000255"; TRANSMEM 481..501; /note="Helical"…	5	MARH6	2	3	0	0		2.5	0	-2.5	MARH6	-2.5	4.14588e-05	5.94868e-05	0	0	5.04728e-05	0	100	0.0304456	6.64386	1.51648	2
139	Q9NS69	TOM22	Mitochondrial import receptor subunit TOM22 homolog (hTom22) (1C9-2) (Translocase of outer membrane 22 kDa subunit homolog)		Membrane	TRANSMEM 84..103; /note="Helical"; /evidence="ECO:0000255"	5	TOM22	2	3	0	0		2.5	0	-2.5	TOM22	-2.5	0.000265687	0.000381218	0	0	0.000323453	0	100	0.0304456	6.64386	1.51648	2
140	Q8N2K0	ABD12	Lysophosphatidylserine lipase ABHD12 (EC 3.1.-.-) (2-arachidonoylglycerol hydrolase ABHD12) (Abhydrolase domain-containing protein 12) (hABHD12) (Monoacylglycerol lipase ABHD12) (EC 3.1.1.23) (Oxidized phosphatidylserine lipase ABHD12) (EC 3.1.-.-)		Membrane	TRANSMEM 75..95; /note="Helical"; /evidence="ECO:0000250|UniProtKB:Q99LR1"	5	ABD12	3	2	0	0		2.5	0	-2.5	ABD12	-2.5	0.000142189	9.0675e-05	0	0	0.000116432	0	100	0.0456158	6.64386	1.34088	2
141	Q96PC5	MIA2	Melanoma inhibitory activity protein 2 (CTAGE family member 5 ER export factor) (Meningioma-expressed antigen 6/11)	INTRAMEM 606..626; /evidence="ECO:0000255"	Membrane	TRANSMEM 647..667; /note="Helical"; /evidence="ECO:0000255"	5	MIA2	2	3	0	0		2.5	0	-2.5	MIA2	-2.5	2.67192e-05	3.83378e-05	0	0	3.25285e-05	0	100	0.0304456	6.64386	1.51648	2
142	Q8WU17	RN139	E3 ubiquitin-protein ligase RNF139 (EC 2.3.2.27) (RING finger protein 139) (RING-type E3 ubiquitin transferase RNF139) (Translocation in renal carcinoma on chromosome 8 protein)		Membrane	TRANSMEM 51..71; /note="Helical"; /evidence="ECO:0000255"; TRANSMEM 85..105; /note="Helical"; /evidence="ECO:0000255"; TRANSMEM 125..145; /note="Helical"; /evidence="ECO:0000255"; TRANSMEM 154..174; /note="Helical"; /evidence="ECO:0000255"; TRANSMEM 178..198; /note="Helical"; /evidence="ECO:0000255"; TRANSMEM 293..313; /note="Helical"; /evidence="ECO:0000255"; TRANSMEM 323..343; /note="Helical"; …	5	RN139	2	3	0	0		2.5	0	-2.5	RN139	-2.5	5.68186e-05	8.15256e-05	0	0	6.91721e-05	0	100	0.0304456	6.64386	1.51648	2
143	O15173	PGRC2	Membrane-associated progesterone receptor component 2 (Progesterone membrane-binding protein) (Steroid receptor protein DG6)		Membrane	TRANSMEM 42..66; /note="Helical"; /evidence="ECO:0000255"	5	PGRC2	3	2	0	0		2.5	0	-2.5	PGRC2	-2.5	0.000253773	0.000161833	0	0	0.000207803	0	100	0.0456158	6.64386	1.34088	2
144	Q93050	VPP1	V-type proton ATPase 116 kDa subunit a isoform 1 (V-ATPase 116 kDa isoform a1) (Clathrin-coated vesicle/synaptic vesicle proton pump 116 kDa subunit) (Vacuolar adenosine triphosphatase subunit Ac116) (Vacuolar proton pump subunit 1) (Vacuolar proton translocating ATPase 116 kDa subunit a isoform 1)		Membrane	TRANSMEM 389..407; /note="Helical"; /evidence="ECO:0000255"; TRANSMEM 410..426; /note="Helical"; /evidence="ECO:0000255"; TRANSMEM 442..471; /note="Helical"; /evidence="ECO:0000255"; TRANSMEM 535..554; /note="Helical"; /evidence="ECO:0000255"; TRANSMEM 573..593; /note="Helical"; /evidence="ECO:0000255"; TRANSMEM 639..658; /note="Helical"; /evidence="ECO:0000255"; TRANSMEM 725..749; /note="Helical…	5	VPP1	2	3	0	0		2.5	0	-2.5	VPP1	-2.5	4.50747e-05	6.4675e-05	0	0	5.48749e-05	0	100	0.0304456	6.64386	1.51648	2
145	Q9NRP0	OSTC	Oligosaccharyltransferase complex subunit OSTC (Hydrophobic protein HSF-28)		Membrane	TRANSMEM 33..53; /note="Helical"; /evidence="ECO:0000255"; TRANSMEM 84..104; /note="Helical"; /evidence="ECO:0000255"; TRANSMEM 118..138; /note="Helical"; /evidence="ECO:0000255"	5	OSTC	2	3	0	0		2.5	0	-2.5	OSTC	-2.5	0.000253205	0.000363309	0	0	0.000308257	0	100	0.0304456	6.64386	1.51648	2
146	Q96J42	TXD15	Thioredoxin domain-containing protein 15		Membrane	TRANSMEM 322..342; /note="Helical"; /evidence="ECO:0000255"	5	TXD15	2	3	0	0		2.5	0	-2.5	TXD15	-2.5	0.000104799	0.000150369	0	0	0.000127584	0	100	0.0304456	6.64386	1.51648	2
147	O15120	PLCB	1-acyl-sn-glycerol-3-phosphate acyltransferase beta (EC 2.3.1.51) (1-acylglycerol-3-phosphate O-acyltransferase 2) (1-AGP acyltransferase 2) (1-AGPAT 2) (Lysophosphatidic acid acyltransferase beta) (LPAAT-beta)		Membrane	TRANSMEM 30..50; /note="Helical"; /evidence="ECO:0000255"; TRANSMEM 122..142; /note="Helical"; /evidence="ECO:0000255"	5	PLCB	3	2	0	0		2.5	0	-2.5	PLCB	-2.5	0.000203566	0.000129815	0	0	0.000166691	0	100	0.0456158	6.64386	1.34088	2
148	Q96GS4	BORC6	BLOC-1-related complex subunit 6 (Lysosome-dispersing protein) (Lyspersin)		Membrane		5	BORC6	2	3	0	0		2.5	0	-2.5	BORC6	-2.5	0.000105679	0.000151633	0	0	0.000128656	0	100	0.0304456	6.64386	1.51648	2
149	Q8N1B4	VPS52	Vacuolar protein sorting-associated protein 52 homolog (SAC2 suppressor of actin mutations 2-like protein)		Membrane		5	VPS52	2	3	0	0		2.5	0	-2.5	VPS52	-2.5	5.21819e-05	7.48727e-05	0	0	6.35273e-05	0	100	0.0304456	6.64386	1.51648	2
150	P84074	HPCA	Neuron-specific calcium-binding protein hippocalcin (Calcium-binding protein BDR-2)		Membrane		5	HPCA	2	3	0	0		2.5	0	-2.5	HPCA	-2.5	0.000195479	0.000280482	0	0	0.000237981	0	100	0.0304456	6.64386	1.51648	2
151	P61313	RL15	60S ribosomal protein L15 (Large ribosomal subunit protein eL15)		Membrane		5	RL15	2	3	0	0		2.5	0	-2.5	RL15	-2.5	0.000184939	0.000265358	0	0	0.000225148	0	100	0.0304456	6.64386	1.51648	2
152	P02462	CO4A1	Collagen alpha-1(IV) chain [Cleaved into: Arresten]		Membrane		5	CO4A1	2	3	0	0		2.5	0	-2.5	CO4A1	-2.5	2.26049e-05	3.24344e-05	0	0	2.75196e-05	0	100	0.0304456	6.64386	1.51648	2
153	Q9Y4R8	TELO2	Telomere length regulation protein TEL2 homolog (Protein clk-2 homolog) (hCLK2)		Membrane		5	TELO2	2	3	0	0		2.5	0	-2.5	TELO2	-2.5	4.50747e-05	6.4675e-05	0	0	5.48749e-05	0	100	0.0304456	6.64386	1.51648	2
154	Q02809	PLOD1	Procollagen-lysine,2-oxoglutarate 5-dioxygenase 1 (EC 1.14.11.4) (Lysyl hydroxylase 1) (LH1)		Membrane		5	PLOD1	3	2	0	0		2.5	0	-2.5	PLOD1	-2.5	7.78422e-05	4.96405e-05	0	0	6.37414e-05	0	100	0.0456158	6.64386	1.34088	2
155	P10606	COX5B	Cytochrome c oxidase subunit 5B, mitochondrial (Cytochrome c oxidase polypeptide Vb)		Membrane		5	COX5B	3	2	0	0		2.5	0	-2.5	COX5B	-2.5	0.000438692	0.000279757	0	0	0.000359225	0	100	0.0456158	6.64386	1.34088	2
156	Q6IQ22	RAB12	Ras-related protein Rab-12		Membrane		5	RAB12	3	2	0	0		2.5	0	-2.5	RAB12	-2.5	0.000231932	0.000147904	0	0	0.000189918	0	100	0.0456158	6.64386	1.34088	2
157	P09486	SPRC	SPARC (Basement-membrane protein 40) (BM-40) (Osteonectin) (ON) (Secreted protein acidic and rich in cysteine)		Membrane		5	SPRC	3	2	0	0		2.5	0	-2.5	SPRC	-2.5	0.00018677	0.000119104	0	0	0.000152937	0	100	0.0456158	6.64386	1.34088	2
158	Q9BZE9	ASPC1	Tether containing UBX domain for GLUT4 (Alveolar soft part sarcoma chromosomal region candidate gene 1 protein) (Alveolar soft part sarcoma locus) (Renal papillary cell carcinoma protein 17) (UBX domain-containing protein 9)		Membrane		5	ASPC1	3	2	0	0		2.5	0	-2.5	ASPC1	-2.5	0.000102335	6.52598e-05	0	0	8.37974e-05	0	100	0.0456158	6.64386	1.34088	2
159	Q96MW5	COG8	Conserved oligomeric Golgi complex subunit 8 (COG complex subunit 8) (Component of oligomeric Golgi complex 8)		Membrane		5	COG8	3	2	0	0		2.5	0	-2.5	COG8	-2.5	9.24695e-05	5.89684e-05	0	0	7.57189e-05	0	100	0.0456158	6.64386	1.34088	2
160	P48047	ATPO	ATP synthase subunit O, mitochondrial (ATP synthase peripheral stalk subunit OSCP) (Oligomycin sensitivity conferral protein) (OSCP)		Membrane		5	ATPO	3	2	0	0		2.5	0	-2.5	ATPO	-2.5	0.000265687	0.00016943	0	0	0.000217559	0	100	0.0456158	6.64386	1.34088	2
161	Q9UBB6	NCDN	Neurochondrin		Membrane		5	NCDN	3	2	0	0		2.5	0	-2.5	NCDN	-2.5	7.76287e-05	4.95043e-05	0	0	6.35665e-05	0	100	0.0456158	6.64386	1.34088	2
162	O00469	PLOD2	Procollagen-lysine,2-oxoglutarate 5-dioxygenase 2 (EC 1.14.11.4) (Lysyl hydroxylase 2) (LH2)		Membrane		5	PLOD2	3	2	0	0		2.5	0	-2.5	PLOD2	-2.5	7.6786e-05	4.8967e-05	0	0	6.28765e-05	0	100	0.0456158	6.64386	1.34088	2
163	Q10713	MPPA	Mitochondrial-processing peptidase subunit alpha (Alpha-MPP) (Inactive zinc metalloprotease alpha) (P-55)		Membrane		5	MPPA	3	2	0	0		2.5	0	-2.5	MPPA	-2.5	0.000107793	6.87403e-05	0	0	8.82666e-05	0	100	0.0456158	6.64386	1.34088	2
1620	O14828	SCAM3	Secretory carrier-associated membrane protein 3 (Secretory carrier membrane protein 3)		Membrane	TRANSMEM 171..191; /note="Helical"; /evidence="ECO:0000255"; TRANSMEM 197..217; /note="Helical"; /evidence="ECO:0000255"; TRANSMEM 247..267; /note="Helical"; /evidence="ECO:0000255"; TRANSMEM 277..297; /note="Helical"; /evidence="ECO:0000255"	5	SCAM3	1	4	0	0		2.5	0	-2.5	SCAM3	-2.5	5.43625e-05	0.000208004	0	0	0.000131183	0	100	0.229823	6.64386	0.638606
1621	Q15155	NOMO1	Nodal modulator 1 (pM5 protein)		Membrane	TRANSMEM 1156..1176; /note="Helical"; /evidence="ECO:0000255"	5	NOMO1	0	5	0	0		2.5	0	-2.5	NOMO1	-2.5	0	7.38311e-05	0	0	3.69156e-05	0	100	0.42265	6.64386	0.374019
1622	P00167	CYB5	Cytochrome b5 (Microsomal cytochrome b5 type A) (MCB5)		Membrane	TRANSMEM 109..131; /note="Helical"; /evidence="ECO:0000255"	5	CYB5	4	1	0	0		2.5	0	-2.5	CYB5	-2.5	0.000563098	0.000134659	0	0	0.000348878	0	100	0.244944	6.64386	0.610934
1623	Q8TC12	RDH11	Retinol dehydrogenase 11 (EC 1.1.1.300) (Androgen-regulated short-chain dehydrogenase/reductase 1) (HCV core-binding protein HCBP12) (Prostate short-chain dehydrogenase/reductase 1) (Retinal reductase 1) (RalR1) (Short chain dehydrogenase/reductase family 7C member 1)		Membrane	TRANSMEM 1..21; /note="Helical; Signal-anchor for type II membrane protein"; /evidence="ECO:0000269|PubMed:12036956, ECO:0000269|PubMed:12226107"	5	RDH11	4	1	0	0		2.5	0	-2.5	RDH11	-2.5	0.00023728	5.67432e-05	0	0	0.000147012	0	100	0.244944	6.64386	0.610934
1626	P43034	LIS1	Platelet-activating factor acetylhydrolase IB subunit alpha (Lissencephaly-1 protein) (LIS-1) (PAF acetylhydrolase 45 kDa subunit) (PAF-AH 45 kDa subunit) (PAF-AH alpha) (PAFAH alpha)		Membrane		5	LIS1	4	1	0	0		2.5	0	-2.5	LIS1	-2.5	0.000184037	4.40105e-05	0	0	0.000114024	0	100	0.244944	6.64386	0.610934
1627	P18859	ATP5J	ATP synthase-coupling factor 6, mitochondrial (ATPase subunit F6) (ATP synthase peripheral stalk subunit F6)		Membrane		5	ATP5J	4	1	0	0		2.5	0	-2.5	ATP5J	-2.5	0.000698658	0.000167077	0	0	0.000432868	0	100	0.244944	6.64386	0.610934
1628	Q02818	NUCB1	Nucleobindin-1 (CALNUC)		Membrane		5	NUCB1	4	1	0	0		2.5	0	-2.5	NUCB1	-2.5	0.000163677	3.91417e-05	0	0	0.000101409	0	100	0.244944	6.64386	0.610934
1629	O60568	PLOD3	Multifunctional procollagen lysine hydroxylase and glycosyltransferase LH3 [Includes: Procollagen-lysine,2-oxoglutarate 5-dioxygenase 3 (EC 1.14.11.4) (Lysyl hydroxylase 3) (LH3); Procollagen glycosyltransferase (EC 2.4.1.50) (EC 2.4.1.66) (Galactosylhydroxylysine-glucosyltransferase) (Procollagen galactosyltransferase) (Procollagen glucosyltransferase)]		Membrane		5	PLOD3	4	1	0	0		2.5	0	-2.5	PLOD3	-2.5	0.000102243	2.44503e-05	0	0	6.33465e-05	0	100	0.244944	6.64386	0.610934
1630	Q8N1F7	NUP93	Nuclear pore complex protein Nup93 (93 kDa nucleoporin) (Nucleoporin Nup93)		Membrane		5	NUP93	4	1	0	0		2.5	0	-2.5	NUP93	-2.5	9.21307e-05	2.20321e-05	0	0	5.70814e-05	0	100	0.244944	6.64386	0.610934
280	P17931	LEG3	Galectin-3 (Gal-3) (35 kDa lectin) (Carbohydrate-binding protein 35) (CBP 35) (Galactose-specific lectin 3) (Galactoside-binding protein) (GALBP) (IgE-binding protein) (L-31) (Laminin-binding protein) (Lectin L-29) (Mac-2 antigen)		Cell surface		5	LEG3	2	3	0	0		2.5	0	-2.5	LEG3	-2.5	0.00015091	0.000216532	0	0	0.000183721	0	100	0.0304456	6.64386	1.51648	2
1959	P46939	UTRO	Utrophin (Dystrophin-related protein 1) (DRP-1)		Cell membrane		17	UTRO	4	7	6	0		5.5	3	-2.5	UTRO	-2.5	2.19793e-05	3.6793e-05	0.000221339	0	2.93862e-05	0.00011067	0.26553	0.539913	-1.91305	0.267676
1430	O00161	SNP23	Synaptosomal-associated protein 23 (SNAP-23) (Vesicle-membrane fusion protein SNAP-23)		Cell membrane		11	SNP23	4	4	2	1		4	1.5	-2.5	SNP23	-2.5	0.000357607	0.000342073	0.00120041	0.00102604	0.00034984	0.00111323	0.314258	0.0128925	-1.66998	1.88966	1
1990	P35222	CTNB1	Catenin beta-1 (Beta-catenin)		Cell membrane		7	CTNB1	3	3	1	0		3	0.5	-2.5	CTNB1	-2.5	7.24601e-05	6.93124e-05	0.000162155	0	7.08862e-05	8.10774e-05	0.874303	0.911484	-0.193795	0.0402508
1992	Q15286	RAB35	Ras-related protein Rab-35 (GTP-binding protein RAY) (Ras-related protein Rab-1C)		Cell membrane		7	RAB35	0	6	1	0		3	0.5	-2.5	RAB35	-2.5	0	0.000538637	0.000630064	0	0.000269318	0.000315032	0.854891	0.922244	-0.226187	0.0351541
1993	Q13884	SNTB1	Beta-1-syntrophin (59 kDa dystrophin-associated protein A1 basic component 1) (DAPA1B) (BSYN2) (Syntrophin-2) (Tax interaction protein 43) (TIP-43)		Cell membrane		7	SNTB1	3	3	0	1		3	0.5	-2.5	SNTB1	-2.5	0.000105188	0.000100619	0	0.000402407	0.000102904	0.000201204	0.51144	0.673491	-0.967363	0.171669
358	Q9Y5S1	TRPV2	Transient receptor potential cation channel subfamily V member 2 (TrpV2) (Osm-9-like TRP channel 2) (OTRPC2) (Vanilloid receptor-like protein 1) (VRL-1)	INTRAMEM 572..609; /note="Pore-forming"; /evidence="ECO:0000255"	Cell membrane	TRANSMEM 391..411; /note="Helical"; /evidence="ECO:0000255"; TRANSMEM 435..455; /note="Helical"; /evidence="ECO:0000255"; TRANSMEM 472..492; /note="Helical"; /evidence="ECO:0000255"; TRANSMEM 494..514; /note="Helical"; /evidence="ECO:0000255"; TRANSMEM 538..558; /note="Helical"; /evidence="ECO:0000255"; TRANSMEM 622..642; /note="Helical"; /evidence="ECO:0000255"	5	TRPV2	2	3	0	0		2.5	0	-2.5	TRPV2	-2.5	4.93816e-05	7.08547e-05	0	0	6.01181e-05	0	100	0.0304456	6.64386	1.51648	2
359	Q8NFJ5	RAI3	Retinoic acid-induced protein 3 (G-protein coupled receptor family C group 5 member A) (Phorbol ester induced gene 1) (PEIG-1) (Retinoic acid-induced gene 1 protein) (RAIG-1)		Cell membrane	TRANSMEM 34..54; /note="Helical; Name=1"; /evidence="ECO:0000255"; TRANSMEM 69..89; /note="Helical; Name=2"; /evidence="ECO:0000255"; TRANSMEM 98..118; /note="Helical; Name=3"; /evidence="ECO:0000255"; TRANSMEM 130..150; /note="Helical; Name=4"; /evidence="ECO:0000255"; TRANSMEM 177..197; /note="Helical; Name=5"; /evidence="ECO:0000255"; TRANSMEM 213..233; /note="Helical; Name=6"; /evidence="ECO:…	5	RAI3	3	2	0	0		2.5	0	-2.5	RAI3	-2.5	0.000158519	0.000101089	0	0	0.000129804	0	100	0.0456158	6.64386	1.34088	2
360	Q13586	STIM1	Stromal interaction molecule 1		Cell membrane	TRANSMEM 214..234; /note="Helical"; /evidence="ECO:0000255"	5	STIM1	3	2	0	0		2.5	0	-2.5	STIM1	-2.5	8.26151e-05	5.26842e-05	0	0	6.76496e-05	0	100	0.0456158	6.64386	1.34088	2
361	Q9H4A6	GOLP3	Golgi phosphoprotein 3 (Coat protein GPP34) (Mitochondrial DNA absence factor) (MIDAS)		Cell membrane		5	GOLP3	2	3	0	0		2.5	0	-2.5	GOLP3	-2.5	0.000126602	0.000181654	0	0	0.000154128	0	100	0.0304456	6.64386	1.51648	2
362	O14807	RASM	Ras-related protein M-Ras (Ras-related protein R-Ras3)		Cell membrane		5	RASM	2	3	0	0		2.5	0	-2.5	RASM	-2.5	0.000181382	0.000260255	0	0	0.000220819	0	100	0.0304456	6.64386	1.51648	2
363	Q9Y5X3	SNX5	Sorting nexin-5		Cell membrane		5	SNX5	2	3	0	0		2.5	0	-2.5	SNX5	-2.5	9.3385e-05	0.000133993	0	0	0.000113689	0	100	0.0304456	6.64386	1.51648	2
364	P04899	GNAI2	Guanine nucleotide-binding protein G(i) subunit alpha-2 (Adenylate cyclase-inhibiting G alpha protein)		Cell membrane		5	GNAI2	3	2	0	0		2.5	0	-2.5	GNAI2	-2.5	0.000159412	0.000101658	0	0	0.000130535	0	100	0.0456158	6.64386	1.34088	2
365	P48059	LIMS1	LIM and senescent cell antigen-like-containing domain protein 1 (Particularly interesting new Cys-His protein 1) (PINCH-1) (Renal carcinoma antigen NY-REN-48)		Cell membrane		5	LIMS1	3	2	0	0		2.5	0	-2.5	LIMS1	-2.5	0.000174127	0.000111042	0	0	0.000142585	0	100	0.0456158	6.64386	1.34088	2
366	P48426	PI42A	Phosphatidylinositol 5-phosphate 4-kinase type-2 alpha (EC 2.7.1.149) (1-phosphatidylinositol 5-phosphate 4-kinase 2-alpha) (Diphosphoinositide kinase 2-alpha) (PIP5KIII) (Phosphatidylinositol 5-phosphate 4-kinase type II alpha) (PI(5)P 4-kinase type II alpha) (PIP4KII-alpha) (PtdIns(4)P-5-kinase B isoform) (PtdIns(4)P-5-kinase C isoform) (PtdIns(5)P-4-kinase isoform 2-alpha)		Cell membrane		5	PI42A	3	2	0	0		2.5	0	-2.5	PI42A	-2.5	0.000139387	8.88883e-05	0	0	0.000114138	0	100	0.0456158	6.64386	1.34088	2
367	Q9H4M9	EHD1	EH domain-containing protein 1 (PAST homolog 1) (hPAST1) (Testilin)		Cell membrane		5	EHD1	3	2	0	0		2.5	0	-2.5	EHD1	-2.5	0.000105976	6.75817e-05	0	0	8.6779e-05	0	100	0.0456158	6.64386	1.34088	2
368	Q08AE8	SPIR1	Protein spire homolog 1 (Spir-1)		Cell membrane		5	SPIR1	3	2	0	0		2.5	0	-2.5	SPIR1	-2.5	7.48562e-05	4.77363e-05	0	0	6.12963e-05	0	100	0.0456158	6.64386	1.34088	2
1998	P28908	TNR8	Tumor necrosis factor receptor superfamily member 8 (CD30L receptor) (Ki-1 antigen) (Lymphocyte activation antigen CD30) (CD antigen CD30)		Cell membrane	TRANSMEM 386..406; /note="Helical"; /evidence="ECO:0000255"	5	TNR8	0	5	0	0		2.5	0	-2.5	TNR8	-2.5	0	0.000151633	0	0	7.58165e-05	0	100	0.42265	6.64386	0.374019
2005	Q13177	PAK2	Serine/threonine-protein kinase PAK 2 (EC 2.7.11.1) (Gamma-PAK) (PAK65) (S6/H4 kinase) (p21-activated kinase 2) (PAK-2) (p58) [Cleaved into: PAK-2p27 (p27); PAK-2p34 (p34) (C-t-PAK2)]		Cell membrane		5	PAK2	4	1	0	0		2.5	0	-2.5	PAK2	-2.5	0.000143998	3.44357e-05	0	0	8.9217e-05	0	100	0.244944	6.64386	0.610934
2006	Q96CX2	KCD12	BTB/POZ domain-containing protein KCTD12 (Pfetin) (Predominantly fetal expressed T1 domain)		Cell membrane		5	KCD12	0	5	0	0		2.5	0	-2.5	KCD12	-2.5	0	0.000277605	0	0	0.000138803	0	100	0.42265	6.64386	0.374019
2007	P35241	RADI	Radixin		Cell membrane		5	RADI	0	5	0	0		2.5	0	-2.5	RADI	-2.5	0	0.000154754	0	0	7.7377e-05	0	100	0.42265	6.64386	0.374019
518	A0A0U1RRL7	MMPOS	Protein MMP24OS (MMP24 opposite strand)				5	MMPOS	2	3	0	0		2.5	0	-2.5	MMPOS	-2.5	0.000531374	0.000762436	0	0	0.000646905	0	100	0.0304456	6.64386	1.51648	2
519	Q9P0J7	KCMF1	E3 ubiquitin-protein ligase KCMF1 (EC 2.3.2.27) (FGF-induced in gastric cancer) (Potassium channel modulatory factor) (PCMF) (RING-type E3 ubiquitin transferase KCMF1) (ZZ-type zinc finger-containing protein 1)				5	KCMF1	2	3	0	0		2.5	0	-2.5	KCMF1	-2.5	9.90224e-05	0.000142081	0	0	0.000120552	0	100	0.0304456	6.64386	1.51648	2
520	P52306	GDS1	Rap1 GTPase-GDP dissociation stimulator 1 (Exchange factor smgGDS) (SMG GDS protein) (SMG P21 stimulatory GDP/GTP exchange protein)				5	GDS1	2	3	0	0		2.5	0	-2.5	GDS1	-2.5	6.21541e-05	8.91812e-05	0	0	7.56676e-05	0	100	0.0304456	6.64386	1.51648	2
521	P18077	RL35A	60S ribosomal protein L35a (Cell growth-inhibiting gene 33 protein) (Large ribosomal subunit protein eL33)				5	RL35A	2	3	0	0		2.5	0	-2.5	RL35A	-2.5	0.000342978	0.000492118	0	0	0.000417548	0	100	0.0304456	6.64386	1.51648	2
522	P20042	IF2B	Eukaryotic translation initiation factor 2 subunit 2 (Eukaryotic translation initiation factor 2 subunit beta) (eIF-2-beta)				5	IF2B	2	3	0	0		2.5	0	-2.5	IF2B	-2.5	0.000113296	0.000162561	0	0	0.000137929	0	100	0.0304456	6.64386	1.51648	2
523	Q9Y312	AAR2	Protein AAR2 homolog (AAR2 splicing factor homolog)				5	AAR2	2	3	0	0		2.5	0	-2.5	AAR2	-2.5	9.82488e-05	0.000140971	0	0	0.00011961	0	100	0.0304456	6.64386	1.51648	2
524	Q8WW59	SPRY4	SPRY domain-containing protein 4				5	SPRY4	2	3	0	0		2.5	0	-2.5	SPRY4	-2.5	0.000182259	0.000261512	0	0	0.000221885	0	100	0.0304456	6.64386	1.51648	2
525	Q96KB5	TOPK	Lymphokine-activated killer T-cell-originated protein kinase (EC 2.7.12.2) (Cancer/testis antigen 84) (CT84) (MAPKK-like protein kinase) (Nori-3) (PDZ-binding kinase) (Spermatogenesis-related protein kinase) (SPK) (T-LAK cell-originated protein kinase)				5	TOPK	2	3	0	0		2.5	0	-2.5	TOPK	-2.5	0.000117166	0.000168115	0	0	0.000142641	0	100	0.0304456	6.64386	1.51648	2
526	Q9BTY7	HGH1	Protein HGH1 homolog				5	HGH1	2	3	0	0		2.5	0	-2.5	HGH1	-2.5	9.67373e-05	0.000138803	0	0	0.00011777	0	100	0.0304456	6.64386	1.51648	2
527	Q99611	SPS2	Selenide, water dikinase 2 (EC 2.7.9.3) (Selenium donor protein 2) (Selenophosphate synthase 2)				5	SPS2	2	3	0	0		2.5	0	-2.5	SPS2	-2.5	8.42133e-05	0.000120833	0	0	0.000102523	0	100	0.0304456	6.64386	1.51648	2
528	Q6P5R6	RL22L	60S ribosomal protein L22-like 1 (Large ribosomal subunit protein eL22-like 1)				5	RL22L	3	2	0	0		2.5	0	-2.5	RL22L	-2.5	0.000463863	0.000295809	0	0	0.000379836	0	100	0.0456158	6.64386	1.34088	2
529	Q8TD55	PKHO2	Pleckstrin homology domain-containing family O member 2 (PH domain-containing family O member 2) (Pleckstrin homology domain-containing family Q member 1) (PH domain-containing family Q member 1)				5	PKHO2	3	2	0	0		2.5	0	-2.5	PKHO2	-2.5	0.000115492	7.36503e-05	0	0	9.45714e-05	0	100	0.0456158	6.64386	1.34088	2
530	P15170	ERF3A	Eukaryotic peptide chain release factor GTP-binding subunit ERF3A (Eukaryotic peptide chain release factor subunit 3a) (eRF3a) (G1 to S phase transition protein 1 homolog)				5	ERF3A	3	2	0	0		2.5	0	-2.5	ERF3A	-2.5	0.000113409	7.23219e-05	0	0	9.28657e-05	0	100	0.0456158	6.64386	1.34088	2
531	Q9Y3X0	CCDC9	Coiled-coil domain-containing protein 9				5	CCDC9	3	2	0	0		2.5	0	-2.5	CCDC9	-2.5	0.000106575	6.79636e-05	0	0	8.72693e-05	0	100	0.0456158	6.64386	1.34088	2
532	Q8TF05	PP4R1	Serine/threonine-protein phosphatase 4 regulatory subunit 1				5	PP4R1	3	2	0	0		2.5	0	-2.5	PP4R1	-2.5	5.95698e-05	3.79881e-05	0	0	4.87789e-05	0	100	0.0456158	6.64386	1.34088	2
533	P22102	PUR2	Trifunctional purine biosynthetic protein adenosine-3 [Includes: Phosphoribosylamine--glycine ligase (EC 6.3.4.13) (Glycinamide ribonucleotide synthetase) (GARS) (Phosphoribosylglycinamide synthetase); Phosphoribosylformylglycinamidine cyclo-ligase (EC 6.3.3.1) (AIR synthase) (AIRS) (Phosphoribosyl-aminoimidazole synthetase); Phosphoribosylglycinamide formyltransferase (EC 2.1.2.2) (5'-phosphorib…				5	PUR2	3	2	0	0		2.5	0	-2.5	PUR2	-2.5	5.6031e-05	3.57313e-05	0	0	4.58812e-05	0	100	0.0456158	6.64386	1.34088	2
534	Q9UGV2	NDRG3	Protein NDRG3 (N-myc downstream-regulated gene 3 protein)				5	NDRG3	3	2	0	0		2.5	0	-2.5	NDRG3	-2.5	0.00015091	9.62364e-05	0	0	0.000123573	0	100	0.0456158	6.64386	1.34088	2
2213	Q7Z6K3	PTAR1	Protein prenyltransferase alpha subunit repeat-containing protein 1				5	PTAR1	1	4	0	0		2.5	0	-2.5	PTAR1	-2.5	4.69248e-05	0.000179546	0	0	0.000113235	0	100	0.229823	6.64386	0.638606
2214	O00232	PSD12	26S proteasome non-ATPase regulatory subunit 12 (26S proteasome regulatory subunit RPN5) (26S proteasome regulatory subunit p55)				5	PSD12	4	1	0	0		2.5	0	-2.5	PSD12	-2.5	0.000165472	3.95709e-05	0	0	0.000102521	0	100	0.244944	6.64386	0.610934
2505	Q9NYU2	UGGG1	UDP-glucose:glycoprotein glucosyltransferase 1 (UGT1) (hUGT1) (EC 2.4.1.-) (UDP--Glc:glycoprotein glucosyltransferase) (UDP-glucose ceramide glucosyltransferase-like 1)				9	UGGG1	4	3	1	1		3.5	1	-2.5	UGGG1	-2.5	4.85242e-05	3.48122e-05	8.14424e-05	0.000139225	4.16682e-05	0.000110334	0.377656	0.146889	-1.40486	0.83301
2506	Q92973	TNPO1	Transportin-1 (Importin beta-2) (Karyopherin beta-2) (M9 region interaction protein) (MIP)				9	TNPO1	4	3	1	1		3.5	1	-2.5	TNPO1	-2.5	8.40257e-05	6.02817e-05	0.000141028	0.000241086	7.21537e-05	0.000191057	0.377656	0.146889	-1.40486	0.83301
2536	Q5VYK3	ECM29	Proteasome adapter and scaffold protein ECM29 (Ecm29 proteasome adapter and scaffold) (Proteasome-associated protein ECM29 homolog)				7	ECM29	3	3	0	1		3	0.5	-2.5	ECM29	-2.5	3.06728e-05	2.93404e-05	0	0.000117342	3.00066e-05	5.86708e-05	0.51144	0.673491	-0.967363	0.171669
1014	P63313	TYB10	Thymosin beta-10				5	TYB10	2	3	0	0		2.5	0	-2.5	TYB10	-2.5	0.000857444	0.00123029	0	0	0.00104387	0	100	0.0304456	6.64386	1.51648	2
1015	P62854	RS26	40S ribosomal protein S26 (Small ribosomal subunit protein eS26)				5	RS26	2	3	0	0		2.5	0	-2.5	RS26	-2.5	0.000328066	0.000470722	0	0	0.000399394	0	100	0.0304456	6.64386	1.51648	2
1016	Q04837	SSBP	Single-stranded DNA-binding protein, mitochondrial (Mt-SSB) (MtSSB) (PWP1-interacting protein 17)				5	SSBP	2	3	0	0		2.5	0	-2.5	SSBP	-2.5	0.000254916	0.000365763	0	0	0.00031034	0	100	0.0304456	6.64386	1.51648	2
1017	P00491	PNPH	Purine nucleoside phosphorylase (PNP) (EC 2.4.2.1) (Inosine phosphorylase) (Inosine-guanosine phosphorylase)				5	PNPH	2	3	0	0		2.5	0	-2.5	PNPH	-2.5	0.000130545	0.000187311	0	0	0.000158928	0	100	0.0304456	6.64386	1.51648	2
1018	P08621	RU17	U1 small nuclear ribonucleoprotein 70 kDa (U1 snRNP 70 kDa) (U1-70K) (snRNP70)				5	RU17	2	3	0	0		2.5	0	-2.5	RU17	-2.5	8.6333e-05	0.000123874	0	0	0.000105104	0	100	0.0304456	6.64386	1.51648	2
1019	Q9NP81	SYSM	Serine--tRNA ligase, mitochondrial (EC 6.1.1.11) (SerRSmt) (Seryl-tRNA synthetase) (SerRS) (Seryl-tRNA(Ser/Sec) synthetase)				5	SYSM	2	3	0	0		2.5	0	-2.5	SYSM	-2.5	7.28331e-05	0.000104504	0	0	8.86685e-05	0	100	0.0304456	6.64386	1.51648	2
1020	P43652	AFAM	Afamin (Alpha-albumin) (Alpha-Alb)				5	AFAM	2	3	0	0		2.5	0	-2.5	AFAM	-2.5	6.29842e-05	9.03722e-05	0	0	7.66782e-05	0	100	0.0304456	6.64386	1.51648	2
1021	Q5H9R7	PP6R3	Serine/threonine-protein phosphatase 6 regulatory subunit 3 (SAPS domain family member 3) (Sporulation-induced transcript 4-associated protein SAPL)				5	PP6R3	2	3	0	0		2.5	0	-2.5	PP6R3	-2.5	4.3216e-05	6.2008e-05	0	0	5.2612e-05	0	100	0.0304456	6.64386	1.51648	2
1022	P32119	PRDX2	Peroxiredoxin-2 (EC 1.11.1.15) (Natural killer cell-enhancing factor B) (NKEF-B) (PRP) (Thiol-specific antioxidant protein) (TSA) (Thioredoxin peroxidase 1) (Thioredoxin-dependent peroxide reductase 1)				5	PRDX2	2	3	0	0		2.5	0	-2.5	PRDX2	-2.5	0.000190543	0.000273399	0	0	0.000231971	0	100	0.0304456	6.64386	1.51648	2
1023	P50213	IDH3A	Isocitrate dehydrogenase [NAD] subunit alpha, mitochondrial (EC 1.1.1.41) (Isocitric dehydrogenase subunit alpha) (NAD(+)-specific ICDH subunit alpha)				5	IDH3A	2	3	0	0		2.5	0	-2.5	IDH3A	-2.5	0.000103081	0.000147904	0	0	0.000125493	0	100	0.0304456	6.64386	1.51648	2
1024	P10619	PPGB	Lysosomal protective protein (EC 3.4.16.5) (Carboxypeptidase C) (Carboxypeptidase L) (Cathepsin A) (Protective protein cathepsin A) (PPCA) (Protective protein for beta-galactosidase) [Cleaved into: Lysosomal protective protein 32 kDa chain; Lysosomal protective protein 20 kDa chain]				5	PPGB	2	3	0	0		2.5	0	-2.5	PPGB	-2.5	7.8599e-05	0.000112777	0	0	9.5688e-05	0	100	0.0304456	6.64386	1.51648	2
1025	P25205	MCM3	DNA replication licensing factor MCM3 (EC 3.6.4.12) (DNA polymerase alpha holoenzyme-associated protein P1) (P1-MCM3) (RLF subunit beta) (p102)				5	MCM3	2	3	0	0		2.5	0	-2.5	MCM3	-2.5	4.66925e-05	6.69963e-05	0	0	5.68444e-05	0	100	0.0304456	6.64386	1.51648	2
1026	Q93009	UBP7	Ubiquitin carboxyl-terminal hydrolase 7 (EC 3.4.19.12) (Deubiquitinating enzyme 7) (Herpesvirus-associated ubiquitin-specific protease) (Ubiquitin thioesterase 7) (Ubiquitin-specific-processing protease 7)				5	UBP7	2	3	0	0		2.5	0	-2.5	UBP7	-2.5	3.42355e-05	4.91225e-05	0	0	4.1679e-05	0	100	0.0304456	6.64386	1.51648	2
1027	P61758	PFD3	Prefoldin subunit 3 (HIBBJ46) (von Hippel-Lindau-binding protein 1) (VBP-1) (VHL-binding protein 1)				5	PFD3	2	3	0	0		2.5	0	-2.5	PFD3	-2.5	0.00019151	0.000274787	0	0	0.000233149	0	100	0.0304456	6.64386	1.51648	2
1028	Q9NWV8	BABA1	BRISC and BRCA1-A complex member 1 (Mediator of RAP80 interactions and targeting subunit of 40 kDa) (New component of the BRCA1-A complex)				5	BABA1	2	3	0	0		2.5	0	-2.5	BABA1	-2.5	0.000114673	0.000164538	0	0	0.000139606	0	100	0.0304456	6.64386	1.51648	2
1029	Q96PU8	QKI	Protein quaking (Hqk) (HqkI)				5	QKI	2	3	0	0		2.5	0	-2.5	QKI	-2.5	0.000110638	0.000158748	0	0	0.000134693	0	100	0.0304456	6.64386	1.51648	2
1030	P61011	SRP54	Signal recognition particle 54 kDa protein (SRP54)				5	SRP54	2	3	0	0		2.5	0	-2.5	SRP54	-2.5	7.48562e-05	0.000107407	0	0	9.11315e-05	0	100	0.0304456	6.64386	1.51648	2
1031	Q2TAY7	SMU1	WD40 repeat-containing protein SMU1 (Smu-1 suppressor of mec-8 and unc-52 protein homolog) [Cleaved into: WD40 repeat-containing protein SMU1, N-terminally processed]				5	SMU1	2	3	0	0		2.5	0	-2.5	SMU1	-2.5	7.3543e-05	0.000105522	0	0	8.95327e-05	0	100	0.0304456	6.64386	1.51648	2
1032	Q7Z4V5	HDGR2	Hepatoma-derived growth factor-related protein 2 (HDGF-related protein 2) (HRP-2) (Hepatoma-derived growth factor 2) (HDGF-2)				5	HDGR2	2	3	0	0		2.5	0	-2.5	HDGR2	-2.5	5.62258e-05	8.06751e-05	0	0	6.84505e-05	0	100	0.0304456	6.64386	1.51648	2
1033	O43719	HTSF1	HIV Tat-specific factor 1 (Tat-SF1)				5	HTSF1	2	3	0	0		2.5	0	-2.5	HTSF1	-2.5	4.99703e-05	7.16993e-05	0	0	6.08348e-05	0	100	0.0304456	6.64386	1.51648	2
1034	Q9BXP5	SRRT	Serrate RNA effector molecule homolog (Arsenite-resistance protein 2)				5	SRRT	2	3	0	0		2.5	0	-2.5	SRRT	-2.5	4.3068e-05	6.17956e-05	0	0	5.24318e-05	0	100	0.0304456	6.64386	1.51648	2
1035	O15541	R113A	E3 ubiquitin-protein ligase RNF113A (EC 2.3.2.27) (Cwc24 homolog) (RING finger protein 113A) (Zinc finger protein 183)				5	R113A	2	3	0	0		2.5	0	-2.5	R113A	-2.5	0.000109993	0.000157822	0	0	0.000133907	0	100	0.0304456	6.64386	1.51648	2
1036	P28300	LYOX	Protein-lysine 6-oxidase (EC 1.4.3.13) (Lysyl oxidase) [Cleaved into: Protein-lysine 6-oxidase, long form; Protein-lysine 6-oxidase, short form]				5	LYOX	2	3	0	0		2.5	0	-2.5	LYOX	-2.5	9.04737e-05	0.000129815	0	0	0.000110145	0	100	0.0304456	6.64386	1.51648	2
1037	O95361	TRI16	Tripartite motif-containing protein 16 (EC 2.3.2.27) (E3 ubiquitin-protein ligase TRIM16) (Estrogen-responsive B box protein)				5	TRI16	2	3	0	0		2.5	0	-2.5	TRI16	-2.5	6.68928e-05	9.59805e-05	0	0	8.14366e-05	0	100	0.0304456	6.64386	1.51648	2
1038	P29353	SHC1	SHC-transforming protein 1 (SHC-transforming protein 3) (SHC-transforming protein A) (Src homology 2 domain-containing-transforming protein C1) (SH2 domain protein C1)				5	SHC1	2	3	0	0		2.5	0	-2.5	SHC1	-2.5	6.47128e-05	9.28524e-05	0	0	7.87826e-05	0	100	0.0304456	6.64386	1.51648	2
1039	Q9Y263	PLAP	Phospholipase A-2-activating protein (PLA2P) (PLAP)				5	PLAP	2	3	0	0		2.5	0	-2.5	PLAP	-2.5	4.7456e-05	6.80918e-05	0	0	5.77739e-05	0	100	0.0304456	6.64386	1.51648	2
1040	P01023	A2MG	Alpha-2-macroglobulin (Alpha-2-M) (C3 and PZP-like alpha-2-macroglobulin domain-containing protein 5)				5	A2MG	2	3	0	0		2.5	0	-2.5	A2MG	-2.5	2.55953e-05	3.67252e-05	0	0	3.11603e-05	0	100	0.0304456	6.64386	1.51648	2
1041	Q969H8	MYDGF	Myeloid-derived growth factor (MYDGF)				5	MYDGF	3	2	0	0		2.5	0	-2.5	MYDGF	-2.5	0.000327117	0.000208605	0	0	0.000267861	0	100	0.0456158	6.64386	1.34088	2
1042	O43324	MCA3	Eukaryotic translation elongation factor 1 epsilon-1 (Aminoacyl tRNA synthetase complex-interacting multifunctional protein 3) (Elongation factor p18) (Multisynthase complex auxiliary component p18)				5	MCA3	3	2	0	0		2.5	0	-2.5	MCA3	-2.5	0.000325237	0.000207406	0	0	0.000266322	0	100	0.0456158	6.64386	1.34088	2
1043	Q96IK1	BOD1	Biorientation of chromosomes in cell division protein 1 (Biorientation defective protein 1) (Protein FAM44B)				5	BOD1	3	2	0	0		2.5	0	-2.5	BOD1	-2.5	0.000305899	0.000195074	0	0	0.000250486	0	100	0.0456158	6.64386	1.34088	2
1044	P30405	PPIF	Peptidyl-prolyl cis-trans isomerase F, mitochondrial (PPIase F) (EC 5.2.1.8) (Cyclophilin D) (CyP-D) (CypD) (Cyclophilin F) (Mitochondrial cyclophilin) (CyP-M) (Rotamase F)				5	PPIF	3	2	0	0		2.5	0	-2.5	PPIF	-2.5	0.000273388	0.000174341	0	0	0.000223865	0	100	0.0456158	6.64386	1.34088	2
1045	Q07955	SRSF1	Serine/arginine-rich splicing factor 1 (Alternative-splicing factor 1) (ASF-1) (Splicing factor, arginine/serine-rich 1) (pre-mRNA-splicing factor SF2, P33 subunit)				5	SRSF1	3	2	0	0		2.5	0	-2.5	SRSF1	-2.5	0.000228191	0.000145519	0	0	0.000186855	0	100	0.0456158	6.64386	1.34088	2
1046	Q13162	PRDX4	Peroxiredoxin-4 (EC 1.11.1.15) (Antioxidant enzyme AOE372) (AOE37-2) (Peroxiredoxin IV) (Prx-IV) (Thioredoxin peroxidase AO372) (Thioredoxin-dependent peroxide reductase A0372)				5	PRDX4	3	2	0	0		2.5	0	-2.5	PRDX4	-2.5	0.000208824	0.000133168	0	0	0.000170996	0	100	0.0456158	6.64386	1.34088	2
1047	Q9NUI1	DECR2	Peroxisomal 2,4-dienoyl-CoA reductase (pDCR) (EC 1.3.1.34) (2,4-dienoyl-CoA reductase 2) (Short chain dehydrogenase/reductase family 17C member 1)				5	DECR2	3	2	0	0		2.5	0	-2.5	DECR2	-2.5	0.000193806	0.000123591	0	0	0.000158699	0	100	0.0456158	6.64386	1.34088	2
1048	P31483	TIA1	Nucleolysin TIA-1 isoform p40 (RNA-binding protein TIA-1) (T-cell-restricted intracellular antigen-1) (TIA-1) (p40-TIA-1)				5	TIA1	3	2	0	0		2.5	0	-2.5	TIA1	-2.5	0.00014661	9.34939e-05	0	0	0.000120052	0	100	0.0456158	6.64386	1.34088	2
1049	Q12849	GRSF1	G-rich sequence factor 1 (GRSF-1)				5	GRSF1	3	2	0	0		2.5	0	-2.5	GRSF1	-2.5	0.000117899	7.51847e-05	0	0	9.65416e-05	0	100	0.0456158	6.64386	1.34088	2
1050	P05091	ALDH2	Aldehyde dehydrogenase, mitochondrial (EC 1.2.1.3) (ALDH class 2) (ALDH-E2) (ALDHI)				5	ALDH2	3	2	0	0		2.5	0	-2.5	ALDH2	-2.5	0.000109461	6.9804e-05	0	0	8.96325e-05	0	100	0.0456158	6.64386	1.34088	2
1051	Q9UHX1	PUF60	Poly(U)-binding-splicing factor PUF60 (60 kDa poly(U)-binding-splicing factor) (FUSE-binding protein-interacting repressor) (FBP-interacting repressor) (Ro-binding protein 1) (RoBP1) (Siah-binding protein 1) (Siah-BP1)				5	PUF60	3	2	0	0		2.5	0	-2.5	PUF60	-2.5	0.000101237	6.45593e-05	0	0	8.2898e-05	0	100	0.0456158	6.64386	1.34088	2
1052	Q9NRR5	UBQL4	Ubiquilin-4 (Ataxin-1 interacting ubiquitin-like protein) (A1Up) (Ataxin-1 ubiquitin-like-interacting protein A1U) (Connexin43-interacting protein of 75 kDa) (CIP75)				5	UBQL4	3	2	0	0		2.5	0	-2.5	UBQL4	-2.5	9.41619e-05	6.00477e-05	0	0	7.71048e-05	0	100	0.0456158	6.64386	1.34088	2
1053	P17844	DDX5	Probable ATP-dependent RNA helicase DDX5 (EC 3.6.4.13) (DEAD box protein 5) (RNA helicase p68)				5	DDX5	3	2	0	0		2.5	0	-2.5	DDX5	-2.5	9.21683e-05	5.87763e-05	0	0	7.54723e-05	0	100	0.0456158	6.64386	1.34088	2
1054	Q86VS8	HOOK3	Protein Hook homolog 3 (h-hook3) (hHK3)				5	HOOK3	3	2	0	0		2.5	0	-2.5	HOOK3	-2.5	7.8818e-05	5.02627e-05	0	0	6.45404e-05	0	100	0.0456158	6.64386	1.34088	2
1055	Q2NL82	TSR1	Pre-rRNA-processing protein TSR1 homolog				5	TSR1	3	2	0	0		2.5	0	-2.5	TSR1	-2.5	7.03872e-05	4.48864e-05	0	0	5.76368e-05	0	100	0.0456158	6.64386	1.34088	2
1056	Q6VY07	PACS1	Phosphofurin acidic cluster sorting protein 1 (PACS-1)				5	PACS1	3	2	0	0		2.5	0	-2.5	PACS1	-2.5	5.87656e-05	3.74752e-05	0	0	4.81204e-05	0	100	0.0456158	6.64386	1.34088	2
1057	Q9Y3P9	RBGP1	Rab GTPase-activating protein 1 (GAP and centrosome-associated protein) (Rab6 GTPase-activating protein GAPCenA)				5	RBGP1	3	2	0	0		2.5	0	-2.5	RBGP1	-2.5	5.29386e-05	3.37593e-05	0	0	4.33489e-05	0	100	0.0456158	6.64386	1.34088	2
1058	Q13045	FLII	Protein flightless-1 homolog				5	FLII	3	2	0	0		2.5	0	-2.5	FLII	-2.5	4.45952e-05	2.84387e-05	0	0	3.65169e-05	0	100	0.0456158	6.64386	1.34088	2
1059	P0DPB6	RPAC2	DNA-directed RNA polymerases I and III subunit RPAC2 (RNA polymerases I and III subunit AC2) (AC19) (DNA-directed RNA polymerase I subunit D) (RNA polymerase I 16 kDa subunit) (RPA16) (RPC16) (hRPA19)				5	RPAC2	3	2	0	0		2.5	0	-2.5	RPAC2	-2.5	0.000425499	0.000271343	0	0	0.000348421	0	100	0.0456158	6.64386	1.34088	2
1060	Q9GZU8	PIP30	PSME3-interacting protein (NEFA-interacting nuclear protein NIP30) (PA28G-interacting protein)				5	PIP30	3	2	0	0		2.5	0	-2.5	PIP30	-2.5	0.0002228	0.000142081	0	0	0.000182441	0	100	0.0456158	6.64386	1.34088	2
1061	Q96QR8	PURB	Transcriptional activator protein Pur-beta (Purine-rich element-binding protein B)				5	PURB	3	2	0	0		2.5	0	-2.5	PURB	-2.5	0.000181382	0.000115669	0	0	0.000148526	0	100	0.0456158	6.64386	1.34088	2
1062	O14734	ACOT8	Acyl-coenzyme A thioesterase 8 (Acyl-CoA thioesterase 8) (EC 3.1.2.1) (EC 3.1.2.11) (EC 3.1.2.2) (EC 3.1.2.3) (EC 3.1.2.5) (Choloyl-coenzyme A thioesterase) (EC 3.1.2.27) (HIV-Nef-associated acyl-CoA thioesterase) (Peroxisomal acyl-CoA thioesterase 2) (PTE-2) (Peroxisomal acyl-coenzyme A thioester hydrolase 1) (PTE-1) (Peroxisomal long-chain acyl-CoA thioesterase 1) (Thioesterase II) (hACTE-III) …				5	ACOT8	3	2	0	0		2.5	0	-2.5	ACOT8	-2.5	0.000177402	0.000113131	0	0	0.000145266	0	100	0.0456158	6.64386	1.34088	2
1063	Q8NBJ5	GT251	Procollagen galactosyltransferase 1 (EC 2.4.1.50) (Collagen beta(1-O)galactosyltransferase 1) (ColGalT 1) (Glycosyltransferase 25 family member 1) (Hydroxylysine galactosyltransferase 1)				5	GT251	3	2	0	0		2.5	0	-2.5	GT251	-2.5	9.09828e-05	5.80203e-05	0	0	7.45016e-05	0	100	0.0456158	6.64386	1.34088	2
1064	A2RUB6	CCD66	Coiled-coil domain-containing protein 66				5	CCD66	3	2	0	0		2.5	0	-2.5	CCD66	-2.5	5.96955e-05	3.80682e-05	0	0	4.88818e-05	0	100	0.0456158	6.64386	1.34088	2
1065	Q9NSI6	BRWD1	Bromodomain and WD repeat-containing protein 1 (WD repeat-containing protein 9)				5	BRWD1	3	2	0	0		2.5	0	-2.5	BRWD1	-2.5	2.43928e-05	1.55555e-05	0	0	1.99741e-05	0	100	0.0456158	6.64386	1.34088	2
1066	Q15653	IKBB	NF-kappa-B inhibitor beta (NF-kappa-BIB) (I-kappa-B-beta) (IkB-B) (IkB-beta) (IkappaBbeta) (Thyroid receptor-interacting protein 9) (TR-interacting protein 9) (TRIP-9)				5	IKBB	3	2	0	0		2.5	0	-2.5	IKBB	-2.5	0.000158964	0.000101373	0	0	0.000130168	0	100	0.0456158	6.64386	1.34088	2
1067	Q9UMN6	KMT2B	Histone-lysine N-methyltransferase 2B (Lysine N-methyltransferase 2B) (EC 2.1.1.354) (Myeloid/lymphoid or mixed-lineage leukemia protein 4) (Trithorax homolog 2) (WW domain-binding protein 7) (WBP-7)				5	KMT2B	3	2	0	0		2.5	0	-2.5	KMT2B	-2.5	2.08439e-05	1.32923e-05	0	0	1.70681e-05	0	100	0.0456158	6.64386	1.34088	2
1068	Q7L5D6	GET4	Golgi to ER traffic protein 4 homolog (Conserved edge-expressed protein) (Transmembrane domain recognition complex 35 kDa subunit) (TRC35)				5	GET4	3	2	0	0		2.5	0	-2.5	GET4	-2.5	0.000173062	0.000110363	0	0	0.000141712	0	100	0.0456158	6.64386	1.34088	2
2563	P63167	DYL1	Dynein light chain 1, cytoplasmic (8 kDa dynein light chain) (DLC8) (Dynein light chain LC8-type 1) (Protein inhibitor of neuronal nitric oxide synthase) (PIN)				5	DYL1	1	4	0	0		2.5	0	-2.5	DYL1	-2.5	0.000211952	0.000810981	0	0	0.000511467	0	100	0.229823	6.64386	0.638606
2564	Q9UBQ5	EIF3K	Eukaryotic translation initiation factor 3 subunit K (eIF3k) (Eukaryotic translation initiation factor 3 subunit 12) (Muscle-specific gene M9 protein) (PLAC-24) (eIF-3 p25) (eIF-3 p28)				5	EIF3K	1	4	0	0		2.5	0	-2.5	EIF3K	-2.5	8.65311e-05	0.000331089	0	0	0.00020881	0	100	0.229823	6.64386	0.638606
2565	Q9UGI8	TES	Testin (TESS)				5	TES	1	4	0	0		2.5	0	-2.5	TES	-2.5	4.48071e-05	0.000171443	0	0	0.000108125	0	100	0.229823	6.64386	0.638606
2566	Q9Y314	NOSIP	Nitric oxide synthase-interacting protein (E3 ubiquitin-protein ligase NOSIP) (EC 2.3.2.27) (RING-type E3 ubiquitin transferase NOSIP) (eNOS-interacting protein)				5	NOSIP	4	1	0	0		2.5	0	-2.5	NOSIP	-2.5	0.000250681	5.99479e-05	0	0	0.000155315	0	100	0.244944	6.64386	0.610934
2567	P27695	APEX1	DNA-(apurinic or apyrimidinic site) lyase (EC 3.1.-.-) (EC 4.2.99.18) (APEX nuclease) (APEN) (Apurinic-apyrimidinic endonuclease 1) (AP endonuclease 1) (APE-1) (REF-1) (Redox factor-1) [Cleaved into: DNA-(apurinic or apyrimidinic site) lyase, mitochondrial]				5	APEX1	4	1	0	0		2.5	0	-2.5	APEX1	-2.5	0.00023728	5.67432e-05	0	0	0.000147012	0	100	0.244944	6.64386	0.610934
2568	Q9NY33	DPP3	Dipeptidyl peptidase 3 (EC 3.4.14.4) (Dipeptidyl aminopeptidase III) (Dipeptidyl arylamidase III) (Dipeptidyl peptidase III) (DPP III) (Enkephalinase B)				5	DPP3	4	1	0	0		2.5	0	-2.5	DPP3	-2.5	0.000102381	2.44835e-05	0	0	6.34324e-05	0	100	0.244944	6.64386	0.610934
2569	Q9UDT6	CLIP2	CAP-Gly domain-containing linker protein 2 (Cytoplasmic linker protein 115) (CLIP-115) (Cytoplasmic linker protein 2) (Williams-Beuren syndrome chromosomal region 3 protein) (Williams-Beuren syndrome chromosomal region 4 protein)				5	CLIP2	4	1	0	0		2.5	0	-2.5	CLIP2	-2.5	7.21368e-05	1.72508e-05	0	0	4.46938e-05	0	100	0.244944	6.64386	0.610934
2570	Q9Y2V2	CHSP1	Calcium-regulated heat-stable protein 1 (Calcium-regulated heat-stable protein of 24 kDa) (CRHSP-24)				5	CHSP1	4	1	0	0		2.5	0	-2.5	CHSP1	-2.5	0.0005133	0.000122751	0	0	0.000318025	0	100	0.244944	6.64386	0.610934
2571	Q9P0K7	RAI14	Ankycorbin (Ankyrin repeat and coiled-coil structure-containing protein) (Novel retinal pigment epithelial cell protein) (Retinoic acid-induced protein 14)				5	RAI14	4	1	0	0		2.5	0	-2.5	RAI14	-2.5	7.6995e-05	1.84126e-05	0	0	4.77038e-05	0	100	0.244944	6.64386	0.610934
2572	Q9NSE4	SYIM	Isoleucine--tRNA ligase, mitochondrial (EC 6.1.1.5) (Isoleucyl-tRNA synthetase) (IleRS)				5	SYIM	4	1	0	0		2.5	0	-2.5	SYIM	-2.5	7.45604e-05	1.78304e-05	0	0	4.61954e-05	0	100	0.244944	6.64386	0.610934
2573	O75533	SF3B1	Splicing factor 3B subunit 1 (Pre-mRNA-splicing factor SF3b 155 kDa subunit) (SF3b155) (Spliceosome-associated protein 155) (SAP 155)				5	SF3B1	4	1	0	0		2.5	0	-2.5	SF3B1	-2.5	5.78643e-05	1.38377e-05	0	0	3.5851e-05	0	100	0.244944	6.64386	0.610934
2574	P35555	FBN1	Fibrillin-1 [Cleaved into: Asprosin]				5	FBN1	4	1	0	0		2.5	0	-2.5	FBN1	-2.5	2.62818e-05	6.28503e-06	0	0	1.62834e-05	0	100	0.244944	6.64386	0.610934
2576	Q03923	ZNF85	Zinc finger protein 85 (Zinc finger protein HPF4) (Zinc finger protein HTF1)				5	ZNF85	0	5	0	0		2.5	0	-2.5	ZNF85	-2.5	0	0.000151633	0	0	7.58165e-05	0	100	0.42265	6.64386	0.374019
1324	Q86VR2	RETR3	Reticulophagy regulator 3		Membrane	TRANSMEM 81..101; /note="Helical"; /evidence="ECO:0000255"; TRANSMEM 164..184; /note="Helical"; /evidence="ECO:0000255"; TRANSMEM 187..207; /note="Helical"; /evidence="ECO:0000255"	26	RETR3	8	7	7	4		7.5	5.5	-2	RETR3	-2	0.000323842	0.000271052	0.00190236	0.00185833	0.000297447	0.00188034	0.158187	0.000471193	-2.66029	3.3268	1
1340	O43760	SNG2	Synaptogyrin-2 (Cellugyrin)		Membrane	TRANSMEM 26..46; /note="Helical"; /evidence="ECO:0000255"; TRANSMEM 73..93; /note="Helical"; /evidence="ECO:0000255"; TRANSMEM 105..125; /note="Helical"; /evidence="ECO:0000255"; TRANSMEM 147..167; /note="Helical"; /evidence="ECO:0000255"	10	SNG2	3	4	2	1		3.5	1.5	-2	SNG2	-2	0.00025264	0.00032222	0.00113074	0.000966496	0.00028743	0.00104862	0.274103	0.0134521	-1.86721	1.87121	1
1592	Q5RI15	COX20	Cytochrome c oxidase assembly protein COX20, mitochondrial		Membrane	TRANSMEM 34..51; /note="Helical"; /evidence="ECO:0000255"; TRANSMEM 61..77; /note="Helical"; /evidence="ECO:0000255"	8	COX20	3	3	0	2		3	1	-2	COX20	-2	0.000479587	0.000458754	0	0.00366941	0.000469171	0.0018347	0.25572	0.53428	-1.96736	0.272231
1593	Q8N511	TM199	Transmembrane protein 199		Membrane	TRANSMEM 146..166; /note="Helical"; /evidence="ECO:0000255"; TRANSMEM 179..199; /note="Helical"; /evidence="ECO:0000255"	8	TM199	3	3	1	1		3	1	-2	TM199	-2	0.000272074	0.000260255	0.00060886	0.00104084	0.000266164	0.000824851	0.322681	0.122655	-1.63182	0.911315
1608	Q7Z3C6	ATG9A	Autophagy-related protein 9A (APG9-like 1) (mATG9)		Membrane	TRANSMEM 67..87; /note="Helical"; /evidence="ECO:0000255"; TRANSMEM 132..152; /note="Helical"; /evidence="ECO:0000255"; TRANSMEM 290..310; /note="Helical"; /evidence="ECO:0000255"; TRANSMEM 372..392; /note="Helical"; /evidence="ECO:0000255"; TRANSMEM 401..421; /note="Helical"; /evidence="ECO:0000255"; TRANSMEM 474..494; /note="Helical"; /evidence="ECO:0000255"	6	ATG9A	2	3	1	0		2.5	0.5	-2	ATG9A	-2	4.49673e-05	6.45208e-05	0.000150945	0	5.47441e-05	7.54726e-05	0.72535	0.810878	-0.46325	0.0910443
1610	Q96FB5	RRNAD	Protein RRNAD1 (Ribosomal RNA adenine dimethylase domain-containing protein 1)		Membrane	TRANSMEM 406..426; /note="Helical"; /evidence="ECO:0000255"	6	RRNAD	4	1	1	0		2.5	0.5	-2	RRNAD	-2	0.000158853	3.79881e-05	0.000266617	0	9.84204e-05	0.000133308	0.738291	0.833798	-0.437738	0.078939
1611	Q12907	LMAN2	Vesicular integral-membrane protein VIP36 (Glycoprotein GP36b) (Lectin mannose-binding 2) (Vesicular integral-membrane protein 36) (VIP36)		Membrane	TRANSMEM 323..345; /note="Helical"; /evidence="ECO:0000255"	6	LMAN2	2	3	0	1		2.5	0.5	-2	LMAN2	-2	0.000105976	0.000152059	0	0.000608132	0.000129018	0.000304066	0.424308	0.623892	-1.23682	0.204891
1613	P29590	PML	Protein PML (Promyelocytic leukemia protein) (RING finger protein 71) (Tripartite motif-containing protein 19)		Membrane		6	PML	3	2	1	0		2.5	0.5	-2	PML	-2	6.41625e-05	4.09168e-05	0.000143586	0	5.25397e-05	7.17931e-05	0.731821	0.816002	-0.450437	0.0883087
164	Q9UH62	ARMX3	Armadillo repeat-containing X-linked protein 3 (ARM protein lost in epithelial cancers on chromosome X 3) (Protein ALEX3)		Membrane	TRANSMEM 7..29; /note="Helical; Signal-anchor"; /evidence="ECO:0000255"	4	ARMX3	2	2	0	0		2	0	-2	ARMX3	-2	9.9545e-05	9.52207e-05	0	0	9.73828e-05	0	100	0.000492579	6.64386	3.30752	2
165	Q10471	GALT2	Polypeptide N-acetylgalactosaminyltransferase 2 (EC 2.4.1.41) (Polypeptide GalNAc transferase 2) (GalNAc-T2) (pp-GaNTase 2) (Protein-UDP acetylgalactosaminyltransferase 2) (UDP-GalNAc:polypeptide N-acetylgalactosaminyltransferase 2) [Cleaved into: Polypeptide N-acetylgalactosaminyltransferase 2 soluble form]		Membrane	TRANSMEM 7..24; /note="Helical; Signal-anchor for type II membrane protein"; /evidence="ECO:0000255"	4	GALT2	2	2	0	0		2	0	-2	GALT2	-2	6.60728e-05	6.32025e-05	0	0	6.46376e-05	0	100	0.000492579	6.64386	3.30752	2
166	Q9H330	TM245	Transmembrane protein 245 (Protein CG-2)		Membrane	TRANSMEM 60..80; /note="Helical"; /evidence="ECO:0000255"; TRANSMEM 119..139; /note="Helical"; /evidence="ECO:0000255"; TRANSMEM 148..168; /note="Helical"; /evidence="ECO:0000255"; TRANSMEM 185..205; /note="Helical"; /evidence="ECO:0000255"; TRANSMEM 219..239; /note="Helical"; /evidence="ECO:0000255"; TRANSMEM 241..261; /note="Helical"; /evidence="ECO:0000255"; TRANSMEM 354..374; /note="Helical";…	4	TM245	2	2	0	0		2	0	-2	TM245	-2	4.2921e-05	4.10565e-05	0	0	4.19887e-05	0	100	0.000492579	6.64386	3.30752	2
167	Q9H920	RN121	RING finger protein 121		Membrane	TRANSMEM 50..70; /note="Helical"; /evidence="ECO:0000255"; TRANSMEM 79..99; /note="Helical"; /evidence="ECO:0000255"; TRANSMEM 100..120; /note="Helical"; /evidence="ECO:0000255"; TRANSMEM 148..168; /note="Helical"; /evidence="ECO:0000255"; TRANSMEM 172..192; /note="Helical"; /evidence="ECO:0000255"; TRANSMEM 306..326; /note="Helical"; /evidence="ECO:0000255"	4	RN121	2	2	0	0		2	0	-2	RN121	-2	0.000115375	0.000110363	0	0	0.000112869	0	100	0.000492579	6.64386	3.30752	2
168	Q6PIU2	NCEH1	Neutral cholesterol ester hydrolase 1 (NCEH) (EC 3.1.1.-) (Arylacetamide deacetylase-like 1)		Membrane	TRANSMEM 5..25; /note="Helical; Signal-anchor for type II membrane protein"; /evidence="ECO:0000255"	4	NCEH1	2	2	0	0		2	0	-2	NCEH1	-2	9.24695e-05	8.84526e-05	0	0	9.0461e-05	0	100	0.000492579	6.64386	3.30752	2
169	Q9NVH0	EXD2	Exonuclease 3'-5' domain-containing protein 2 (EC 3.1.11.1) (3'-5' exoribonuclease EXD2) (EC 3.1.13.-) (Exonuclease 3'-5' domain-like-containing protein 2)		Membrane	TRANSMEM 5..25; /note="Helical"; /evidence="ECO:0000255"	4	EXD2	2	2	0	0		2	0	-2	EXD2	-2	6.07529e-05	5.81138e-05	0	0	5.94333e-05	0	100	0.000492579	6.64386	3.30752	2
170	P61803	DAD1	Dolichyl-diphosphooligosaccharide--protein glycosyltransferase subunit DAD1 (Oligosaccharyl transferase subunit DAD1) (Defender against cell death 1) (DAD-1)		Membrane	TRANSMEM 31..51; /note="Helical"; /evidence="ECO:0000255"; TRANSMEM 53..73; /note="Helical"; /evidence="ECO:0000255"; TRANSMEM 93..113; /note="Helical"; /evidence="ECO:0000255"	4	DAD1	2	2	0	0		2	0	-2	DAD1	-2	0.000333872	0.000319369	0	0	0.00032662	0	100	0.000492579	6.64386	3.30752	2
171	O95292	VAPB	Vesicle-associated membrane protein-associated protein B/C (VAMP-B/VAMP-C) (VAMP-associated protein B/C) (VAP-B/VAP-C)		Membrane	TRANSMEM 223..243; /note="Helical; Anchor for type IV membrane protein"; /evidence="ECO:0000255"	4	VAPB	2	2	0	0		2	0	-2	VAPB	-2	0.000155257	0.000148513	0	0	0.000151885	0	100	0.000492579	6.64386	3.30752	2
172	Q12893	TM115	Transmembrane protein 115 (Placental protein 6) (Protein PL6)		Membrane	TRANSMEM 20..40; /note="Helical; Name=1"; /evidence="ECO:0000255"; TRANSMEM 98..118; /note="Helical; Name=2"; /evidence="ECO:0000255"; TRANSMEM 127..147; /note="Helical; Name=3"; /evidence="ECO:0000255"; TRANSMEM 166..186; /note="Helical; Name=4"; /evidence="ECO:0000255"	4	TM115	2	2	0	0		2	0	-2	TM115	-2	0.000107486	0.000102817	0	0	0.000105151	0	100	0.000492579	6.64386	3.30752	2
173	Q8TCG1	CIP2A	Protein CIP2A (Cancerous inhibitor of PP2A) (p90 autoantigen)		Membrane	TRANSMEM 192..212; /note="Helical"; /evidence="ECO:0000255"	4	CIP2A	2	2	0	0		2	0	-2	CIP2A	-2	4.16879e-05	3.9877e-05	0	0	4.07824e-05	0	100	0.000492579	6.64386	3.30752	2
174	O15126	SCAM1	Secretory carrier-associated membrane protein 1 (Secretory carrier membrane protein 1)		Membrane	TRANSMEM 156..176; /note="Helical"; /evidence="ECO:0000255"; TRANSMEM 182..202; /note="Helical"; /evidence="ECO:0000255"; TRANSMEM 219..239; /note="Helical"; /evidence="ECO:0000255"; TRANSMEM 262..282; /note="Helical"; /evidence="ECO:0000255"	4	SCAM1	2	2	0	0		2	0	-2	SCAM1	-2	0.00011162	0.000106771	0	0	0.000109196	0	100	0.000492579	6.64386	3.30752	2
175	P00403	COX2	Cytochrome c oxidase subunit 2 (EC 7.1.1.9) (Cytochrome c oxidase polypeptide II)		Membrane	TRANSMEM 15..45; /note="Helical; Name=I"; /evidence="ECO:0000250|UniProtKB:P68530"; TRANSMEM 60..87; /note="Helical; Name=II"; /evidence="ECO:0000250|UniProtKB:P68530"	4	COX2	2	2	0	0		2	0	-2	COX2	-2	0.000166201	0.000158981	0	0	0.000162591	0	100	0.000492579	6.64386	3.30752	2
176	O60427	FADS1	Acyl-CoA (8-3)-desaturase (EC 1.14.19.44) (Delta(5) fatty acid desaturase) (D5D) (Delta(5) desaturase) (Delta-5 desaturase) (Fatty acid desaturase 1)		Membrane	TRANSMEM 122..142; /note="Helical"; /evidence="ECO:0000255"; TRANSMEM 146..170; /note="Helical"; /evidence="ECO:0000255"; TRANSMEM 268..288; /note="Helical"; /evidence="ECO:0000255"; TRANSMEM 306..326; /note="Helical"; /evidence="ECO:0000255"	4	FADS1	2	2	0	0		2	0	-2	FADS1	-2	8.49719e-05	8.12807e-05	0	0	8.31263e-05	0	100	0.000492579	6.64386	3.30752	2
177	Q99942	RNF5	E3 ubiquitin-protein ligase RNF5 (EC 2.3.2.27) (Protein G16) (RING finger protein 5) (RING-type E3 ubiquitin transferase RNF5) (Ram1 homolog) (HsRma1)		Membrane	TRANSMEM 118..138; /note="Helical"; /evidence="ECO:0000255"; TRANSMEM 160..180; /note="Helical"; /evidence="ECO:0000255"	4	RNF5	2	2	0	0		2	0	-2	RNF5	-2	0.000209597	0.000200493	0	0	0.000205045	0	100	0.000492579	6.64386	3.30752	2
178	Q6NXT6	TAPT1	Transmembrane anterior posterior transformation protein 1 homolog (Cytomegalovirus partial fusion receptor)		Membrane	TRANSMEM 111..131; /note="Helical"; /evidence="ECO:0000255"; TRANSMEM 157..179; /note="Helical"; /evidence="ECO:0000255"; TRANSMEM 236..256; /note="Helical"; /evidence="ECO:0000255"; TRANSMEM 403..423; /note="Helical"; /evidence="ECO:0000255"; TRANSMEM 432..452; /note="Helical"; /evidence="ECO:0000255"	4	TAPT1	2	2	0	0		2	0	-2	TAPT1	-2	6.65389e-05	6.36484e-05	0	0	6.50936e-05	0	100	0.000492579	6.64386	3.30752	2
179	Q8N653	LZTR1	Leucine-zipper-like transcriptional regulator 1 (LZTR-1)		Membrane		4	LZTR1	2	2	0	0		2	0	-2	LZTR1	-2	4.49137e-05	4.29627e-05	0	0	4.39382e-05	0	100	0.000492579	6.64386	3.30752	2
180	Q9Y2H0	DLGP4	Disks large-associated protein 4 (DAP-4) (PSD-95/SAP90-binding protein 4) (SAP90/PSD-95-associated protein 4) (SAPAP-4)		Membrane		4	DLGP4	2	2	0	0		2	0	-2	DLGP4	-2	3.80318e-05	3.63797e-05	0	0	3.72057e-05	0	100	0.000492579	6.64386	3.30752	2
181	P31040	SDHA	Succinate dehydrogenase [ubiquinone] flavoprotein subunit, mitochondrial (EC 1.3.5.1) (Flavoprotein subunit of complex II) (Fp)		Membrane		4	SDHA	2	2	0	0		2	0	-2	SDHA	-2	5.68186e-05	5.43504e-05	0	0	5.55845e-05	0	100	0.000492579	6.64386	3.30752	2
182	P62241	RS8	40S ribosomal protein S8 (Small ribosomal subunit protein eS8)		Membrane		4	RS8	2	2	0	0		2	0	-2	RS8	-2	0.000181382	0.000173503	0	0	0.000177443	0	100	0.000492579	6.64386	3.30752	2
183	Q01955	CO4A3	Collagen alpha-3(IV) chain (Goodpasture antigen) [Cleaved into: Tumstatin]		Membrane		4	CO4A3	2	2	0	0		2	0	-2	CO4A3	-2	2.25913e-05	2.161e-05	0	0	2.21007e-05	0	100	0.000492579	6.64386	3.30752	2
184	Q96HE7	ERO1A	ERO1-like protein alpha (ERO1-L) (ERO1-L-alpha) (EC 1.8.4.-) (Endoplasmic oxidoreductin-1-like protein) (Endoplasmic reticulum oxidoreductase alpha) (Oxidoreductin-1-L-alpha)		Membrane		4	ERO1A	2	2	0	0		2	0	-2	ERO1A	-2	8.06144e-05	7.71125e-05	0	0	7.88635e-05	0	100	0.000492579	6.64386	3.30752	2
185	O14964	HGS	Hepatocyte growth factor-regulated tyrosine kinase substrate (Hrs) (Protein pp110)		Membrane		4	HGS	2	2	0	0		2	0	-2	HGS	-2	4.85554e-05	4.64461e-05	0	0	4.75008e-05	0	100	0.000492579	6.64386	3.30752	2
186	Q96D71	REPS1	RalBP1-associated Eps domain-containing protein 1 (RalBP1-interacting protein 1)		Membrane		4	REPS1	2	2	0	0		2	0	-2	REPS1	-2	4.73964e-05	4.53375e-05	0	0	4.6367e-05	0	100	0.000492579	6.64386	3.30752	2
187	Q9Y2Q5	LTOR2	Ragulator complex protein LAMTOR2 (Endosomal adaptor protein p14) (Late endosomal/lysosomal Mp1-interacting protein) (Late endosomal/lysosomal adaptor and MAPK and MTOR activator 2) (Mitogen-activated protein-binding protein-interacting protein) (MAPBP-interacting protein) (Roadblock domain-containing protein 3)		Membrane		4	LTOR2	2	2	0	0		2	0	-2	LTOR2	-2	0.00030182	0.000288709	0	0	0.000295265	0	100	0.000492579	6.64386	3.30752	2
188	O75165	DJC13	DnaJ homolog subfamily C member 13 (Required for receptor-mediated endocytosis 8) (RME-8)		Membrane		4	DJC13	2	2	0	0		2	0	-2	DJC13	-2	1.68201e-05	1.60895e-05	0	0	1.64548e-05	0	100	0.000492579	6.64386	3.30752	2
1631	Q6YBV0	S36A4	Proton-coupled amino acid transporter 4 (Proton/amino acid transporter 4) (Solute carrier family 36 member 4)		Membrane	TRANSMEM 87..107; /note="Helical"; /evidence="ECO:0000255"; TRANSMEM 154..174; /note="Helical"; /evidence="ECO:0000255"; TRANSMEM 206..226; /note="Helical"; /evidence="ECO:0000255"; TRANSMEM 231..251; /note="Helical"; /evidence="ECO:0000255"; TRANSMEM 273..293; /note="Helical"; /evidence="ECO:0000255"; TRANSMEM 309..329; /note="Helical"; /evidence="ECO:0000255"; TRANSMEM 358..378; /note="Helical"…	4	S36A4	1	3	0	0		2	0	-2	S36A4	-2	3.74281e-05	0.000107407	0	0	7.24174e-05	0	100	0.17434	6.64386	0.758603
1633	Q969V3	NCLN	Nicalin (Nicastrin-like protein)		Membrane	TRANSMEM 523..543; /note="Helical"; /evidence="ECO:0000255"	4	NCLN	3	1	0	0		2	0	-2	NCLN	-2	0.000100517	3.20503e-05	0	0	6.62839e-05	0	100	0.192466	6.64386	0.715646
1634	Q15629	TRAM1	Translocating chain-associated membrane protein 1		Membrane	TRANSMEM 30..50; /note="Helical"; /evidence="ECO:0000255"; TRANSMEM 77..97; /note="Helical"; /evidence="ECO:0000255"; TRANSMEM 122..142; /note="Helical"; /evidence="ECO:0000255"; TRANSMEM 160..180; /note="Helical"; /evidence="ECO:0000255"; TRANSMEM 193..213; /note="Helical"; /evidence="ECO:0000255"; TRANSMEM 218..238; /note="Helical"; /evidence="ECO:0000255"; TRANSMEM 252..272; /note="Helical"; /…	4	TRAM1	3	1	0	0		2	0	-2	TRAM1	-2	0.000151314	4.82469e-05	0	0	9.97803e-05	0	100	0.192466	6.64386	0.715646
1635	Q9H3N1	TMX1	Thioredoxin-related transmembrane protein 1 (Thioredoxin domain-containing protein 1) (Transmembrane Trx-related protein)		Membrane	TRANSMEM 181..203; /note="Helical"; /evidence="ECO:0000255"	4	TMX1	4	0	0	0		2	0	-2	TMX1	-2	0.000269482	0	0	0	0.000134741	0	100	0.42265	6.64386	0.374019
1636	Q9NZS9	BFAR	Bifunctional apoptosis regulator (RING finger protein 47)		Membrane	TRANSMEM 141..161; /note="Helical"; /evidence="ECO:0000255"; TRANSMEM 332..352; /note="Helical"; /evidence="ECO:0000255"; TRANSMEM 361..381; /note="Helical"; /evidence="ECO:0000255"; TRANSMEM 405..425; /note="Helical"; /evidence="ECO:0000255"	4	BFAR	3	1	0	0		2	0	-2	BFAR	-2	0.000125758	4.00985e-05	0	0	8.29285e-05	0	100	0.192466	6.64386	0.715646
1637	P35610	SOAT1	Sterol O-acyltransferase 1 (EC 2.3.1.26) (Acyl-coenzyme A:cholesterol acyltransferase 1) (ACAT-1) (Cholesterol acyltransferase 1)		Membrane	TRANSMEM 141..159; /note="Helical"; /evidence="ECO:0000255"; TRANSMEM 182..201; /note="Helical"; /evidence="ECO:0000255"; TRANSMEM 225..243; /note="Helical"; /evidence="ECO:0000255"; TRANSMEM 247..264; /note="Helical"; /evidence="ECO:0000255"; TRANSMEM 502..517; /note="Helical"; /evidence="ECO:0000255"	4	SOAT1	3	1	0	0		2	0	-2	SOAT1	-2	0.000102893	3.28079e-05	0	0	6.78506e-05	0	100	0.192466	6.64386	0.715646
1638	Q9BXJ8	T120A	Transmembrane protein 120A (Transmembrane protein induced by tumor necrosis factor alpha)		Membrane	TRANSMEM 136..156; /note="Helical"; /evidence="ECO:0000255"; TRANSMEM 163..183; /note="Helical"; /evidence="ECO:0000255"; TRANSMEM 191..211; /note="Helical"; /evidence="ECO:0000255"; TRANSMEM 274..294; /note="Helical"; /evidence="ECO:0000255"; TRANSMEM 306..326; /note="Helical"; /evidence="ECO:0000255"	4	T120A	0	4	0	0		2	0	-2	T120A	-2	0	0.000210429	0	0	0.000105215	0	100	0.42265	6.64386	0.374019
1639	P61009	SPCS3	Signal peptidase complex subunit 3 (EC 3.4.-.-) (Microsomal signal peptidase 22/23 kDa subunit) (SPC22/23) (SPase 22/23 kDa subunit)		Membrane	TRANSMEM 12..32; /note="Helical; Signal-anchor for type II membrane protein"; /evidence="ECO:0000255"	4	SPCS3	3	1	0	0		2	0	-2	SPCS3	-2	0.000314396	0.000100246	0	0	0.000207321	0	100	0.192466	6.64386	0.715646
1642	Q9BXS5	AP1M1	AP-1 complex subunit mu-1 (AP-mu chain family member mu1A) (Adaptor protein complex AP-1 subunit mu-1) (Adaptor-related protein complex 1 subunit mu-1) (Clathrin assembly protein complex 1 mu-1 medium chain 1) (Clathrin coat assembly protein AP47) (Clathrin coat-associated protein AP47) (Golgi adaptor HA1/AP1 adaptin mu-1 subunit) (Mu-adaptin 1) (Mu1A-adaptin)		Membrane		4	AP1M1	1	3	0	0		2	0	-2	AP1M1	-2	4.45952e-05	0.000127974	0	0	8.62846e-05	0	100	0.17434	6.64386	0.758603
1643	Q4L180	FIL1L	Filamin A-interacting protein 1-like (130 kDa GPBP-interacting protein) (90 kDa GPBP-interacting protein) (Protein down-regulated in ovarian cancer 1) (DOC-1)		Membrane		4	FIL1L	1	3	0	0		2	0	-2	FIL1L	-2	1.66201e-05	4.76943e-05	0	0	3.21572e-05	0	100	0.17434	6.64386	0.758603
1644	Q8IWJ2	GCC2	GRIP and coiled-coil domain-containing protein 2 (185 kDa Golgi coiled-coil protein) (GCC185) (CLL-associated antigen KW-11) (CTCL tumor antigen se1-1) (Ran-binding protein 2-like 4) (RanBP2L4) (Renal carcinoma antigen NY-REN-53)		Membrane		4	GCC2	1	3	0	0		2	0	-2	GCC2	-2	1.12018e-05	3.21455e-05	0	0	2.16736e-05	0	100	0.17434	6.64386	0.758603
1645	Q9UBQ0	VPS29	Vacuolar protein sorting-associated protein 29 (hVPS29) (PEP11 homolog) (Vesicle protein sorting 29)		Membrane		4	VPS29	3	1	0	0		2	0	-2	VPS29	-2	0.000310941	9.91446e-05	0	0	0.000205043	0	100	0.192466	6.64386	0.715646
1646	Q9BZG1	RAB34	Ras-related protein Rab-34 (Ras-related protein Rab-39) (Ras-related protein Rah)		Membrane		4	RAB34	3	1	0	0		2	0	-2	RAB34	-2	0.000218499	6.96692e-05	0	0	0.000144084	0	100	0.192466	6.64386	0.715646
1647	P80303	NUCB2	Nucleobindin-2 (DNA-binding protein NEFA) (Epididymis secretory protein Li 109) (Gastric cancer antigen Zg4) (Prepronesfatin) [Cleaved into: Nesfatin-1]		Membrane		4	NUCB2	3	1	0	0		2	0	-2	NUCB2	-2	0.000134741	4.29627e-05	0	0	8.8852e-05	0	100	0.192466	6.64386	0.715646
1648	Q969G5	CAVN3	Caveolae-associated protein 3 (Cavin-3) (Protein kinase C delta-binding protein) (Serum deprivation response factor-related gene product that binds to C-kinase) (hSRBC)		Membrane		4	CAVN3	3	1	0	0		2	0	-2	CAVN3	-2	0.000216825	6.91353e-05	0	0	0.00014298	0	100	0.192466	6.64386	0.715646
1649	O14976	GAK	Cyclin-G-associated kinase (EC 2.7.11.1)		Membrane		4	GAK	3	1	0	0		2	0	-2	GAK	-2	4.31665e-05	1.37638e-05	0	0	2.84652e-05	0	100	0.192466	6.64386	0.715646
1650	P14854	CX6B1	Cytochrome c oxidase subunit 6B1 (Cytochrome c oxidase subunit VIb isoform 1) (COX VIb-1)		Membrane		4	CX6B1	0	4	0	0		2	0	-2	CX6B1	-2	0	0.000839271	0	0	0.000419635	0	100	0.42265	6.64386	0.374019
1651	P50479	PDLI4	PDZ and LIM domain protein 4 (LIM protein RIL) (Reversion-induced LIM protein)		Membrane		4	PDLI4	4	0	0	0		2	0	-2	PDLI4	-2	0.000228652	0	0	0	0.000114326	0	100	0.42265	6.64386	0.374019
1902	P11233	RALA	Ras-related protein Ral-A		Cell surface		8	RALA	2	4	1	1		3	1	-2	RALA	-2	0.000183143	0.000350375	0.000614772	0.00105095	0.000266759	0.000832859	0.320293	0.136281	-1.64253	0.865566
1905	P30533	AMRP	Alpha-2-macroglobulin receptor-associated protein (Alpha-2-MRAP) (Low density lipoprotein receptor-related protein-associated protein 1) (RAP)		Cell surface		4	AMRP	4	0	0	0		2	0	-2	AMRP	-2	0.000211359	0	0	0	0.000105679	0	100	0.42265	6.64386	0.374019
1434	P51153	RAB13	Ras-related protein Rab-13 (Cell growth-inhibiting gene 4 protein)		Cell membrane		10	RAB13	4	3	2	1		3.5	1.5	-2	RAB13	-2	0.0003717	0.000266665	0.00124771	0.00106648	0.000319182	0.0011571	0.275848	0.0152672	-1.85806	1.81624	1
1986	P10321	HLAC	HLA class I histocompatibility antigen, C alpha chain (HLA-C) (HLA-Cw) (Human leukocyte antigen C)		Cell membrane	TRANSMEM 309..333; /note="Helical"; /evidence="ECO:0000255"	8	HLAC	3	3	2	0		3	1	-2	HLAC	-2	0.000154621	0.000147904	0.000692038	0	0.000151263	0.000346019	0.437151	0.630232	-1.19379	0.2005
1995	P30559	OXYR	Oxytocin receptor (OT-R)		Cell membrane	TRANSMEM 39..63; /note="Helical; Name=1"; /evidence="ECO:0000255"; TRANSMEM 75..97; /note="Helical; Name=2"; /evidence="ECO:0000255"; TRANSMEM 114..135; /note="Helical; Name=3"; /evidence="ECO:0000255"; TRANSMEM 155..175; /note="Helical; Name=4"; /evidence="ECO:0000255"; TRANSMEM 203..225; /note="Helical; Name=5"; /evidence="ECO:0000255"; TRANSMEM 276..294; /note="Helical; Name=6"; /evidence="ECO…	6	OXYR	2	3	1	0		2.5	0.5	-2	OXYR	-2	9.6986e-05	0.000139159	0.00032556	0	0.000118073	0.00016278	0.72535	0.810878	-0.46325	0.0910443
369	P08172	ACM2	Muscarinic acetylcholine receptor M2		Cell membrane	TRANSMEM 23..45; /note="Helical; Name=1"; TRANSMEM 60..80; /note="Helical; Name=2"; TRANSMEM 98..119; /note="Helical; Name=3"; TRANSMEM 140..162; /note="Helical; Name=4"; TRANSMEM 185..209; /note="Helical; Name=5"; TRANSMEM 388..410; /note="Helical; Name=6"; TRANSMEM 419..442; /note="Helical; Name=7"	4	ACM2	2	2	0	0		2	0	-2	ACM2	-2	8.09604e-05	7.74435e-05	0	0	7.92019e-05	0	100	0.000492579	6.64386	3.30752	2
370	A1KXE4	F168B	Myelin-associated neurite-outgrowth inhibitor (Mani) (p20)		Cell membrane	TRANSMEM 19..42; /note="Helical"; /evidence="ECO:0000255"; TRANSMEM 143..164; /note="Helical"; /evidence="ECO:0000255"	4	F168B	2	2	0	0		2	0	-2	F168B	-2	0.000193475	0.00018507	0	0	0.000189272	0	100	0.000492579	6.64386	3.30752	2
371	Q07021	C1QBP	Complement component 1 Q subcomponent-binding protein, mitochondrial (ASF/SF2-associated protein p32) (Glycoprotein gC1qBP) (C1qBP) (Hyaluronan-binding protein 1) (Mitochondrial matrix protein p32) (gC1q-R protein) (p33) (SF2AP32)		Cell membrane		4	C1QBP	2	2	0	0		2	0	-2	C1QBP	-2	0.000133786	0.000127974	0	0	0.00013088	0	100	0.000492579	6.64386	3.30752	2
372	Q16512	PKN1	Serine/threonine-protein kinase N1 (EC 2.7.11.13) (Protease-activated kinase 1) (PAK-1) (Protein kinase C-like 1) (Protein kinase C-like PKN) (Protein kinase PKN-alpha) (Protein-kinase C-related kinase 1) (Serine-threonine protein kinase N)		Cell membrane		4	PKN1	2	2	0	0		2	0	-2	PKN1	-2	4.00505e-05	3.83107e-05	0	0	3.91806e-05	0	100	0.000492579	6.64386	3.30752	2
373	Q14344	GNA13	Guanine nucleotide-binding protein subunit alpha-13 (G alpha-13) (G-protein subunit alpha-13)		Cell membrane		4	GNA13	2	2	0	0		2	0	-2	GNA13	-2	0.000100073	9.57259e-05	0	0	9.78995e-05	0	100	0.000492579	6.64386	3.30752	2
374	Q9BZ67	FRMD8	FERM domain-containing protein 8 (Band4.1 inhibitor LRP interactor) (Bili) (iRhom tail-associated protein) (iTAP)		Cell membrane		4	FRMD8	2	2	0	0		2	0	-2	FRMD8	-2	8.13094e-05	7.77773e-05	0	0	7.95433e-05	0	100	0.000492579	6.64386	3.30752	2
375	O15294	OGT1	UDP-N-acetylglucosamine--peptide N-acetylglucosaminyltransferase 110 kDa subunit (EC 2.4.1.255) (O-GlcNAc transferase subunit p110) (O-linked N-acetylglucosamine transferase 110 kDa subunit) (OGT)		Cell membrane		4	OGT1	2	2	0	0		2	0	-2	OGT1	-2	3.60684e-05	3.45016e-05	0	0	3.5285e-05	0	100	0.000492579	6.64386	3.30752	2
376	Q6ZSZ5	ARHGI	Rho guanine nucleotide exchange factor 18 (114 kDa Rho-specific guanine nucleotide exchange factor) (p114-Rho-GEF) (p114RhoGEF) (Septin-associated RhoGEF) (SA-RhoGEF)		Cell membrane		4	ARHGI	2	2	0	0		2	0	-2	ARHGI	-2	2.77205e-05	2.65163e-05	0	0	2.71184e-05	0	100	0.000492579	6.64386	3.30752	2
377	O75122	CLAP2	CLIP-associating protein 2 (Cytoplasmic linker-associated protein 2) (Protein Orbit homolog 2) (hOrbit2)		Cell membrane		4	CLAP2	2	2	0	0		2	0	-2	CLAP2	-2	2.91558e-05	2.78892e-05	0	0	2.85225e-05	0	100	0.000492579	6.64386	3.30752	2
2009	Q16585	SGCB	Beta-sarcoglycan (Beta-SG) (43 kDa dystrophin-associated glycoprotein) (43DAG) (A3b)		Cell membrane	TRANSMEM 66..86; /note="Helical; Signal-anchor for type II membrane protein"; /evidence="ECO:0000255"	4	SGCB	0	4	0	0		2	0	-2	SGCB	-2	0	0.000226973	0	0	0.000113486	0	100	0.42265	6.64386	0.374019
2013	P31749	AKT1	RAC-alpha serine/threonine-protein kinase (EC 2.7.11.1) (Protein kinase B) (PKB) (Protein kinase B alpha) (PKB alpha) (Proto-oncogene c-Akt) (RAC-PK-alpha)		Cell membrane		4	AKT1	1	3	0	0		2	0	-2	AKT1	-2	3.92995e-05	0.000112777	0	0	7.60383e-05	0	100	0.17434	6.64386	0.758603
2014	P42566	EPS15	Epidermal growth factor receptor substrate 15 (Protein Eps15) (Protein AF-1p)		Cell membrane		4	EPS15	1	3	0	0		2	0	-2	EPS15	-2	2.10533e-05	6.04163e-05	0	0	4.07348e-05	0	100	0.17434	6.64386	0.758603
2015	P04632	CPNS1	Calpain small subunit 1 (CSS1) (Calcium-activated neutral proteinase small subunit) (CANP small subunit) (Calcium-dependent protease small subunit) (CDPS) (Calcium-dependent protease small subunit 1) (Calpain regulatory subunit)		Cell membrane		4	CPNS1	3	1	0	0		2	0	-2	CPNS1	-2	0.000211162	6.73296e-05	0	0	0.000139246	0	100	0.192466	6.64386	0.715646
2016	Q92597	NDRG1	Protein NDRG1 (Differentiation-related gene 1 protein) (DRG-1) (N-myc downstream-regulated gene 1 protein) (Nickel-specific induction protein Cap43) (Reducing agents and tunicamycin-responsive protein) (RTP) (Rit42)		Cell membrane		4	NDRG1	3	1	0	0		2	0	-2	NDRG1	-2	0.000143633	4.57978e-05	0	0	9.47153e-05	0	100	0.192466	6.64386	0.715646
2017	O75955	FLOT1	Flotillin-1		Cell membrane		4	FLOT1	4	0	0	0		2	0	-2	FLOT1	-2	0.00017671	0	0	0	8.83549e-05	0	100	0.42265	6.64386	0.374019
2206	P46109	CRKL	Crk-like protein				8	CRKL	3	3	2	0		3	1	-2	CRKL	-2	0.00018677	0.000178657	0.000835927	0	0.000182713	0.000417964	0.437151	0.630232	-1.19379	0.2005
2210	Q86UU1	PHLB1	Pleckstrin homology-like domain family B member 1 (Protein LL5-alpha)				6	PHLB1	4	1	1	0		2.5	0.5	-2	PHLB1	-2	5.47967e-05	1.31041e-05	9.19702e-05	0	3.39504e-05	4.59851e-05	0.738291	0.833798	-0.437738	0.078939
535	A6NNP5	CC169	Coiled-coil domain-containing protein 169				4	CC169	2	2	0	0		2	0	-2	CC169	-2	0.000176297	0.000168639	0	0	0.000172468	0	100	0.000492579	6.64386	3.30752	2
536	Q96F63	CCD97	Coiled-coil domain-containing protein 97				4	CCD97	2	2	0	0		2	0	-2	CCD97	-2	0.000109993	0.000105215	0	0	0.000107604	0	100	0.000492579	6.64386	3.30752	2
537	Q71UM5	RS27L	40S ribosomal protein S27-like (Small ribosomal subunit protein eS27-like)				4	RS27L	2	2	0	0		2	0	-2	RS27L	-2	0.000449137	0.000429627	0	0	0.000439382	0	100	0.000492579	6.64386	3.30752	2
538	Q92567	F168A	Protein FAM168A (Tongue cancer chemotherapy resistance-associated protein 1)				4	F168A	2	2	0	0		2	0	-2	F168A	-2	0.000154621	0.000147904	0	0	0.000151263	0	100	0.000492579	6.64386	3.30752	2
539	A6NEC2	PSAL	Puromycin-sensitive aminopeptidase-like protein (EC 3.4.11.-)				4	PSAL	2	2	0	0		2	0	-2	PSAL	-2	7.89279e-05	7.54993e-05	0	0	7.72136e-05	0	100	0.000492579	6.64386	3.30752	2
540	Q9NUQ8	ABCF3	ATP-binding cassette sub-family F member 3				4	ABCF3	2	2	0	0		2	0	-2	ABCF3	-2	5.32123e-05	5.09008e-05	0	0	5.20566e-05	0	100	0.000492579	6.64386	3.30752	2
541	Q96CP2	FWCH2	FLYWCH family member 2				4	FWCH2	2	2	0	0		2	0	-2	FWCH2	-2	0.000269482	0.000257776	0	0	0.000263629	0	100	0.000492579	6.64386	3.30752	2
542	Q6NW29	RWDD4	RWD domain-containing protein 4 (Protein FAM28A)				4	RWDD4	2	2	0	0		2	0	-2	RWDD4	-2	0.000200678	0.000191961	0	0	0.00019632	0	100	0.000492579	6.64386	3.30752	2
543	Q9BWH2	FUND2	FUN14 domain-containing protein 2 (Cervical cancer proto-oncogene 3 protein) (HCC-3) (Hepatitis C virus core-binding protein 6)				4	FUND2	2	2	0	0		2	0	-2	FUND2	-2	0.000199617	0.000190945	0	0	0.000195281	0	100	0.000492579	6.64386	3.30752	2
544	Q9NRG1	PRDC1	Phosphoribosyltransferase domain-containing protein 1				4	PRDC1	2	2	0	0		2	0	-2	PRDC1	-2	0.000167678	0.000160394	0	0	0.000164036	0	100	0.000492579	6.64386	3.30752	2
545	P62873	GBB1	Guanine nucleotide-binding protein G(I)/G(S)/G(T) subunit beta-1 (Transducin beta chain 1)				4	GBB1	2	2	0	0		2	0	-2	GBB1	-2	0.000110963	0.000106143	0	0	0.000108553	0	100	0.000492579	6.64386	3.30752	2
546	Q53T59	H1BP3	HCLS1-binding protein 3 (HS1-binding protein 3) (HSP1BP-3)				4	H1BP3	2	2	0	0		2	0	-2	H1BP3	-2	9.62437e-05	9.20629e-05	0	0	9.41533e-05	0	100	0.000492579	6.64386	3.30752	2
547	Q9NQC1	JADE2	E3 ubiquitin-protein ligase Jade-2 (EC 2.3.2.27) (Jade family PHD finger protein 2) (PHD finger protein 15)				4	JADE2	2	2	0	0		2	0	-2	JADE2	-2	4.77564e-05	4.56818e-05	0	0	4.67191e-05	0	100	0.000492579	6.64386	3.30752	2
548	A0AVT1	UBA6	Ubiquitin-like modifier-activating enzyme 6 (Ubiquitin-activating enzyme 6) (EC 6.2.1.45) (Monocyte protein 4) (MOP-4) (Ubiquitin-activating enzyme E1-like protein 2) (E1-L2)				4	UBA6	2	2	0	0		2	0	-2	UBA6	-2	3.58627e-05	3.43048e-05	0	0	3.50837e-05	0	100	0.000492579	6.64386	3.30752	2
549	Q7Z4G4	TRM11	tRNA (guanine(10)-N2)-methyltransferase homolog (EC 2.1.1.-) (tRNA guanosine-2'-O-methyltransferase TRM11 homolog)				4	TRM11	2	2	0	0		2	0	-2	TRM11	-2	8.1485e-05	7.79452e-05	0	0	7.97151e-05	0	100	0.000492579	6.64386	3.30752	2
550	O43252	PAPS1	Bifunctional 3'-phosphoadenosine 5'-phosphosulfate synthase 1 (PAPS synthase 1) (PAPSS 1) (Sulfurylase kinase 1) (SK 1) (SK1) [Includes: Sulfate adenylyltransferase (EC 2.7.7.4) (ATP-sulfurylase) (Sulfate adenylate transferase) (SAT); Adenylyl-sulfate kinase (EC 2.7.1.25) (3'-phosphoadenosine-5'-phosphosulfate synthase) (APS kinase) (Adenosine-5'-phosphosulfate 3'-phosphotransferase) (Adenylylsul…				4	PAPS1	2	2	0	0		2	0	-2	PAPS1	-2	6.04608e-05	5.78344e-05	0	0	5.91476e-05	0	100	0.000492579	6.64386	3.30752	2
2216	Q9NR45	SIAS	Sialic acid synthase (N-acetylneuraminate synthase) (EC 2.5.1.56) (N-acetylneuraminate-9-phosphate synthase) (EC 2.5.1.57) (N-acetylneuraminic acid phosphate synthase) (N-acetylneuraminic acid synthase)				4	SIAS	1	3	0	0		2	0	-2	SIAS	-2	5.25453e-05	0.000150788	0	0	0.000101667	0	100	0.17434	6.64386	0.758603
2217	Q9NZL4	HPBP1	Hsp70-binding protein 1 (HspBP1) (Heat shock protein-binding protein 1) (Hsp70-binding protein 2) (HspBP2) (Hsp70-interacting protein 1) (Hsp70-interacting protein 2)				4	HPBP1	3	1	0	0		2	0	-2	HPBP1	-2	0.000157636	5.02627e-05	0	0	0.000103949	0	100	0.192466	6.64386	0.715646
2218	Q9BW61	DDA1	DET1- and DDB1-associated protein 1 (Placenta cross-immune reaction antigen 1) (PCIA-1)				4	DDA1	3	1	0	0		2	0	-2	DDA1	-2	0.000554817	0.000176905	0	0	0.000365861	0	100	0.192466	6.64386	0.715646
2219	P30566	PUR8	Adenylosuccinate lyase (ADSL) (ASL) (EC 4.3.2.2) (Adenylosuccinase) (ASase)				4	PUR8	3	1	0	0		2	0	-2	PUR8	-2	0.000116924	3.72817e-05	0	0	7.71029e-05	0	100	0.192466	6.64386	0.715646
2220	Q06210	GFPT1	Glutamine--fructose-6-phosphate aminotransferase [isomerizing] 1 (EC 2.6.1.16) (D-fructose-6-phosphate amidotransferase 1) (Glutamine:fructose-6-phosphate amidotransferase 1) (GFAT 1) (GFAT1) (Hexosephosphate aminotransferase 1)				4	GFPT1	3	1	0	0		2	0	-2	GFPT1	-2	8.09604e-05	2.58145e-05	0	0	5.33874e-05	0	100	0.192466	6.64386	0.715646
2221	O75157	T22D2	TSC22 domain family protein 2 (TSC22-related-inducible leucine zipper protein 4)				4	T22D2	3	1	0	0		2	0	-2	T22D2	-2	7.2553e-05	2.31338e-05	0	0	4.78434e-05	0	100	0.192466	6.64386	0.715646
2222	Q86W92	LIPB1	Liprin-beta-1 (Protein tyrosine phosphatase receptor type f polypeptide-interacting protein-binding protein 1) (PTPRF-interacting protein-binding protein 1) (hSGT2)				4	LIPB1	3	1	0	0		2	0	-2	LIPB1	-2	5.59756e-05	1.7848e-05	0	0	3.69118e-05	0	100	0.192466	6.64386	0.715646
2223	Q7L1Q6	BZW1	Basic leucine zipper and W2 domain-containing protein 1 (Protein Orf)				4	BZW1	4	0	0	0		2	0	-2	BZW1	-2	0.000180084	0	0	0	9.00419e-05	0	100	0.42265	6.64386	0.374019
2224	Q8N806	UBR7	Putative E3 ubiquitin-protein ligase UBR7 (EC 2.3.2.27) (N-recognin-7) (RING-type E3 ubiquitin transferase UBR7)				4	UBR7	0	4	0	0		2	0	-2	UBR7	-2	0	0.000169829	0	0	8.49145e-05	0	100	0.42265	6.64386	0.374019
1489	P02765	FETUA	Alpha-2-HS-glycoprotein (Alpha-2-Z-globulin) (Ba-alpha-2-glycoprotein) (Fetuin-A) [Cleaved into: Alpha-2-HS-glycoprotein chain A; Alpha-2-HS-glycoprotein chain B]				10	FETUA	3	4	2	1		3.5	1.5	-2	FETUA	-2	0.0001542	0.000196668	0.000690152	0.000589905	0.000175434	0.000640029	0.274103	0.0134521	-1.86721	1.87121	1
2516	P35080	PROF2	Profilin-2 (Profilin II)				8	PROF2	3	3	1	1		3	1	-2	PROF2	-2	0.000404224	0.000386664	0.000904592	0.00154639	0.000395444	0.00122549	0.322681	0.122655	-1.63182	0.911315
2517	Q9BRR6	ADPGK	ADP-dependent glucokinase (ADP-GK) (ADPGK) (EC 2.7.1.147) (RbBP-35)				8	ADPGK	3	3	2	0		3	1	-2	ADPGK	-2	0.000113866	0.000108919	0.00050963	0	0.000111393	0.000254815	0.437151	0.630232	-1.19379	0.2005
2520	P30084	ECHM	Enoyl-CoA hydratase, mitochondrial (EC 4.2.1.17) (Enoyl-CoA hydratase 1) (Short-chain enoyl-CoA hydratase) (SCEH)				8	ECHM	2	4	1	1		3	1	-2	ECHM	-2	0.000130095	0.000248887	0.0004367	0.000746535	0.000189491	0.000591617	0.320293	0.136281	-1.64253	0.865566
2551	Q0VGL1	LTOR4	Ragulator complex protein LAMTOR4 (Late endosomal/lysosomal adaptor and MAPK and MTOR activator 4) [Cleaved into: Ragulator complex protein LAMTOR4, N-terminally processed]				6	LTOR4	3	2	1	0		2.5	0.5	-2	LTOR4	-2	0.000571629	0.000364532	0.00127922	0	0.000468081	0.000639611	0.731821	0.816002	-0.450437	0.0883087
1069	Q9H4A4	AMPB	Aminopeptidase B (AP-B) (EC 3.4.11.6) (Arginine aminopeptidase) (Arginyl aminopeptidase)				4	AMPB	2	2	0	0		2	0	-2	AMPB	-2	5.80424e-05	5.5521e-05	0	0	5.67817e-05	0	100	0.000492579	6.64386	3.30752	2
1070	Q9Y2R5	RT17	28S ribosomal protein S17, mitochondrial (MRP-S17) (S17mt) (Mitochondrial small ribosomal subunit protein uS17m)				4	RT17	2	2	0	0		2	0	-2	RT17	-2	0.000290212	0.000277605	0	0	0.000283908	0	100	0.000492579	6.64386	3.30752	2
1071	O60678	ANM3	Protein arginine N-methyltransferase 3 (EC 2.1.1.-) (Heterogeneous nuclear ribonucleoprotein methyltransferase-like protein 3)				4	ANM3	2	2	0	0		2	0	-2	ANM3	-2	7.105e-05	6.79636e-05	0	0	6.95068e-05	0	100	0.000492579	6.64386	3.30752	2
1072	Q92793	CBP	CREB-binding protein (Histone lysine acetyltransferase CREBBP) (EC 2.3.1.48) (Protein-lysine acetyltransferase CREBBP) (EC 2.3.1.-)				4	CBP	2	2	0	0		2	0	-2	CBP	-2	1.54494e-05	1.47783e-05	0	0	1.51139e-05	0	100	0.000492579	6.64386	3.30752	2
1073	Q9UII2	ATIF1	ATPase inhibitor, mitochondrial (ATP synthase F1 subunit epsilon) (Inhibitor of F(1)F(o)-ATPase) (IF(1)) (IF1)				4	ATIF1	2	2	0	0		2	0	-2	ATIF1	-2	0.00035592	0.000340459	0	0	0.00034819	0	100	0.000492579	6.64386	3.30752	2
1074	Q09472	EP300	Histone acetyltransferase p300 (p300 HAT) (EC 2.3.1.48) (E1A-associated protein p300) (Histone butyryltransferase p300) (EC 2.3.1.-) (Histone crotonyltransferase p300) (EC 2.3.1.-) (Protein 2-hydroxyisobutyryltransferase p300) (EC 2.3.1.-) (Protein propionyltransferase p300) (EC 2.3.1.-)				4	EP300	2	2	0	0		2	0	-2	EP300	-2	1.56286e-05	1.49497e-05	0	0	1.52892e-05	0	100	0.000492579	6.64386	3.30752	2
1075	P62316	SMD2	Small nuclear ribonucleoprotein Sm D2 (Sm-D2) (snRNP core protein D2)				4	SMD2	2	2	0	0		2	0	-2	SMD2	-2	0.000319725	0.000305836	0	0	0.00031278	0	100	0.000492579	6.64386	3.30752	2
1076	P55210	CASP7	Caspase-7 (CASP-7) (EC 3.4.22.60) (Apoptotic protease Mch-3) (CMH-1) (ICE-like apoptotic protease 3) (ICE-LAP3) [Cleaved into: Caspase-7 subunit p20; Caspase-7 subunit p11]				4	CASP7	2	2	0	0		2	0	-2	CASP7	-2	0.000124513	0.000119104	0	0	0.000121809	0	100	0.000492579	6.64386	3.30752	2
1077	Q16537	2A5E	Serine/threonine-protein phosphatase 2A 56 kDa regulatory subunit epsilon isoform (PP2A B subunit isoform B'-epsilon) (PP2A B subunit isoform B56-epsilon) (PP2A B subunit isoform PR61-epsilon) (PP2A B subunit isoform R5-epsilon)				4	2A5E	2	2	0	0		2	0	-2	2A5E	-2	8.0787e-05	7.72776e-05	0	0	7.90323e-05	0	100	0.000492579	6.64386	3.30752	2
1078	Q58F21	BRDT	Bromodomain testis-specific protein (Cancer/testis antigen 9) (CT9) (RING3-like protein)				4	BRDT	2	2	0	0		2	0	-2	BRDT	-2	3.9839e-05	3.81084e-05	0	0	3.89737e-05	0	100	0.000492579	6.64386	3.30752	2
1079	Q9UNZ2	NSF1C	NSFL1 cofactor p47 (UBX domain-containing protein 2C) (p97 cofactor p47)				4	NSF1C	2	2	0	0		2	0	-2	NSF1C	-2	0.000101966	9.75369e-05	0	0	9.97516e-05	0	100	0.000492579	6.64386	3.30752	2
1080	Q5EBL4	RIPL1	RILP-like protein 1 (Rab-interacting lysosomal-like protein 1)				4	RIPL1	2	2	0	0		2	0	-2	RIPL1	-2	9.36167e-05	8.955e-05	0	0	9.15834e-05	0	100	0.000492579	6.64386	3.30752	2
1081	Q99567	NUP88	Nuclear pore complex protein Nup88 (88 kDa nucleoporin) (Nucleoporin Nup88)				4	NUP88	2	2	0	0		2	0	-2	NUP88	-2	5.09144e-05	4.87026e-05	0	0	4.98085e-05	0	100	0.000492579	6.64386	3.30752	2
1082	P17480	UBF1	Nucleolar transcription factor 1 (Autoantigen NOR-90) (Upstream-binding factor 1) (UBF-1)				4	UBF1	2	2	0	0		2	0	-2	UBF1	-2	4.93816e-05	4.72365e-05	0	0	4.8309e-05	0	100	0.000492579	6.64386	3.30752	2
1083	Q9H8V3	ECT2	Protein ECT2 (Epithelial cell-transforming sequence 2 oncogene)				4	ECT2	2	2	0	0		2	0	-2	ECT2	-2	4.12774e-05	3.94843e-05	0	0	4.03808e-05	0	100	0.000492579	6.64386	3.30752	2
1084	Q86UU0	BCL9L	B-cell CLL/lymphoma 9-like protein (B-cell lymphoma 9-like protein) (BCL9-like protein) (Protein BCL9-2)				4	BCL9L	2	2	0	0		2	0	-2	BCL9L	-2	2.51685e-05	2.40752e-05	0	0	2.46218e-05	0	100	0.000492579	6.64386	3.30752	2
1085	P46926	GNPI1	Glucosamine-6-phosphate isomerase 1 (EC 3.5.99.6) (Glucosamine-6-phosphate deaminase 1) (GNPDA 1) (GlcN6P deaminase 1) (Oscillin)				4	GNPI1	2	2	0	0		2	0	-2	GNPI1	-2	0.000130545	0.000124874	0	0	0.00012771	0	100	0.000492579	6.64386	3.30752	2
1086	Q9NXW9	ALKB4	Alpha-ketoglutarate-dependent dioxygenase alkB homolog 4 (Alkylated DNA repair protein alkB homolog 4) (DNA N6-methyl adenine demethylase ALKBH4) (EC 1.14.11.51) (Lysine-specific demethylase ALKBH4) (EC 1.14.11.-)				4	ALKB4	2	2	0	0		2	0	-2	ALKB4	-2	0.000124926	0.000119499	0	0	0.000122212	0	100	0.000492579	6.64386	3.30752	2
1087	O00764	PDXK	Pyridoxal kinase (EC 2.7.1.35) (Pyridoxine kinase)				4	PDXK	2	2	0	0		2	0	-2	PDXK	-2	0.000120922	0.000115669	0	0	0.000118295	0	100	0.000492579	6.64386	3.30752	2
[truncated: 1,737 more rows]

## Sheet: C vs IR
SortID	Accession	GenSymbol	Protein names	Intramembrane	Cell surface/membrane location	Transmembrane	Human99Exosomemarkers-ID	Exocarta-Exosomemarkers-Number of times identified	summed PSM#	WC1-# PSMs	WC2.# PSMs	WIR1.# PSMs	WIR2.# PSMs	WC0302-1	WC0302-2	WIR0302-1	WIR0302-2	WC (Ave)	WIR(Ave)	Ratio(WC/WIR)	ttestRatio(WC/WIR)	log2-Ratio(WC/WIR)	log10-ttestRatio(WC/WIR)	Call (WC/WIR >1.5, <0.67, p<0.1)
[truncated: 3,134 more rows]
