# Supplementary material for: Identification of senescent cell subpopulations by CITE‐seq analysis
Source: Aging Cell. 2024 Aug 14;23(11):e14297. doi: 10.1111/acel.14297 (PMC11561699; doi:10.1111/acel.14297)
Supplement: Supplementary file 3 — Table S2. [file ACEL-23-e14297-s003.csv]

gene	p_val	avg_log2FC	pct.1	pct.2	p_val_adj	cluster
SQSTM1	0	0.696768992	0.991	0.961	0	0
CEBPD	0	0.685926624	0.872	0.54	0	0
MXD4	0	0.45764186	0.922	0.726	0	0
PNRC1	0	0.393901368	0.751	0.367	0	0
NCAPH	0	-0.28090391	0.078	0.448	0	0
SGO1	0	-0.310179389	0.072	0.445	0	0
RAD51AP1	0	-0.313364832	0.11	0.497	0	0
KIF15	0	-0.315986421	0.08	0.449	0	0
KIF18B	0	-0.336810362	0.044	0.401	0	0
TTK	0	-0.361095493	0.066	0.46	0	0
HJURP	0	-0.378777571	0.053	0.415	0	0
KIFC1	0	-0.380133273	0.082	0.491	0	0
CIP2A	0	-0.384531329	0.223	0.583	0	0
KIF14	0	-0.396405198	0.079	0.479	0	0
BUB1B	0	-0.413889486	0.084	0.49	0	0
AURKB	0	-0.418206786	0.124	0.517	0	0
CKAP2L	0	-0.424918071	0.067	0.493	0	0
CDK1	0	-0.450425944	0.095	0.454	0	0
RFC3	0	-0.453017085	0.218	0.58	0	0
CENPU	0	-0.454435823	0.252	0.608	0	0
KIF2C	0	-0.46331419	0.103	0.513	0	0
SPC25	0	-0.472901957	0.131	0.56	0	0
NDC80	0	-0.487570041	0.105	0.529	0	0
ORC6	0	-0.48900955	0.219	0.596	0	0
CDCA2	0	-0.499508406	0.161	0.544	0	0
PLK1	0	-0.508660824	0.157	0.529	0	0
SHCBP1	0	-0.512154664	0.202	0.612	0	0
NCAPG	0	-0.518908913	0.146	0.564	0	0
CENPK	0	-0.522747947	0.287	0.643	0	0
CEP128	0	-0.527210085	0.165	0.539	0	0
NUF2	0	-0.532290988	0.12	0.55	0	0
CCNA2	0	-0.56216094	0.19	0.58	0	0
KIF4A	0	-0.564828011	0.169	0.585	0	0
TACC3	0	-0.571293282	0.253	0.621	0	0
DEPDC1	0	-0.58992117	0.161	0.573	0	0
KIF11	0	-0.596799963	0.19	0.582	0	0
KNL1	0	-0.605857717	0.16	0.585	0	0
CDCA8	0	-0.638757969	0.135	0.532	0	0
CEP55	0	-0.663757337	0.244	0.619	0	0
UBE2C	0	-0.678774078	0.185	0.546	0	0
KIF23	0	-0.703411247	0.284	0.637	0	0
PBK	0	-0.706441545	0.264	0.642	0	0
CLSPN	0	-0.720717432	0.272	0.641	0	0
GTSE1	0	-0.724992542	0.17	0.589	0	0
SGO2	0	-0.739083074	0.331	0.652	0	0
HMMR	0	-0.751635976	0.212	0.611	0	0
NSD2	0	-0.758164208	0.669	0.8	0	0
NUSAP1	0	-0.797480483	0.339	0.651	0	0
KIF20B	0	-0.939934814	0.379	0.683	0	0
ANLN	0	-0.986019053	0.393	0.696	0	0
DIAPH3	0	-0.999651805	0.609	0.787	0	0
MKI67	0	-1.029818221	0.278	0.631	0	0
ASPM	0	-1.102090588	0.212	0.628	0	0
CENPE	0	-1.136628956	0.268	0.643	0	0
TOP2A	0	-1.508431804	0.39	0.677	0	0
MAD2L1	5.50E-306	-0.491498508	0.282	0.618	1.50E-301	0
CENPF	6.20E-304	-1.690181229	0.54	0.717	1.69E-299	0
TUBA1A	1.18E-303	0.643388958	0.996	0.963	3.22E-299	0
ARHGAP11A	3.01E-301	-0.434141182	0.166	0.517	8.18E-297	0
TPX2	2.46E-299	-1.046629963	0.505	0.713	6.70E-295	0
BUB1	2.28E-298	-0.383213787	0.157	0.522	6.20E-294	0
EEF1A1	3.83E-298	0.42111972	1	0.999	1.04E-293	0
POLQ	6.68E-297	-0.301276762	0.069	0.41	1.82E-292	0
RACGAP1	4.63E-295	-0.371501704	0.194	0.544	1.26E-290	0
MELK	7.36E-294	-0.481816488	0.302	0.619	2.00E-289	0
DAB2	3.27E-291	0.58811506	0.949	0.807	8.89E-287	0
BRCA2	5.13E-291	-0.336414815	0.136	0.489	1.39E-286	0
DTL	1.75E-290	-0.35472556	0.097	0.445	4.75E-286	0
HMGB2	1.72E-287	-1.220298632	0.553	0.693	4.69E-283	0
ECT2	8.70E-287	-0.487382126	0.396	0.67	2.37E-282	0
ATAD2	9.19E-287	-0.664053409	0.417	0.676	2.50E-282	0
CD248	1.50E-285	0.480406745	0.935	0.717	4.08E-281	0
RRM2	1.37E-283	-0.68303253	0.442	0.69	3.73E-279	0
LGALS3	2.79E-281	0.584958203	0.987	0.952	7.60E-277	0
LMNB1	1.83E-280	-0.413668691	0.218	0.56	4.97E-276	0
PSMC3IP	3.50E-277	-0.324519512	0.158	0.501	9.51E-273	0
PRC1	6.10E-276	-0.86725865	0.428	0.687	1.66E-271	0
MCM10	2.69E-273	-0.276371569	0.063	0.387	7.32E-269	0
SMC4	4.07E-273	-1.076835209	0.72	0.762	1.11E-268	0
CITED2	3.35E-266	0.494732485	0.888	0.636	9.12E-262	0
DCN	3.50E-263	0.773568097	0.982	0.91	9.52E-259	0
ARID5B	2.27E-262	0.537882175	0.986	0.91	6.19E-258	0
SPDL1	1.74E-260	-0.505865525	0.371	0.635	4.72E-256	0
MIR924HG	9.12E-259	-0.715691117	0.209	0.535	2.48E-254	0
ARHGAP11B	3.13E-254	-0.368130641	0.132	0.453	8.52E-250	0
ATAD5	1.29E-252	-0.271153101	0.14	0.471	3.50E-248	0
CIT	6.84E-251	-0.462970702	0.234	0.546	1.86E-246	0
PRR11	2.48E-250	-0.484857154	0.326	0.619	6.75E-246	0
CLU	4.79E-250	0.673286759	0.95	0.818	1.30E-245	0
BRCA1	4.35E-249	-0.346268768	0.215	0.536	1.18E-244	0
TMPO	7.62E-248	-0.641381726	0.55	0.703	2.07E-243	0
PPIB	1.07E-247	0.481834731	0.989	0.943	2.90E-243	0
NUPR1	1.40E-246	0.675316488	0.947	0.808	3.81E-242	0
C21orf58	5.06E-244	-0.269277998	0.149	0.466	1.38E-239	0
NCAPG2	1.74E-241	-0.355545062	0.256	0.563	4.72E-237	0
RPS27L	2.47E-241	0.442671912	0.994	0.969	6.71E-237	0
DLGAP5	4.94E-241	-0.604711005	0.303	0.607	1.34E-236	0
STIL	1.07E-235	-0.276898267	0.136	0.447	2.92E-231	0
HIST1H1B	3.36E-234	-0.814316652	0.136	0.435	9.13E-230	0
CDC20	1.60E-232	-0.685498115	0.343	0.624	4.35E-228	0
CENPP	2.08E-232	-0.48229267	0.273	0.579	5.66E-228	0
RFWD3	6.47E-232	-0.296667561	0.244	0.549	1.76E-227	0
CD63	9.40E-232	0.429258261	0.999	0.992	2.56E-227	0
SERPINH1	7.59E-231	0.477862942	0.972	0.823	2.06E-226	0
CKAP2	1.27E-230	-0.884597081	0.555	0.689	3.44E-226	0
EZH2	1.70E-229	-0.396003157	0.325	0.61	4.61E-225	0
UBC	4.15E-229	0.42101909	0.995	0.98	1.13E-224	0
VRK1	4.30E-227	-0.355428077	0.365	0.629	1.17E-222	0
MMS22L	6.43E-227	-0.396081403	0.25	0.555	1.75E-222	0
SPATA5	4.05E-226	-0.497870597	0.51	0.713	1.10E-221	0
FANCI	9.07E-226	-0.294074115	0.24	0.547	2.47E-221	0
MIS18BP1	4.06E-222	-0.44376731	0.382	0.624	1.10E-217	0
HIST1H3B	1.85E-221	-0.332301699	0.074	0.356	5.03E-217	0
FBXO5	6.95E-221	-0.407350185	0.188	0.471	1.89E-216	0
FEN1	1.70E-220	-0.302657486	0.211	0.508	4.63E-216	0
FTL	1.95E-220	0.497956632	1	1	5.31E-216	0
RBL1	3.12E-219	-0.33535335	0.251	0.55	8.50E-215	0
CENPJ	3.59E-219	-0.255637998	0.21	0.511	9.76E-215	0
HELLS	3.04E-217	-0.51123922	0.404	0.643	8.28E-213	0
KNSTRN	6.06E-217	-0.407534581	0.335	0.591	1.65E-212	0
BRIP1	1.33E-216	-0.450652027	0.217	0.513	3.63E-212	0
CCDC85B	3.12E-216	0.482011145	0.98	0.904	8.47E-212	0
CHAF1A	4.90E-215	-0.298504877	0.243	0.539	1.33E-210	0
IGFBP6	1.50E-213	0.524574334	0.959	0.829	4.09E-209	0
AP001347.1	1.07E-212	-0.427659002	0.3	0.585	2.90E-208	0
CKS1B	4.33E-211	-0.660723697	0.602	0.732	1.18E-206	0
AURKA	5.65E-211	-0.785446514	0.457	0.648	1.54E-206	0
PARPBP	4.58E-210	-0.266221196	0.218	0.515	1.25E-205	0
TCEAL9	2.46E-208	0.407739401	0.979	0.876	6.70E-204	0
GAS2L3	1.42E-206	-0.391933749	0.247	0.524	3.87E-202	0
GLRX	1.54E-204	0.420813012	0.947	0.833	4.18E-200	0
CD81	3.59E-203	0.424362594	0.986	0.922	9.77E-199	0
UBE2T	3.96E-201	-0.433309443	0.417	0.62	1.08E-196	0
SMC2	1.59E-200	-0.551111498	0.613	0.72	4.33E-196	0
RAD18	6.59E-200	-0.338496341	0.388	0.631	1.79E-195	0
TKT	3.61E-198	0.412698397	0.983	0.921	9.82E-194	0
WDHD1	1.19E-197	-0.280434439	0.226	0.513	3.25E-193	0
TCEAL8	2.37E-197	0.322964564	0.909	0.703	6.43E-193	0
E2F7	8.58E-197	-0.458079236	0.296	0.579	2.33E-192	0
FTH1	4.10E-196	0.40242023	1	1	1.12E-191	0
BARD1	1.23E-195	-0.354866829	0.276	0.539	3.35E-191	0
PCDH18	5.35E-195	0.412029898	0.849	0.581	1.45E-190	0
MAGED2	2.13E-194	0.35540558	0.942	0.767	5.79E-190	0
CCDC18	1.54E-193	-0.42505238	0.439	0.645	4.19E-189	0
MXRA8	1.98E-193	0.370053619	0.953	0.767	5.39E-189	0
HERPUD1	3.24E-192	0.333293858	0.812	0.562	8.80E-188	0
DNAJC9	6.05E-192	-0.382712486	0.515	0.692	1.65E-187	0
H2AFX	6.37E-192	-0.488380346	0.497	0.653	1.73E-187	0
JUND	3.61E-191	0.365324927	0.917	0.675	9.82E-187	0
CCN2	6.06E-191	0.589090529	0.96	0.815	1.65E-186	0
ITGB3BP	1.07E-189	-0.334030265	0.385	0.632	2.92E-185	0
HSPA5	5.05E-187	0.51491224	0.981	0.869	1.37E-182	0
SPARC	3.45E-186	0.41475348	0.983	0.94	9.39E-182	0
POLD4	2.37E-185	0.320750236	0.881	0.687	6.45E-181	0
A1BG	2.97E-185	0.322961703	0.87	0.664	8.07E-181	0
LINC01572	3.92E-185	-0.343475824	0.198	0.472	1.07E-180	0
ITM2B	8.09E-184	0.374621203	0.967	0.828	2.20E-179	0
MCM7	1.71E-182	-0.404973348	0.448	0.66	4.66E-178	0
SCAND1	3.92E-182	0.361121013	0.963	0.815	1.07E-177	0
KDELR1	1.14E-181	0.375261834	0.975	0.878	3.10E-177	0
CDCA3	4.26E-181	-0.332370562	0.259	0.538	1.16E-176	0
DBF4	6.53E-181	-0.480575322	0.479	0.638	1.78E-176	0
RND3	4.79E-180	0.599073372	0.988	0.929	1.30E-175	0
ATP5ME	5.25E-180	0.402185525	0.987	0.936	1.43E-175	0
MAP1A	5.66E-180	0.333519509	0.955	0.874	1.54E-175	0
PRIM2	2.35E-179	-0.608788753	0.686	0.773	6.41E-175	0
CCNB2	6.57E-179	-0.39541091	0.325	0.582	1.79E-174	0
PDLIM2	7.00E-179	0.355461422	0.973	0.885	1.90E-174	0
COL1A2	1.37E-178	0.432337829	0.993	0.961	3.73E-174	0
UHRF1	2.72E-178	-0.272819189	0.252	0.522	7.41E-174	0
YIF1A	1.20E-177	0.347670771	0.951	0.805	3.26E-173	0
FOSL1	1.26E-176	-0.62439462	0.907	0.849	3.42E-172	0
NDC1	8.46E-176	-0.26721152	0.267	0.53	2.30E-171	0
NCAPD3	4.71E-175	-0.299023265	0.377	0.6	1.28E-170	0
IGFBP4	6.65E-175	0.38597957	0.984	0.93	1.81E-170	0
RPL34	2.20E-174	0.360808056	0.999	0.993	5.97E-170	0
S100A6	2.46E-173	0.316614892	1	1	6.68E-169	0
RABAC1	4.52E-173	0.338641217	0.986	0.935	1.23E-168	0
ZWINT	5.20E-173	-0.300377748	0.328	0.569	1.41E-168	0
PTGER2	4.15E-172	0.272183406	0.748	0.474	1.13E-167	0
PDLIM4	3.13E-170	0.330080523	0.919	0.736	8.51E-166	0
RPL3	9.97E-170	0.328870297	0.999	0.992	2.71E-165	0
CST3	4.68E-169	0.353089072	0.979	0.891	1.27E-164	0
FOXM1	1.04E-167	-0.300544609	0.327	0.559	2.83E-163	0
ARL6IP5	4.37E-166	0.337545462	0.972	0.875	1.19E-161	0
APOLD1	1.98E-165	-0.41213331	0.23	0.485	5.39E-161	0
MPG	2.24E-165	0.316715953	0.953	0.838	6.10E-161	0
LUM	3.86E-165	0.382668731	0.718	0.467	1.05E-160	0
CENPA	5.80E-165	-0.292186361	0.238	0.487	1.58E-160	0
IFITM3	2.72E-164	0.321411027	0.982	0.903	7.40E-160	0
BIRC5	1.22E-163	-0.688983609	0.625	0.711	3.33E-159	0
MCM4	2.74E-163	-0.30334381	0.316	0.558	7.46E-159	0
NCAPD2	2.01E-162	-0.327604999	0.379	0.609	5.46E-158	0
CCNB1	5.42E-162	-0.971581082	0.559	0.678	1.47E-157	0
IFI16	6.06E-162	0.330732578	0.912	0.715	1.65E-157	0
SLC1A5	1.25E-161	0.346834309	0.883	0.66	3.40E-157	0
SOX4	2.50E-161	0.437903501	0.785	0.555	6.81E-157	0
RRM1	2.86E-161	-0.447035392	0.681	0.734	7.78E-157	0
SCO2	3.41E-161	0.259123988	0.814	0.567	9.26E-157	0
RPS27	1.14E-160	0.366518088	1	0.997	3.09E-156	0
RHOBTB3	2.13E-160	0.445263625	0.976	0.917	5.79E-156	0
NFE2L2	2.92E-160	0.422840656	0.967	0.848	7.94E-156	0
LITAF	4.90E-160	0.373853534	0.927	0.788	1.33E-155	0
SEC62	6.36E-160	0.331679633	0.973	0.902	1.73E-155	0
GINS2	1.42E-159	-0.304205772	0.335	0.565	3.86E-155	0
G6PD	4.49E-159	0.353813758	0.93	0.777	1.22E-154	0
PCOLCE	6.16E-158	0.392191303	0.944	0.745	1.68E-153	0
JUNB	1.33E-157	0.269320954	0.727	0.455	3.62E-153	0
GABARAP	1.64E-157	0.34845738	0.981	0.905	4.47E-153	0
CTSD	4.47E-157	0.366261411	0.948	0.787	1.22E-152	0
LAPTM4A	4.61E-156	0.322616081	0.971	0.86	1.25E-151	0
TP53TG1	5.00E-156	0.258970693	0.827	0.611	1.36E-151	0
PPIC	5.35E-156	0.253836774	0.799	0.574	1.45E-151	0
RPL23	2.75E-155	0.334200498	0.998	0.987	7.48E-151	0
CKS2	4.05E-155	-0.97628892	0.761	0.726	1.10E-150	0
ADH5	2.37E-154	0.321668911	0.974	0.886	6.45E-150	0
CEBPB	4.06E-154	0.284080295	0.82	0.585	1.10E-149	0
SNHG18	2.14E-153	0.255218186	0.81	0.585	5.83E-149	0
CHAC1	1.15E-152	0.34087836	0.593	0.33	3.12E-148	0
MAP4K4	2.62E-150	-0.49986746	0.964	0.961	7.13E-146	0
PCNT	3.03E-150	-0.301554299	0.41	0.619	8.23E-146	0
B2M	1.01E-149	0.344741818	0.995	0.954	2.74E-145	0
MAGED1	3.00E-149	0.293138604	0.964	0.868	8.16E-145	0
UBE2S	3.58E-149	-0.837538394	0.956	0.877	9.74E-145	0
NNMT	1.00E-148	0.370275704	0.788	0.557	2.73E-144	0
RTTN	2.37E-148	-0.321081376	0.335	0.564	6.46E-144	0
ARHGAP22	3.03E-148	-0.583219434	0.795	0.851	8.24E-144	0
YIPF3	5.19E-148	0.28191042	0.907	0.736	1.41E-143	0
SSR4	9.82E-148	0.321274383	0.985	0.917	2.67E-143	0
HIST1H1D	1.69E-147	-0.653852467	0.255	0.476	4.60E-143	0
CTSA	2.36E-147	0.312395421	0.916	0.764	6.41E-143	0
PCLAF	8.94E-146	-0.549071573	0.695	0.733	2.43E-141	0
DNMT1	2.18E-145	-0.442380678	0.901	0.841	5.92E-141	0
LBH	5.77E-145	0.415394347	0.83	0.613	1.57E-140	0
SELENOM	1.18E-144	0.256722391	0.974	0.894	3.20E-140	0
CTSB	6.33E-143	0.332911841	0.965	0.862	1.72E-138	0
POLA1	7.34E-143	-0.273179319	0.266	0.504	2.00E-138	0
MRGPRF	1.09E-142	0.252805279	0.816	0.579	2.96E-138	0
SAT2	1.54E-142	0.257126638	0.894	0.704	4.20E-138	0
MMP2	3.60E-142	0.343866351	0.959	0.846	9.79E-138	0
TCF21	2.34E-140	0.302261903	0.799	0.573	6.35E-136	0
CKAP5	3.41E-140	-0.426134925	0.746	0.774	9.28E-136	0
ERLEC1	6.00E-140	0.295540283	0.934	0.784	1.63E-135	0
SAE1	8.43E-140	-0.310715192	0.82	0.846	2.29E-135	0
COL1A1	8.56E-140	0.394786935	0.991	0.935	2.33E-135	0
CDK5RAP2	1.10E-139	-0.324469339	0.637	0.742	3.00E-135	0
CYP51A1	2.08E-139	0.30590593	0.855	0.635	5.65E-135	0
ADM	1.88E-138	0.375633188	0.873	0.683	5.11E-134	0
VAMP5	3.27E-138	0.311347341	0.968	0.867	8.90E-134	0
TIMP1	7.98E-138	0.433127193	1	0.99	2.17E-133	0
GMNN	9.28E-138	-0.442595941	0.573	0.649	2.52E-133	0
GRINA	1.09E-137	0.266328551	0.876	0.675	2.97E-133	0
RPS29	1.17E-137	0.350244177	0.999	0.993	3.17E-133	0
SQLE	2.85E-137	0.303999854	0.794	0.576	7.74E-133	0
PLPP3	3.54E-137	0.294652152	0.947	0.787	9.63E-133	0
LAYN	5.67E-137	0.291145888	0.897	0.731	1.54E-132	0
SCLT1	2.08E-136	-0.436822144	0.625	0.722	5.67E-132	0
RCN1	3.39E-136	0.3271219	0.976	0.885	9.21E-132	0
EMP3	9.30E-135	0.352741208	0.995	0.964	2.53E-130	0
PYCARD	1.94E-134	0.26411365	0.746	0.512	5.28E-130	0
NQO1	2.61E-134	0.41733775	0.986	0.938	7.10E-130	0
USP1	3.46E-134	-0.380881862	0.474	0.604	9.40E-130	0
ID2	3.39E-133	0.367377825	0.829	0.606	9.22E-129	0
RBIS	4.00E-133	0.295037902	0.958	0.807	1.09E-128	0
KPNA2	4.19E-133	-0.706719764	0.815	0.748	1.14E-128	0
TP53I3	1.13E-132	0.269462118	0.884	0.731	3.07E-128	0
COPB2	3.32E-132	0.297436959	0.969	0.882	9.04E-128	0
KRT10	5.29E-132	0.319015048	0.959	0.783	1.44E-127	0
CKAP4	1.19E-131	0.337531024	0.98	0.867	3.25E-127	0
PRDX4	1.20E-131	0.32214846	0.978	0.85	3.26E-127	0
TYMS	1.33E-131	-0.509577213	0.665	0.707	3.62E-127	0
DEK	4.54E-131	-0.658753668	0.964	0.848	1.23E-126	0
KDELR3	6.43E-131	0.272521033	0.915	0.778	1.75E-126	0
RPL5	1.71E-130	0.318472826	0.998	0.987	4.65E-126	0
CD151	1.08E-129	0.326150601	0.982	0.899	2.95E-125	0
CSE1L	1.94E-129	-0.308790068	0.661	0.734	5.29E-125	0
CARD16	2.13E-129	0.295338409	0.689	0.455	5.78E-125	0
SARS	6.86E-129	0.311552301	0.965	0.864	1.87E-124	0
RPL12	5.87E-128	0.307366444	1	0.994	1.60E-123	0
XPO1	1.17E-127	-0.368350369	0.906	0.846	3.19E-123	0
DPM3	1.91E-127	0.25790962	0.879	0.702	5.18E-123	0
DHFR	5.64E-127	-0.284201042	0.448	0.623	1.53E-122	0
CTHRC1	4.20E-126	0.500373364	0.896	0.77	1.14E-121	0
TMED9	4.22E-126	0.318069964	0.978	0.864	1.15E-121	0
SLFN5	1.17E-125	0.274737574	0.881	0.705	3.18E-121	0
ERP29	3.01E-125	0.290064923	0.965	0.826	8.20E-121	0
GRN	7.08E-125	0.305197453	0.87	0.701	1.92E-120	0
HIST1H3D	2.08E-124	-0.324299651	0.139	0.347	5.66E-120	0
TOPBP1	4.30E-124	-0.25305906	0.454	0.627	1.17E-119	0
RPL37	8.12E-124	0.307667428	1	0.997	2.21E-119	0
RPL28	2.30E-123	0.270367924	1	0.998	6.27E-119	0
HMOX1	2.37E-123	0.292299747	0.676	0.44	6.44E-119	0
EFEMP2	3.82E-122	0.285280773	0.946	0.842	1.04E-117	0
NASP	5.54E-122	-0.531826071	0.886	0.807	1.51E-117	0
GSTCD	5.67E-122	-0.251072861	0.376	0.573	1.54E-117	0
PITPNC1	5.84E-122	-0.613576592	0.623	0.72	1.59E-117	0
NR2F1	8.08E-122	0.329728623	0.932	0.768	2.20E-117	0
NDUFB1	6.02E-121	0.295938526	0.983	0.902	1.64E-116	0
ROMO1	3.39E-120	0.27357946	0.979	0.908	9.21E-116	0
G2E3	1.24E-119	-0.364886118	0.591	0.684	3.38E-115	0
RPS28	7.21E-119	0.298979294	1	0.997	1.96E-114	0
TNFRSF11B	7.46E-119	0.469749205	0.687	0.467	2.03E-114	0
RPL10	8.38E-119	0.310241766	1	0.998	2.28E-114	0
TGFB1I1	8.74E-119	0.303964223	0.951	0.779	2.38E-114	0
HEBP2	1.71E-118	0.263419417	0.965	0.848	4.64E-114	0
MCM5	1.87E-117	-0.26197113	0.388	0.576	5.08E-113	0
CD99	4.03E-117	0.271944799	0.981	0.925	1.10E-112	0
DSEL	5.51E-117	0.301947477	0.918	0.769	1.50E-112	0
PHLDA3	9.01E-117	0.268886359	0.899	0.698	2.45E-112	0
RPL37A	1.12E-115	0.279602341	1	0.999	3.04E-111	0
LY6E	1.17E-115	0.288045153	0.963	0.827	3.18E-111	0
C4orf48	1.61E-115	0.259565969	0.982	0.911	4.38E-111	0
COL3A1	2.74E-115	0.312902713	0.907	0.736	7.46E-111	0
NRF1	3.81E-115	-0.377814457	0.478	0.632	1.04E-110	0
IK	4.74E-115	0.27578515	0.958	0.8	1.29E-110	0
HEBP1	6.07E-115	0.281844157	0.905	0.77	1.65E-110	0
SLC2A3	1.49E-114	0.357000447	0.813	0.629	4.05E-110	0
MZT1	8.85E-114	-0.29976638	0.55	0.663	2.41E-109	0
S100A13	1.08E-113	0.259020274	0.991	0.95	2.93E-109	0
SLC25A3	3.18E-113	0.294509087	0.989	0.937	8.64E-109	0
LACTB	8.77E-113	0.263753815	0.88	0.739	2.39E-108	0
EIF3G	2.24E-112	0.273622357	0.977	0.885	6.10E-108	0
TMCO1	2.34E-112	0.263710403	0.956	0.846	6.37E-108	0
BAZ1B	5.31E-112	-0.302947602	0.9	0.869	1.44E-107	0
CEP192	5.62E-112	-0.308764309	0.511	0.65	1.53E-107	0
UQCRB	6.58E-112	0.264294052	0.988	0.942	1.79E-107	0
PPA1	8.33E-112	0.259957948	0.973	0.916	2.27E-107	0
TUBB2A	1.22E-111	0.272899331	0.893	0.715	3.32E-107	0
MGST1	1.95E-111	0.268442426	0.991	0.98	5.29E-107	0
MYDGF	4.45E-111	0.284104578	0.988	0.925	1.21E-106	0
VPS28	4.52E-111	0.25789805	0.97	0.868	1.23E-106	0
COX7C	1.61E-110	0.27277745	0.988	0.946	4.39E-106	0
NDUFC1	1.91E-110	0.264715063	0.979	0.875	5.18E-106	0
GPX4	7.54E-110	0.324684289	0.993	0.941	2.05E-105	0
BSG	5.42E-108	0.266850042	0.975	0.867	1.47E-103	0
HLA-C	5.60E-108	0.275316255	0.965	0.814	1.52E-103	0
RSRC1	9.81E-108	-0.289281213	0.742	0.782	2.67E-103	0
RANGAP1	3.13E-107	-0.308998355	0.816	0.827	8.51E-103	0
KIF18A	3.46E-107	-0.324437174	0.461	0.602	9.41E-103	0
CCN1	5.37E-107	0.356606976	0.939	0.772	1.46E-102	0
CBFB	9.65E-107	-0.30552843	0.628	0.731	2.63E-102	0
NAV2	2.12E-106	-0.921377575	0.9	0.841	5.76E-102	0
MCM3	3.35E-106	-0.301728777	0.363	0.534	9.11E-102	0
CBR1	3.44E-106	0.262545645	0.953	0.79	9.36E-102	0
PSMB1	4.46E-106	0.287318836	0.988	0.933	1.21E-101	0
KIAA1328	4.21E-105	-0.357120588	0.453	0.619	1.14E-100	0
SERP1	8.97E-105	0.26493468	0.972	0.885	2.44E-100	0
DLEU2	9.48E-105	-0.403551239	0.632	0.732	2.58E-100	0
RPL39	1.49E-104	0.261384026	0.999	0.991	4.07E-100	0
SOGA1	1.61E-104	-0.32049511	0.477	0.62	4.38E-100	0
CMSS1	1.04E-103	-0.339216071	0.88	0.844	2.84E-99	0
LRRC17	2.72E-103	0.34005365	0.964	0.863	7.41E-99	0
KRTCAP2	2.79E-103	0.278687957	0.972	0.871	7.59E-99	0
THY1	8.51E-103	0.298847824	0.985	0.92	2.32E-98	0
TLN1	1.10E-102	0.288181823	0.975	0.903	2.99E-98	0
PGRMC2	2.51E-102	0.262922878	0.881	0.732	6.84E-98	0
RPS4X	3.36E-102	0.281192738	1	0.993	9.15E-98	0
GARS	2.13E-101	0.301377201	0.957	0.877	5.79E-97	0
SMC1A	2.14E-101	-0.369723566	0.778	0.766	5.83E-97	0
UACA	2.42E-101	-0.968219395	0.988	0.991	6.59E-97	0
NAP1L4	2.73E-101	-0.278499103	0.928	0.892	7.42E-97	0
TMEM59	4.46E-101	0.257126348	0.932	0.811	1.21E-96	0
YWHAH	7.00E-101	-0.386516716	0.943	0.832	1.90E-96	0
KCNQ5	7.02E-101	-0.609176164	0.363	0.55	1.91E-96	0
NCEH1	1.63E-100	-0.376813337	0.695	0.743	4.44E-96	0
NHSL1	1.64E-100	-0.605403497	0.679	0.733	4.46E-96	0
PBX3	2.32E-100	-0.53361049	0.79	0.802	6.32E-96	0
RPL7A	2.67E-100	0.293906878	1	0.995	7.27E-96	0
NACA	2.73E-100	0.280498335	0.998	0.983	7.43E-96	0
RFX8	2.95E-100	-0.409608933	0.432	0.586	8.03E-96	0
FDFT1	6.22E-100	0.259891831	0.881	0.719	1.69E-95	0
SNRPB2	1.12E-98	0.25828231	0.963	0.793	3.04E-94	0
SSB	2.30E-98	0.268128346	0.975	0.878	6.25E-94	0
HTRA1	3.16E-98	0.26094281	0.868	0.718	8.59E-94	0
ITGB1	7.03E-98	0.309969328	0.997	0.991	1.91E-93	0
EIF2S2	7.19E-98	0.275394748	0.981	0.932	1.96E-93	0
SLC16A3	5.37E-97	0.250130217	0.921	0.764	1.46E-92	0
RPS3	9.54E-97	0.297368695	1	0.989	2.59E-92	0
ST13	9.84E-97	0.264081716	0.981	0.917	2.68E-92	0
MDK	1.74E-96	0.336367864	0.953	0.786	4.74E-92	0
RPL19	3.88E-96	0.280861054	1	0.995	1.05E-91	0
EVA1B	5.58E-96	0.257730366	0.973	0.875	1.52E-91	0
RPL35A	1.96E-95	0.279258627	1	0.993	5.34E-91	0
RPL7	2.84E-95	0.259218365	0.998	0.979	7.74E-91	0
CALR	4.07E-95	0.363486202	0.993	0.934	1.11E-90	0
APOE	1.66E-94	0.44694322	0.465	0.268	4.52E-90	0
PHF19	3.97E-94	-0.324324699	0.643	0.702	1.08E-89	0
ST3GAL3	3.00E-92	-0.421842359	0.712	0.752	8.17E-88	0
NEAT1	3.41E-91	-0.784868452	0.998	0.99	9.26E-87	0
GJC1	2.18E-90	-0.313374942	0.583	0.676	5.94E-86	0
EID1	3.12E-90	0.253625569	0.984	0.923	8.48E-86	0
IFITM2	4.06E-90	0.251057708	0.937	0.777	1.10E-85	0
FUS	4.98E-90	-0.265353693	0.96	0.889	1.36E-85	0
F2R	5.44E-90	0.268769287	0.935	0.802	1.48E-85	0
PDIA3	1.09E-89	0.264089848	0.979	0.882	2.96E-85	0
SH3RF3	1.30E-89	-0.633951639	0.897	0.836	3.53E-85	0
HMGA2	1.83E-89	-0.829537547	0.937	0.935	4.96E-85	0
IER3	3.06E-89	0.314752637	0.883	0.691	8.31E-85	0
RPS8	5.61E-89	0.261744826	0.998	0.995	1.53E-84	0
RANBP1	5.64E-89	-0.32172238	0.965	0.879	1.53E-84	0
TMA7	1.47E-88	0.268032871	0.994	0.956	3.99E-84	0
POLE3	2.98E-88	-0.290076806	0.622	0.664	8.10E-84	0
PDIA6	2.31E-87	0.297708709	0.984	0.866	6.29E-83	0
RAPGEF6	2.98E-87	-0.367906036	0.671	0.721	8.11E-83	0
FILIP1L	3.05E-87	0.302481457	0.861	0.7	8.30E-83	0
UBE2E3	1.80E-86	-0.275309413	0.959	0.934	4.89E-82	0
STC2	7.02E-86	0.274573528	0.79	0.629	1.91E-81	0
UHRF2	1.04E-85	-0.301161157	0.634	0.701	2.82E-81	0
NUP98	1.24E-85	-0.3158029	0.706	0.738	3.38E-81	0
TAF15	1.61E-85	-0.298623461	0.921	0.895	4.39E-81	0
RAD51B	2.46E-85	-0.482370842	0.73	0.759	6.70E-81	0
FGF7	8.59E-85	0.274542782	0.872	0.711	2.34E-80	0
EEF2	7.18E-84	0.263135289	0.991	0.956	1.95E-79	0
CUTA	2.36E-83	0.252167573	0.987	0.926	6.41E-79	0
TMEM258	7.10E-83	0.256329187	0.98	0.894	1.93E-78	0
SSR2	1.74E-82	0.278880725	0.979	0.897	4.73E-78	0
CAMK2N1	1.99E-82	0.297059549	0.973	0.906	5.41E-78	0
IGFBP5	2.27E-82	0.57913552	0.874	0.783	6.17E-78	0
RPL36AL	8.27E-82	0.27108371	0.988	0.929	2.25E-77	0
BUB3	2.42E-81	-0.359226777	0.831	0.767	6.57E-77	0
RASA1	6.58E-81	-0.486173826	0.798	0.8	1.79E-76	0
RPL36A	7.70E-81	0.280330453	0.994	0.969	2.09E-76	0
SFRP1	2.40E-80	0.383855655	0.995	0.979	6.54E-76	0
RPS15A	2.76E-80	0.262404015	0.999	0.991	7.50E-76	0
RAD21	3.00E-80	-0.453677358	0.893	0.776	8.16E-76	0
GDF15	3.41E-80	0.342006789	0.502	0.309	9.29E-76	0
CDKN1A	3.12E-79	0.493824712	0.89	0.803	8.48E-75	0
PTTG1	3.29E-79	-0.474929161	0.722	0.753	8.96E-75	0
CEP112	5.96E-79	-0.353840908	0.57	0.671	1.62E-74	0
HS3ST3A1	1.40E-78	-0.4699316	0.82	0.797	3.82E-74	0
HSP90B1	2.42E-77	0.333638602	0.989	0.912	6.58E-73	0
ADAMTS1	3.56E-77	0.276244707	0.745	0.564	9.67E-73	0
KIAA0586	4.13E-77	-0.266880384	0.595	0.674	1.12E-72	0
TRIM59	4.17E-77	-0.303579018	0.49	0.58	1.13E-72	0
PHLDA1	1.51E-76	0.260672565	0.969	0.815	4.11E-72	0
CCDC14	2.48E-76	-0.442260487	0.794	0.792	6.75E-72	0
ARL6IP1	1.99E-75	-0.867962466	0.835	0.734	5.41E-71	0
H2AFZ	6.03E-75	-0.524475	0.987	0.909	1.64E-70	0
IGF2BP3	9.11E-75	-0.44296265	0.953	0.914	2.48E-70	0
CYBA	1.01E-74	0.307117354	0.891	0.808	2.76E-70	0
GNB1	1.53E-74	-0.348023992	0.97	0.953	4.17E-70	0
MAD1L1	4.85E-74	-0.266228205	0.592	0.681	1.32E-69	0
RB1	4.15E-72	-0.292742179	0.77	0.781	1.13E-67	0
PCNA	8.47E-72	-0.285902463	0.567	0.629	2.30E-67	0
HIST1H1A	4.00E-71	-0.302941363	0.17	0.318	1.09E-66	0
KIF5B	1.55E-70	-0.292017364	0.973	0.948	4.22E-66	0
RBMX	2.16E-70	-0.273055797	0.91	0.844	5.86E-66	0
CORO1C	5.65E-70	-0.28871224	0.944	0.934	1.54E-65	0
CDKN3	6.65E-70	-0.376250416	0.592	0.665	1.81E-65	0
SMCHD1	9.41E-70	-0.281647769	0.892	0.828	2.56E-65	0
CCDC80	2.73E-69	0.275379622	0.965	0.898	7.44E-65	0
PKP4	5.45E-69	-0.430551914	0.709	0.755	1.48E-64	0
CTSC	8.13E-69	0.348587521	0.973	0.889	2.21E-64	0
CAV1	1.13E-68	0.269552023	0.994	0.983	3.06E-64	0
PDS5B	1.31E-68	-0.282840649	0.691	0.726	3.56E-64	0
CBX5	2.46E-68	-0.310728078	0.914	0.808	6.68E-64	0
HNRNPAB	9.48E-68	-0.356043719	0.956	0.853	2.58E-63	0
PSPC1	1.25E-67	-0.299171064	0.707	0.733	3.40E-63	0
MYBL1	1.40E-67	-0.351025139	0.631	0.713	3.80E-63	0
DTYMK	3.41E-67	-0.310456855	0.9	0.797	9.29E-63	0
ANP32B	4.40E-67	-0.297207304	0.971	0.903	1.20E-62	0
ADK	8.29E-67	-0.45785218	0.946	0.923	2.25E-62	0
MAP1B	9.72E-67	-0.468998813	0.982	0.975	2.64E-62	0
AGO2	1.82E-66	-0.321004612	0.774	0.772	4.96E-62	0
CENPW	2.93E-66	-0.355259446	0.734	0.707	7.97E-62	0
NIBAN2	5.25E-66	-0.352818427	0.85	0.872	1.43E-61	0
FAF1	7.61E-66	-0.422723283	0.897	0.834	2.07E-61	0
MAGI3	2.81E-65	-0.310292809	0.575	0.649	7.65E-61	0
BDKRB1	5.52E-65	0.252815161	0.754	0.597	1.50E-60	0
RGCC	1.01E-64	0.259021367	0.535	0.375	2.75E-60	0
RPS7	1.17E-64	0.25034674	0.999	0.992	3.19E-60	0
KCNMA1	8.21E-64	-0.562214474	0.946	0.947	2.23E-59	0
PTX3	2.61E-63	0.329027212	0.787	0.618	7.11E-59	0
STMN1	8.85E-63	-0.410917146	0.967	0.868	2.41E-58	0
STAG1	1.03E-62	-0.494194348	0.944	0.878	2.80E-58	0
DCLK2	1.09E-62	-0.434811677	0.662	0.706	2.97E-58	0
PPP6R3	2.36E-62	-0.373871287	0.797	0.788	6.43E-58	0
RPL18	2.63E-62	0.252238169	0.999	0.99	7.17E-58	0
ANP32E	2.97E-62	-0.329694842	0.815	0.745	8.07E-58	0
HIST1H1E	6.22E-62	-0.338511277	0.316	0.437	1.69E-57	0
RIF1	7.58E-61	-0.258653541	0.808	0.77	2.06E-56	0
C12orf75	5.67E-60	-0.292774798	0.981	0.965	1.54E-55	0
RPS21	2.09E-59	0.25631621	1	0.989	5.67E-55	0
S100A4	3.06E-59	0.374729556	0.956	0.885	8.33E-55	0
NUP153	9.54E-59	-0.254019245	0.662	0.701	2.59E-54	0
HMGB1	1.22E-58	-0.370176835	0.993	0.977	3.31E-54	0
FHOD3	3.11E-58	-0.336418639	0.469	0.585	8.46E-54	0
SIPA1L3	3.25E-57	-0.655271546	0.825	0.79	8.84E-53	0
CREB3L2	1.41E-56	-0.324423418	0.843	0.792	3.83E-52	0
HSP90AA1	3.10E-56	-0.277428384	0.998	0.988	8.44E-52	0
MAST2	5.36E-56	-0.300324223	0.62	0.675	1.46E-51	0
MAP3K20	1.18E-55	-0.265688167	0.931	0.912	3.21E-51	0
CLASP2	5.99E-55	-0.262970598	0.647	0.691	1.63E-50	0
MAPK8	1.89E-54	-0.390760016	0.789	0.779	5.13E-50	0
ZNF83	2.59E-54	-0.304430494	0.759	0.77	7.05E-50	0
HMGB3	1.08E-53	-0.313009541	0.736	0.696	2.93E-49	0
ID1	1.61E-53	0.331857873	0.884	0.755	4.37E-49	0
GATAD2A	1.91E-53	-0.286311136	0.798	0.799	5.19E-49	0
PDS5A	7.29E-52	-0.332333597	0.85	0.81	1.98E-47	0
AXL	1.00E-51	-0.260110607	0.959	0.878	2.72E-47	0
UBASH3B	1.14E-51	-0.449004191	0.639	0.681	3.11E-47	0
VKORC1L1	3.24E-51	-0.257537401	0.796	0.792	8.82E-47	0
VAV2	4.82E-51	-0.273339938	0.441	0.546	1.31E-46	0
HNRNPR	5.26E-51	-0.255938475	0.948	0.87	1.43E-46	0
DYNC1LI2	7.96E-51	-0.549903415	0.905	0.911	2.17E-46	0
AKAP13	1.09E-50	-0.395285676	0.898	0.824	2.96E-46	0
DNMBP	1.27E-50	-0.399274466	0.64	0.686	3.44E-46	0
CCDC88A	3.83E-50	-0.296096338	0.905	0.832	1.04E-45	0
CBX1	3.92E-50	-0.255224838	0.891	0.831	1.07E-45	0
DUT	8.49E-50	-0.280508231	0.896	0.788	2.31E-45	0
CEP170	1.53E-49	-0.333303817	0.91	0.856	4.16E-45	0
NEK7	2.20E-49	-0.333016451	0.804	0.824	5.98E-45	0
PPP2R5E	3.27E-49	-0.252170649	0.89	0.826	8.89E-45	0
NTM	5.27E-49	-0.349757837	0.576	0.635	1.43E-44	0
PUM2	1.43E-48	-0.302492438	0.802	0.78	3.89E-44	0
TLN2	1.73E-48	-0.311319805	0.746	0.742	4.71E-44	0
SFPQ	3.98E-48	-0.268060959	0.955	0.875	1.08E-43	0
PTPN11	3.54E-47	-0.364025923	0.906	0.905	9.62E-43	0
HIST2H2AC	3.94E-47	-0.321799238	0.365	0.457	1.07E-42	0
PDE8A	6.09E-47	-0.288066633	0.724	0.734	1.66E-42	0
PHACTR4	6.52E-47	-0.303080671	0.874	0.803	1.77E-42	0
ID3	1.56E-46	0.265564105	0.876	0.731	4.24E-42	0
SETD2	1.83E-46	-0.367901143	0.87	0.81	4.99E-42	0
ZEB1	2.92E-45	-0.419116148	0.984	0.98	7.94E-41	0
ANTXR2	3.51E-45	-0.309101606	0.745	0.739	9.54E-41	0
ARID1B	1.29E-44	-0.403311582	0.916	0.836	3.50E-40	0
DENND5A	1.34E-44	-0.356705139	0.743	0.752	3.64E-40	0
ASXL1	1.43E-44	-0.262575405	0.839	0.805	3.88E-40	0
WNT5B	2.28E-44	-0.761883009	0.874	0.834	6.21E-40	0
UBAP2	6.18E-44	-0.363399708	0.825	0.8	1.68E-39	0
SMC5	7.27E-44	-0.26151896	0.851	0.801	1.98E-39	0
PALM2-AKAP2	9.45E-44	-0.599197718	0.978	0.97	2.57E-39	0
NFATC3	3.80E-43	-0.251183197	0.536	0.606	1.03E-38	0
PACSIN2	5.48E-42	-0.266553632	0.724	0.73	1.49E-37	0
WWTR1	2.11E-41	-0.285384972	0.835	0.852	5.73E-37	0
FBXL7	2.16E-41	-0.557295527	0.895	0.821	5.89E-37	0
PTPRG	3.20E-41	-0.53207006	0.954	0.871	8.69E-37	0
MYO9B	3.88E-41	-0.461984718	0.86	0.813	1.06E-36	0
MIR31HG	8.03E-41	-0.467891767	0.595	0.664	2.18E-36	0
SEMA3A	1.08E-40	-0.395262365	0.943	0.856	2.95E-36	0
DNM2	1.13E-40	-0.287702007	0.713	0.718	3.07E-36	0
CDK14	1.79E-40	-0.372596105	0.877	0.823	4.86E-36	0
UBE3C	1.84E-40	-0.265696097	0.845	0.819	5.00E-36	0
UGGT2	6.80E-40	-0.312778876	0.801	0.781	1.85E-35	0
TIMP3	8.27E-40	0.279284776	0.943	0.888	2.25E-35	0
SPTBN1	2.85E-39	-0.283722851	0.955	0.928	7.76E-35	0
CDKAL1	4.12E-39	-0.261224192	0.756	0.743	1.12E-34	0
RUNX1	1.53E-38	-0.584301571	0.847	0.812	4.17E-34	0
SMG1	3.05E-38	-0.2966945	0.724	0.73	8.29E-34	0
UBE2G1	2.04E-37	-0.281373324	0.779	0.762	5.56E-33	0
ARID1A	2.61E-37	-0.276141491	0.798	0.754	7.11E-33	0
CELF1	2.77E-37	-0.398351727	0.905	0.85	7.53E-33	0
HERC4	2.78E-37	-0.865242203	0.963	0.923	7.56E-33	0
SUGP2	4.02E-37	-0.277858856	0.743	0.737	1.09E-32	0
SEMA3C	1.09E-36	-0.36438971	0.778	0.76	2.97E-32	0
AGAP1	1.32E-36	-0.483893613	0.894	0.819	3.60E-32	0
DYRK1A	2.46E-36	-0.282592214	0.707	0.716	6.68E-32	0
ABLIM1	3.42E-36	-0.26794517	0.368	0.459	9.30E-32	0
ANKRD11	1.14E-35	-0.364516391	0.97	0.912	3.09E-31	0
CDH4	2.26E-35	-0.433894398	0.587	0.628	6.14E-31	0
DCBLD2	3.46E-35	-0.455098349	0.959	0.945	9.40E-31	0
STK39	4.11E-35	-0.31222188	0.821	0.791	1.12E-30	0
UBR4	4.61E-35	-0.314973187	0.761	0.747	1.25E-30	0
PTPRJ	8.63E-35	-0.356691909	0.573	0.615	2.35E-30	0
SH3PXD2A	7.21E-34	-0.30680795	0.8	0.806	1.96E-29	0
OSBPL3	1.00E-33	-0.388209661	0.757	0.742	2.72E-29	0
UBE2K	1.51E-33	-0.259084012	0.954	0.898	4.12E-29	0
ABLIM3	1.69E-33	-0.40633603	0.762	0.77	4.59E-29	0
MICAL3	6.13E-33	-0.328432927	0.625	0.654	1.67E-28	0
ELL2	9.95E-33	-0.291347551	0.953	0.867	2.71E-28	0
RASA3	1.04E-32	-0.318140429	0.712	0.71	2.83E-28	0
SEMA5A	1.57E-32	-0.332978874	0.548	0.61	4.27E-28	0
MTHFD1L	2.90E-32	-0.290143042	0.92	0.873	7.89E-28	0
BCAR3	2.91E-31	-0.374007515	0.739	0.73	7.92E-27	0
FARS2	4.02E-31	-0.282513512	0.771	0.75	1.09E-26	0
JMJD1C	6.77E-31	-0.457380832	0.955	0.868	1.84E-26	0
TEAD1	8.29E-31	-0.395378817	0.977	0.92	2.25E-26	0
PTBP2	9.78E-31	-0.261913028	0.824	0.786	2.66E-26	0
FGF5	1.22E-30	-0.265052584	0.859	0.826	3.32E-26	0
XIST	3.19E-30	-0.50487218	0.911	0.833	8.68E-26	0
RGMB	4.03E-30	-0.259666518	0.657	0.701	1.10E-25	0
ULK4	5.61E-30	-0.289602756	0.557	0.609	1.53E-25	0
LARP4B	1.34E-29	-0.289157891	0.793	0.755	3.65E-25	0
CDK17	1.70E-29	-0.477400515	0.797	0.765	4.63E-25	0
FARP1	6.77E-29	-0.323842135	0.92	0.879	1.84E-24	0
CLIC4	7.15E-29	-0.259353661	0.971	0.958	1.94E-24	0
MTRNR2L12	1.34E-28	-0.395169684	0.873	0.895	3.65E-24	0
DIP2C	1.50E-28	-0.53982969	0.902	0.826	4.08E-24	0
SMG6	1.93E-28	-0.378163576	0.821	0.779	5.25E-24	0
SPRY4-AS1	2.60E-28	-0.497938842	0.595	0.623	7.08E-24	0
YAP1	4.08E-28	-0.324695421	0.928	0.88	1.11E-23	0
SPON2	6.10E-28	0.402861738	0.723	0.625	1.66E-23	0
MAP4	7.29E-28	-0.440920565	0.985	0.987	1.98E-23	0
HIST1H1C	1.52E-27	-0.317625009	0.756	0.727	4.14E-23	0
PAN3	2.64E-27	-0.293218878	0.749	0.733	7.17E-23	0
ASH1L	3.82E-27	-0.368156767	0.929	0.853	1.04E-22	0
NSMCE2	7.65E-27	-0.292339823	0.911	0.844	2.08E-22	0
KANSL1	1.29E-26	-0.487546182	0.904	0.83	3.52E-22	0
FRMD5	1.59E-26	-0.385602555	0.798	0.778	4.32E-22	0
CAB39	2.39E-26	-0.287482065	0.791	0.755	6.50E-22	0
XYLT1	4.25E-26	-0.528923074	0.716	0.723	1.16E-21	0
MIR222HG	4.72E-26	-0.390730374	0.808	0.767	1.28E-21	0
LINC00342	6.79E-26	-0.303406421	0.538	0.578	1.85E-21	0
RBM6	7.82E-26	-0.392427466	0.882	0.811	2.13E-21	0
ZNF721	1.14E-25	-0.264076223	0.735	0.727	3.09E-21	0
KIF1C	1.29E-25	-0.258415995	0.613	0.659	3.52E-21	0
YEATS2	1.94E-25	-0.282076001	0.724	0.714	5.28E-21	0
EPHB2	5.96E-25	-0.346234937	0.866	0.826	1.62E-20	0
CCNY	1.07E-24	-0.269121769	0.9	0.849	2.91E-20	0
EHMT1	1.24E-24	-0.30599642	0.866	0.792	3.36E-20	0
GLI2	2.58E-24	-0.49255959	0.77	0.741	7.01E-20	0
TUBA1C	3.06E-24	-0.296869238	0.984	0.928	8.33E-20	0
LMO7	3.39E-24	-0.44568453	0.935	0.914	9.23E-20	0
FLNB	1.18E-23	-0.264085552	0.79	0.752	3.21E-19	0
ASAP2	2.35E-23	-0.265707225	0.776	0.749	6.40E-19	0
ZNF432	2.95E-23	-0.299765366	0.231	0.304	8.04E-19	0
SKI	3.35E-23	-0.269768332	0.625	0.642	9.11E-19	0
KIRREL3	3.38E-23	-0.88881777	0.873	0.821	9.19E-19	0
FBXW7	4.03E-23	-0.328147031	0.759	0.73	1.10E-18	0
SVIL	8.73E-23	-0.601894389	0.884	0.875	2.37E-18	0
TFCP2	1.78E-22	-0.319457871	0.688	0.685	4.85E-18	0
POLR2J3	2.47E-22	-0.311125004	0.727	0.71	6.72E-18	0
4-Mar	7.10E-22	-0.290665834	0.492	0.542	1.93E-17	0
AMBRA1	1.02E-21	-0.296573059	0.731	0.718	2.77E-17	0
MED15	1.05E-21	-0.258805024	0.766	0.735	2.86E-17	0
FAM193A	1.86E-21	-0.295318875	0.76	0.723	5.06E-17	0
BMPR1A	5.83E-21	-0.26946588	0.795	0.758	1.59E-16	0
ZNF407	7.02E-21	-0.345520684	0.733	0.713	1.91E-16	0
PTK2	1.41E-20	-0.550810839	0.957	0.908	3.83E-16	0
DENND5B	2.15E-20	-0.251871522	0.596	0.619	5.86E-16	0
CSNK1G1	3.35E-20	-0.320904519	0.812	0.76	9.12E-16	0
ALCAM	3.39E-20	-0.30387755	0.967	0.905	9.22E-16	0
RASGRF2	4.70E-20	-0.312670562	0.758	0.735	1.28E-15	0
ATG7	6.25E-20	-0.367830907	0.882	0.817	1.70E-15	0
PRRC2B	7.51E-20	-0.256513596	0.848	0.786	2.04E-15	0
PICALM	9.86E-20	-0.337126554	0.919	0.879	2.68E-15	0
JCAD	1.06E-19	-0.304187194	0.7	0.71	2.87E-15	0
RAI1	1.14E-19	-0.289151079	0.561	0.591	3.10E-15	0
DOCK5	1.94E-19	-0.267784157	0.663	0.662	5.28E-15	0
MRTFA	4.10E-19	-0.477386568	0.834	0.784	1.12E-14	0
CTBP2	4.34E-19	-0.259047812	0.916	0.835	1.18E-14	0
RAPH1	9.28E-19	-0.250272858	0.553	0.586	2.52E-14	0
NAV3	1.24E-18	-0.511884702	0.93	0.867	3.38E-14	0
DOCK10	1.42E-18	-0.317653416	0.818	0.776	3.87E-14	0
VEGFC	2.16E-18	-0.454944552	0.827	0.79	5.87E-14	0
CLASP1	2.23E-18	-0.360969419	0.828	0.78	6.06E-14	0
DENND1A	2.29E-18	-0.319196336	0.716	0.697	6.24E-14	0
SLMAP	4.98E-18	-0.266372315	0.82	0.767	1.36E-13	0
FTO	5.42E-18	-0.318389453	0.825	0.775	1.47E-13	0
ABL2	7.55E-18	-0.382799087	0.86	0.79	2.05E-13	0
MSRB3	9.02E-18	-0.277493632	0.921	0.889	2.45E-13	0
SAMD4A	1.19E-17	-0.726358022	0.942	0.899	3.23E-13	0
PPP3CA	2.14E-17	-0.277432152	0.947	0.889	5.83E-13	0
GTF2IRD1	2.73E-17	-0.298542944	0.587	0.602	7.44E-13	0
PCNX1	2.97E-17	-0.342805028	0.803	0.753	8.08E-13	0
GPATCH8	4.31E-17	-0.283097483	0.886	0.81	1.17E-12	0
CCBE1	6.60E-17	-0.628667084	0.9	0.851	1.79E-12	0
HECTD4	7.29E-17	-0.284828962	0.767	0.724	1.98E-12	0
SMURF1	7.34E-17	-0.270460854	0.772	0.737	2.00E-12	0
KLC1	8.10E-17	-0.315371217	0.896	0.859	2.20E-12	0
SGIP1	8.83E-17	-0.668428368	0.975	0.928	2.40E-12	0
ZNF609	2.81E-16	-0.437540998	0.893	0.818	7.64E-12	0
ATP8B1	4.24E-16	-0.657229559	0.828	0.791	1.15E-11	0
PARD3	5.45E-16	-0.414804281	0.895	0.821	1.48E-11	0
RAI14	8.19E-16	-0.481335278	0.973	0.969	2.23E-11	0
LCOR	8.21E-16	-0.278479705	0.775	0.737	2.23E-11	0
MT2A	8.99E-16	-0.296243051	1	1	2.45E-11	0
PSME4	1.17E-15	-0.262676257	0.844	0.785	3.18E-11	0
IQCJ-SCHIP1	1.54E-15	-0.252295362	0.485	0.517	4.20E-11	0
NRG1	1.92E-15	-0.320474504	0.484	0.536	5.21E-11	0
KDM2A	3.47E-15	-0.296587671	0.838	0.782	9.44E-11	0
FNIP1	3.53E-15	-0.346682345	0.901	0.817	9.59E-11	0
CDK6	3.71E-15	-0.40685466	0.958	0.905	1.01E-10	0
MIR34AHG	5.51E-15	-0.517172476	0.466	0.491	1.50E-10	0
FMNL2	6.02E-15	-0.346980249	0.841	0.78	1.64E-10	0
DIP2B	6.20E-15	-0.293788256	0.721	0.693	1.69E-10	0
NEGR1	6.26E-15	-0.250430454	0.535	0.57	1.70E-10	0
SRGAP1	6.37E-15	-0.309312034	0.973	0.888	1.73E-10	0
STARD13	7.37E-15	-0.507634663	0.912	0.843	2.00E-10	0
MLLT10	8.31E-15	-0.332680031	0.88	0.796	2.26E-10	0
RANBP17	1.15E-14	-0.337262367	0.831	0.772	3.14E-10	0
ITCH	1.79E-14	-0.335055279	0.863	0.802	4.88E-10	0
MBNL1	1.84E-14	-0.44017845	0.978	0.933	5.00E-10	0
PACS1	2.18E-14	-0.351243859	0.819	0.778	5.94E-10	0
AEBP2	2.47E-14	-0.491592352	0.64	0.642	6.73E-10	0
FTX	2.59E-14	-0.369264133	0.954	0.86	7.04E-10	0
CCNL2	3.57E-14	-0.251888452	0.63	0.639	9.71E-10	0
RPTOR	4.26E-14	-0.265362171	0.726	0.688	1.16E-09	0
CUX1	4.52E-14	-0.452185061	0.936	0.861	1.23E-09	0
MCU	5.14E-14	-0.262179492	0.795	0.749	1.40E-09	0
MYO10	8.49E-14	-0.386514568	0.956	0.892	2.31E-09	0
PLAU	8.76E-14	-0.267248118	0.849	0.785	2.38E-09	0
INVS	1.19E-13	-0.267775158	0.793	0.739	3.24E-09	0
TRPM7	1.52E-13	-0.265699595	0.802	0.761	4.14E-09	0
ADAM12	1.52E-13	-0.285577631	0.568	0.586	4.14E-09	0
ASPH	1.77E-13	-0.254997112	0.994	0.977	4.82E-09	0
SOX5	2.58E-13	-0.396661307	0.931	0.818	7.02E-09	0
DDAH1	2.65E-13	-0.420502419	0.849	0.841	7.22E-09	0
VTI1A	3.88E-13	-0.33601725	0.844	0.784	1.06E-08	0
PSD3	4.64E-13	-0.558937448	0.868	0.813	1.26E-08	0
SIK3	4.70E-13	-0.320610271	0.877	0.806	1.28E-08	0
CDK13	5.05E-13	-0.264067061	0.801	0.744	1.37E-08	0
RERE	5.64E-13	-0.453210947	0.947	0.868	1.54E-08	0
ARHGEF28	7.57E-13	-0.486476256	0.761	0.736	2.06E-08	0
HIST1H4C	7.78E-13	-1.730712993	0.949	0.76	2.12E-08	0
PVT1	1.10E-12	-0.690593522	0.947	0.878	3.00E-08	0
SPIDR	1.40E-12	-0.282070491	0.884	0.802	3.81E-08	0
TTC28	1.79E-12	-0.402699632	0.917	0.836	4.86E-08	0
KCNN2	1.91E-12	-0.26456382	0.295	0.34	5.18E-08	0
NABP1	2.16E-12	-0.483892097	0.823	0.725	5.88E-08	0
MEG3	3.70E-12	-0.698002156	0.969	0.915	1.01E-07	0
PTPN14	3.95E-12	-0.325711093	0.931	0.851	1.07E-07	0
COP1	6.68E-12	-0.252485149	0.842	0.774	1.82E-07	0
R3HDM2	7.99E-12	-0.292926214	0.876	0.819	2.17E-07	0
ABL1	1.08E-11	-0.365137088	0.845	0.779	2.95E-07	0
AC016831.7	1.13E-11	-0.309193817	0.628	0.616	3.07E-07	0
PLCB1	1.61E-11	-0.478681218	0.896	0.827	4.38E-07	0
MICAL2	1.72E-11	-0.25219817	0.81	0.77	4.68E-07	0
TRHDE	1.74E-11	-0.258020806	0.93	0.84	4.72E-07	0
APBB2	2.79E-11	-0.439235913	0.898	0.81	7.59E-07	0
AC100849.1	4.61E-11	-0.259266844	0.136	0.178	1.25E-06	0
AC004784.1	4.72E-11	-0.408931991	0.294	0.332	1.29E-06	0
PPP6R2	5.90E-11	-0.338313767	0.866	0.821	1.61E-06	0
MROH1	9.44E-11	-0.257241517	0.463	0.483	2.57E-06	0
GBF1	2.02E-10	-0.334146094	0.882	0.803	5.50E-06	0
BCL2L1	2.04E-10	-0.346843646	0.738	0.708	5.54E-06	0
ETV6	2.18E-10	-0.257522332	0.705	0.672	5.93E-06	0
CACNA1C	2.27E-10	-0.363167267	0.873	0.735	6.17E-06	0
SPIRE1	2.44E-10	-0.252892076	0.818	0.762	6.63E-06	0
AFAP1	4.13E-10	-0.256340635	0.819	0.761	1.12E-05	0
PARD3B	5.15E-10	-0.289140682	0.899	0.775	1.40E-05	0
ARHGAP24	7.52E-10	-0.322216024	0.501	0.508	2.04E-05	0
CFAP299	1.10E-09	-0.389588786	0.641	0.633	2.99E-05	0
IGF1R	2.39E-09	-0.3556292	0.894	0.81	6.49E-05	0
SDCCAG8	2.39E-09	-0.283386394	0.854	0.795	6.50E-05	0
VPS13D	2.68E-09	-0.274396496	0.719	0.676	7.30E-05	0
ABCC4	3.41E-09	-0.357169639	0.942	0.861	9.29E-05	0
SND1	3.76E-09	-0.287653354	0.957	0.9	0.000102288	0
RALGAPA1	4.59E-09	-0.256200666	0.666	0.647	0.000124855	0
FBXO42	4.61E-09	-0.293049487	0.64	0.627	0.000125438	0
SEPTIN9	5.01E-09	-0.336829821	0.944	0.916	0.000136163	0
SMURF2	6.02E-09	-0.861602435	0.976	0.964	0.000163762	0
MED13L	6.21E-09	-0.32912465	0.943	0.856	0.000168946	0
ZCCHC7	6.42E-09	-0.384639049	0.89	0.818	0.000174634	0
PRKCE	6.62E-09	-0.293781893	0.807	0.74	0.000180145	0
SIPA1L1	6.89E-09	-0.373560667	0.887	0.814	0.000187431	0
GATAD2B	7.24E-09	-0.258801301	0.611	0.599	0.000196865	0
ZFHX3	9.80E-09	-0.293618686	0.833	0.76	0.000266687	0
ROBO2	1.06E-08	-0.80795479	0.816	0.744	0.000288401	0
EPG5	1.38E-08	-0.293984908	0.765	0.726	0.000376158	0
ERC1	1.60E-08	-0.310578729	0.93	0.853	0.000434532	0
EXOC4	1.73E-08	-0.317685587	0.915	0.834	0.000470736	0
CMIP	2.43E-08	-0.288916419	0.628	0.61	0.000659833	0
ABTB2	5.50E-08	-0.271722686	0.246	0.276	0.00149546	0
SLC4A7	7.86E-08	-0.477757131	0.931	0.866	0.002137042	0
TAOK1	9.06E-08	-0.283327435	0.891	0.811	0.002465226	0
KDM6A	9.58E-08	-0.281863593	0.735	0.701	0.002605712	0
UBR5	1.20E-07	-0.361798066	0.897	0.823	0.003259818	0
CACNA2D1	1.55E-07	-0.342775123	0.84	0.779	0.004216831	0
JAZF1	1.65E-07	-0.2745848	0.883	0.758	0.004483321	0
TMTC1	2.51E-07	-0.414207144	0.858	0.764	0.006827138	0
CHD9	3.32E-07	-0.322894636	0.944	0.86	0.009036285	0
TNRC18	3.66E-07	-0.279910689	0.698	0.667	0.009956991	0
ATXN2	4.67E-07	-0.341750698	0.937	0.849	0.01271381	0
RUSC2	4.86E-07	-0.340036701	0.642	0.619	0.013232158	0
MARK3	5.23E-07	-0.317639126	0.914	0.827	0.014227873	0
ABCC1	5.43E-07	-0.292279578	0.929	0.824	0.01476283	0
SRPK2	5.47E-07	-0.365167482	0.956	0.885	0.014890204	0
SSH2	6.69E-07	-0.458737699	0.907	0.842	0.018205903	0
BICC1	7.93E-07	-0.297431826	0.891	0.779	0.021558325	0
PTPRM	8.23E-07	-0.37425349	0.875	0.756	0.022376134	0
TBC1D22A	1.08E-06	-0.333357558	0.837	0.779	0.029511328	0
HOXB3	1.27E-06	-0.261252398	0.647	0.633	0.034431974	0
RABGAP1L	1.33E-06	-0.374245034	0.822	0.748	0.036165728	0
RASAL2	1.65E-06	-0.373702331	0.891	0.807	0.044750732	0
SH3RF1	1.93E-06	-0.478771474	0.845	0.785	0.052502007	0
CHFR	2.40E-06	-0.253384616	0.525	0.512	0.065404373	0
NFAT5	2.67E-06	-0.426118481	0.949	0.857	0.072681456	0
GALNT10	3.12E-06	-0.392427512	0.842	0.789	0.084739977	0
ADAMTS19	4.02E-06	-0.805318862	0.392	0.405	0.109371561	0
MKLN1	4.32E-06	-0.351970332	0.904	0.835	0.117506552	0
FAM222B	4.87E-06	-0.351308442	0.762	0.706	0.132586687	0
ARHGAP10	5.09E-06	-0.337503443	0.916	0.843	0.138360509	0
GLS	6.85E-06	-0.348962666	0.902	0.867	0.186376786	0
OXR1	7.49E-06	-0.253498571	0.803	0.733	0.203825792	0
BICD1	1.01E-05	-0.352558453	0.867	0.782	0.275259067	0
AHCYL2	1.06E-05	-0.267427893	0.562	0.544	0.289035499	0
VPS53	1.42E-05	-0.379902249	0.82	0.764	0.387342195	0
RABGEF1	1.74E-05	-0.47518101	0.911	0.874	0.473916555	0
LTBP1	2.36E-05	-0.321284247	0.989	0.934	0.641555766	0
PRICKLE1	2.52E-05	-0.291574772	0.528	0.443	0.685934023	0
HIP1	2.88E-05	-0.439322829	0.862	0.795	0.78367304	0
DST	3.55E-05	-0.417491106	0.991	0.958	0.964511669	0
MGAT5	5.64E-05	-0.48641955	0.903	0.815	1	0
SNHG14	7.73E-05	-0.283883188	0.82	0.72	1	0
ZFAND3	9.32E-05	-0.444687199	0.971	0.914	1	0
LPP	9.70E-05	-0.323829423	0.977	0.92	1	0
GBE1	0.000118591	-0.302193549	0.887	0.829	1	0
DMD	0.000122361	-0.481748197	0.324	0.338	1	0
ATXN7L1	0.000124441	-0.278631821	0.798	0.685	1	0
TSC22D1	0.000139965	-0.421401181	0.897	0.8	1	0
SCFD2	0.000156542	-0.336254287	0.877	0.793	1	0
UBE2E2	0.000166157	-0.30955036	0.858	0.797	1	0
BNC2	0.000170773	-0.308248829	0.962	0.875	1	0
ARSJ	0.000248878	-0.252874533	0.912	0.837	1	0
FMN1	0.000336509	-0.314443342	0.912	0.88	1	0
RIN2	0.000340951	-0.295204138	0.891	0.785	1	0
PAM	0.000381482	-0.274949512	0.894	0.806	1	0
KDM4B	0.000571285	-0.325446582	0.618	0.578	1	0
ADAMTS12	0.000880044	-0.428771212	0.754	0.705	1	0
N4BP2L2	0.001032016	-0.259029196	0.933	0.835	1	0
PDE1C	0.001290777	-0.265691635	0.506	0.434	1	0
CACNA1A	0.001481656	-0.275589288	0.515	0.503	1	0
NEK10	0.002287478	-0.847440703	0.675	0.604	1	0
CDH6	0.00229639	-0.341907237	0.854	0.809	1	0
SLC4A4	0.002301314	-0.351210592	0.77	0.715	1	0
AFF1	0.002684954	-0.299160878	0.719	0.67	1	0
CCND1	0.002990758	-0.895046678	0.992	0.984	1	0
BCAS3	0.00318526	-0.380424866	0.785	0.68	1	0
NT5C2	0.003304378	-0.332399739	0.843	0.78	1	0
MACF1	0.00351529	-0.664088833	0.981	0.949	1	0
UBR3	0.003707645	-0.275485681	0.777	0.716	1	0
CPEB2	0.003810154	-0.370024365	0.594	0.561	1	0
ZMIZ1	0.004200552	-0.292059241	0.853	0.773	1	0
CRIM1	0.004463292	-0.312331561	0.958	0.891	1	0
TRIO	0.005541819	-0.654195244	0.996	0.972	1	0
USP34	0.0077589	-0.252320334	0.939	0.874	1	0
CAMK2D	0.008651553	-0.340313865	0.982	0.941	1	0
HIST1H4C	0	2.945258734	0.991	0.813	0	1
HIST1H1B	0	1.439349468	0.796	0.153	0	1
HIST1H1D	0	1.181908781	0.809	0.249	0	1
TOP2A	0	1.051664308	0.951	0.426	0	1
CLSPN	0	1.032359181	0.952	0.329	0	1
MIR924HG	0	1.018672517	0.86	0.246	0	1
DEK	0	0.982312086	0.991	0.88	0	1
ATAD2	0	0.97941005	0.947	0.443	0	1
DIAPH3	0	0.967814493	0.972	0.627	0	1
HMGB2	0	0.891856971	0.957	0.535	0	1
HELLS	0	0.816485011	0.933	0.416	0	1
SMC4	0	0.807364268	0.978	0.677	0	1
CENPF	0	0.803784751	0.96	0.542	0	1
NASP	0	0.78998974	0.986	0.807	0	1
ANLN	0	0.782438539	0.943	0.443	0	1
HIST1H1E	0	0.725300299	0.76	0.275	0	1
GMNN	0	0.716089278	0.945	0.521	0	1
PCLAF	0	0.689224362	0.978	0.642	0	1
HIST2H2AC	0	0.683069423	0.746	0.322	0	1
RRM2	0	0.675543449	0.935	0.471	0	1
HIST1H1A	0	0.668031051	0.622	0.143	0	1
MKI67	0	0.661642766	0.887	0.344	0	1
TYMS	0	0.660046456	0.959	0.613	0	1
TMPO	0	0.659308188	0.96	0.539	0	1
HIST1H3D	0	0.650389756	0.64	0.139	0	1
KIF20B	0	0.646705946	0.929	0.429	0	1
HIST1H3B	0	0.64568846	0.687	0.092	0	1
USP1	0	0.641324784	0.923	0.437	0	1
RRM1	0	0.640542555	0.959	0.64	0	1
FBXO5	0	0.639428916	0.826	0.2	0	1
DNMT1	0	0.63279637	0.976	0.84	0	1
ORC6	0	0.631595374	0.904	0.28	0	1
CENPK	0	0.627742556	0.914	0.351	0	1
BRIP1	0	0.616691172	0.801	0.252	0	1
RFC3	0	0.606435543	0.885	0.274	0	1
MCM3	0	0.606038763	0.858	0.341	0	1
UBE2C	0	0.604250898	0.804	0.254	0	1
MCM7	0	0.600572714	0.942	0.453	0	1
CENPU	0	0.596239829	0.908	0.307	0	1
SMC2	0	0.585226648	0.957	0.589	0	1
KIF23	0	0.582136086	0.871	0.357	0	1
MELK	0	0.575431493	0.888	0.351	0	1
PCNA	0	0.572420397	0.917	0.513	0	1
NUSAP1	0	0.559500023	0.91	0.389	0	1
CENPP	0	0.55613402	0.83	0.323	0	1
DTL	0	0.544032661	0.749	0.149	0	1
CEP128	0	0.533106246	0.806	0.236	0	1
CDK1	0	0.52462515	0.758	0.151	0	1
UBE2T	0	0.516898932	0.894	0.421	0	1
BRCA1	0	0.515671732	0.82	0.261	0	1
PBK	0	0.511401265	0.887	0.343	0	1
GTSE1	0	0.505816464	0.82	0.268	0	1
MCM4	0	0.504232796	0.846	0.331	0	1
GINS2	0	0.501787298	0.868	0.342	0	1
BARD1	0	0.501236868	0.842	0.295	0	1
ASPM	0	0.493266108	0.865	0.308	0	1
FEN1	0	0.492362652	0.827	0.238	0	1
NCAPG	0	0.491505976	0.818	0.238	0	1
MCM10	0	0.481050832	0.704	0.102	0	1
MMS22L	0	0.473103354	0.78	0.306	0	1
MCM5	0	0.469464065	0.881	0.377	0	1
KIF11	0	0.468271843	0.818	0.277	0	1
DNAJC9	0	0.464026831	0.911	0.523	0	1
SPDL1	0	0.455871628	0.872	0.408	0	1
DBF4	0	0.4495237	0.904	0.467	0	1
VRK1	0	0.447036988	0.869	0.401	0	1
HIST1H2AH	0	0.44421981	0.578	0.073	0	1
SHCBP1	0	0.437090438	0.847	0.296	0	1
KIF4A	0	0.435863325	0.82	0.265	0	1
CHAF1A	0	0.435639236	0.815	0.282	0	1
SPC25	0	0.435396433	0.804	0.23	0	1
NCAPG2	0	0.430042974	0.815	0.306	0	1
CDC6	0	0.425807854	0.663	0.137	0	1
CDCA2	0	0.424883703	0.781	0.244	0	1
KNL1	0	0.420744208	0.812	0.262	0	1
FAM111B	0	0.418375254	0.523	0.06	0	1
BRCA2	0	0.417095378	0.756	0.2	0	1
CIT	0	0.415569458	0.804	0.284	0	1
RAD51AP1	0	0.411851669	0.775	0.184	0	1
CDCA8	0	0.410793134	0.774	0.223	0	1
AURKB	0	0.406791024	0.742	0.214	0	1
WDHD1	0	0.397749234	0.773	0.266	0	1
EZH2	0	0.396382897	0.868	0.365	0	1
POLQ	0	0.395963005	0.692	0.124	0	1
NCAPD3	0	0.394859755	0.839	0.398	0	1
CCNA2	0	0.393791083	0.809	0.278	0	1
ATAD5	0	0.393721915	0.746	0.193	0	1
MAD2L1	0	0.393087374	0.864	0.344	0	1
WDR76	0	0.38821083	0.679	0.183	0	1
RBL1	0	0.386714564	0.8	0.298	0	1
HIST1H2AG	0	0.386165114	0.613	0.133	0	1
RFC4	0	0.381852801	0.787	0.296	0	1
CKAP2L	0	0.378823052	0.73	0.167	0	1
FANCB	0	0.372913857	0.758	0.25	0	1
POLD3	0	0.371331564	0.774	0.295	0	1
NUF2	0	0.370695311	0.763	0.228	0	1
FANCI	0	0.367867009	0.792	0.291	0	1
CIP2A	0	0.363358094	0.807	0.301	0	1
LINC01572	0	0.362625848	0.713	0.238	0	1
CDT1	0	0.357230234	0.699	0.155	0	1
LMNB1	0	0.352464257	0.804	0.283	0	1
C21orf58	0	0.350819039	0.736	0.197	0	1
NDC80	0	0.346917595	0.738	0.211	0	1
UHRF1	0	0.342340832	0.775	0.287	0	1
ARHGAP11B	0	0.335283001	0.718	0.183	0	1
KIF15	0	0.328402376	0.671	0.162	0	1
KIFC1	0	0.326629034	0.71	0.18	0	1
PSMC3IP	0	0.316432962	0.735	0.226	0	1
DSN1	0	0.315609744	0.733	0.26	0	1
ESCO2	0	0.313615729	0.605	0.099	0	1
FANCA	0	0.306694238	0.706	0.184	0	1
KIF18B	0	0.306365281	0.658	0.111	0	1
NCAPH	0	0.305072198	0.676	0.158	0	1
KIF14	0	0.302479891	0.683	0.178	0	1
HJURP	0	0.299625375	0.632	0.133	0	1
CDC45	0	0.295851358	0.66	0.13	0	1
MND1	0	0.294287056	0.669	0.159	0	1
TTK	0	0.293420219	0.668	0.161	0	1
SGO1	0	0.293110577	0.668	0.155	0	1
CENPQ	0	0.289760381	0.693	0.205	0	1
GINS1	0	0.287736895	0.674	0.178	0	1
POLE2	0	0.285628777	0.724	0.244	0	1
SKA3	0	0.28125863	0.643	0.167	0	1
HIST1H3G	0	0.274438302	0.493	0.062	0	1
CDCA5	0	0.269799169	0.615	0.125	0	1
EXO1	0	0.264996096	0.537	0.064	0	1
STIL	0	0.262455732	0.669	0.195	0	1
HIST1H2AL	0	0.262402239	0.44	0.043	0	1
BLM	0	0.261580732	0.579	0.095	0	1
MYBL2	0	0.26116639	0.625	0.154	0	1
PRIM1	0	0.257068746	0.605	0.137	0	1
PKMYT1	0	0.256739837	0.562	0.087	0	1
HAUS8	0	0.252077612	0.655	0.166	0	1
SGO2	6.59E-308	0.450480062	0.869	0.396	1.79E-303	1
CENPE	2.76E-304	0.512691343	0.857	0.354	7.51E-300	1
POLA2	4.08E-302	0.295202868	0.731	0.266	1.11E-297	1
CDCA4	1.28E-301	0.293980296	0.716	0.257	3.48E-297	1
HMMR	2.58E-301	0.433878132	0.837	0.304	7.03E-297	1
HNRNPAB	4.66E-298	0.65210167	0.987	0.879	1.27E-293	1
AP001347.1	1.51E-297	0.422861434	0.815	0.348	4.10E-293	1
DEPDC1	8.46E-295	0.325027061	0.785	0.263	2.30E-290	1
ARHGAP11A	2.66E-291	0.328057192	0.724	0.245	7.24E-287	1
MCM6	5.71E-290	0.319107248	0.708	0.264	1.55E-285	1
TPX2	2.05E-289	0.585796413	0.944	0.522	5.58E-285	1
DHFR	1.05E-287	0.400520999	0.871	0.448	2.86E-283	1
BUB1B	1.45E-287	0.267436862	0.674	0.191	3.95E-283	1
KIF2C	6.77E-284	0.271193633	0.7	0.21	1.84E-279	1
CEP55	3.00E-283	0.371327138	0.852	0.325	8.17E-279	1
TACC3	1.48E-282	0.3780783	0.823	0.34	4.01E-278	1
ZWINT	5.14E-282	0.344086685	0.821	0.353	1.40E-277	1
ITGB3BP	2.28E-280	0.389657159	0.865	0.417	6.20E-276	1
MIS18BP1	1.87E-279	0.392831366	0.854	0.413	5.08E-275	1
SMC3	1.45E-278	0.549747245	0.974	0.777	3.94E-274	1
SMC1A	2.19E-274	0.557290242	0.953	0.722	5.97E-270	1
NSD2	7.38E-274	0.522218983	0.952	0.678	2.01E-269	1
C19orf48	9.57E-271	0.324882556	0.804	0.363	2.60E-266	1
EXOSC9	2.78E-268	0.422928121	0.902	0.54	7.55E-264	1
RFC2	5.78E-266	0.308917782	0.783	0.336	1.57E-261	1
H2AFX	6.09E-264	0.402202292	0.893	0.492	1.66E-259	1
RAD18	3.21E-262	0.354724397	0.837	0.425	8.72E-258	1
FOXM1	2.39E-259	0.326602947	0.799	0.351	6.49E-255	1
PRC1	1.04E-252	0.479955126	0.936	0.46	2.84E-248	1
CKS2	6.08E-252	0.563731446	0.954	0.685	1.65E-247	1
DUT	1.51E-251	0.547961535	0.969	0.804	4.11E-247	1
PA2G4	1.59E-251	0.544153189	0.989	0.912	4.32E-247	1
H2AFZ	1.82E-246	0.722596853	0.997	0.932	4.94E-242	1
POLE3	6.22E-245	0.405085281	0.915	0.57	1.69E-240	1
PARP1	4.14E-244	0.47591505	0.963	0.769	1.13E-239	1
CCDC18	2.47E-243	0.372958111	0.853	0.462	6.71E-239	1
TOPBP1	8.12E-241	0.3396029	0.85	0.46	2.21E-236	1
KPNB1	3.53E-240	0.496645311	0.988	0.921	9.61E-236	1
KPNA2	1.52E-237	0.476830465	0.969	0.729	4.12E-233	1
RACGAP1	8.34E-236	0.258433192	0.726	0.28	2.27E-231	1
AURKA	9.62E-234	0.433979466	0.869	0.471	2.62E-229	1
SLF1	1.31E-230	0.256661822	0.716	0.3	3.57E-226	1
HAT1	1.77E-230	0.346958602	0.891	0.539	4.81E-226	1
CENPM	2.19E-230	0.34811373	0.86	0.431	5.94E-226	1
PPM1G	7.21E-229	0.463720707	0.978	0.876	1.96E-224	1
PRKDC	1.12E-228	0.517429781	0.98	0.905	3.05E-224	1
SNRPD1	3.49E-228	0.482351427	0.986	0.87	9.50E-224	1
CKAP2	3.99E-226	0.380502018	0.895	0.55	1.09E-221	1
POLA1	3.52E-225	0.325007532	0.704	0.303	9.57E-221	1
PSIP1	6.62E-224	0.428381622	0.957	0.757	1.80E-219	1
PRIM2	6.97E-224	0.49397749	0.944	0.672	1.90E-219	1
CBX5	2.25E-223	0.472319823	0.978	0.827	6.11E-219	1
SRSF7	5.86E-223	0.489511805	0.983	0.841	1.59E-218	1
PRR11	3.69E-222	0.314011109	0.824	0.383	1.00E-217	1
NDC1	2.71E-221	0.256999631	0.731	0.314	7.37E-217	1
ECT2	2.68E-220	0.350418122	0.842	0.455	7.29E-216	1
YWHAH	1.76E-218	0.45855069	0.985	0.858	4.80E-214	1
HNRNPD	3.51E-218	0.517343005	0.982	0.898	9.55E-214	1
TUBB	1.28E-217	0.491783327	1	0.967	3.49E-213	1
PLK1	1.32E-216	0.265544997	0.688	0.257	3.58E-212	1
FAM111A	1.73E-216	0.299188151	0.707	0.325	4.70E-212	1
TEX30	2.78E-214	0.266810419	0.767	0.37	7.55E-210	1
E2F7	3.92E-214	0.305279177	0.773	0.352	1.07E-209	1
SNRPB	3.27E-211	0.475992151	0.987	0.893	8.89E-207	1
SYNE2	7.18E-211	0.301051764	0.729	0.322	1.95E-206	1
GAS2L3	5.93E-210	0.253442057	0.713	0.302	1.61E-205	1
DTYMK	4.74E-209	0.456748174	0.983	0.809	1.29E-204	1
GGCT	9.80E-208	0.362171569	0.921	0.64	2.66E-203	1
EXOSC8	5.10E-206	0.351881574	0.905	0.587	1.39E-201	1
RBBP8	6.70E-205	0.276200706	0.749	0.373	1.82E-200	1
TNFRSF12A	3.45E-203	0.599545531	0.993	0.901	9.38E-199	1
SUPT16H	8.18E-202	0.465310409	0.98	0.857	2.23E-197	1
TFAM	1.62E-200	0.336170753	0.914	0.605	4.39E-196	1
NUP107	1.37E-199	0.286956477	0.824	0.457	3.72E-195	1
KIF18A	7.48E-197	0.319316279	0.826	0.455	2.04E-192	1
CKS1B	1.33E-196	0.415023713	0.937	0.596	3.61E-192	1
TMEM97	2.72E-196	0.262487576	0.731	0.346	7.39E-192	1
BUB3	3.05E-196	0.380456394	0.956	0.755	8.28E-192	1
MSH2	4.12E-194	0.294324625	0.821	0.46	1.12E-189	1
CSE1L	8.84E-194	0.345100633	0.917	0.639	2.41E-189	1
ANP32B	2.21E-192	0.43221137	0.988	0.921	6.01E-188	1
FOSL1	5.82E-191	0.546318661	0.976	0.85	1.58E-186	1
RFC1	3.22E-190	0.386247316	0.95	0.742	8.77E-186	1
BIRC5	5.53E-190	0.417211746	0.951	0.592	1.51E-185	1
SSRP1	8.18E-188	0.377042141	0.955	0.73	2.23E-183	1
XRCC5	1.89E-187	0.429233183	0.995	0.951	5.13E-183	1
PTMA	2.41E-186	0.578738964	1	0.969	6.54E-182	1
RAD21	3.06E-186	0.401132432	0.975	0.793	8.33E-182	1
CDC20	8.04E-186	0.251888186	0.85	0.39	2.19E-181	1
SRSF2	1.36E-185	0.408417676	0.973	0.818	3.69E-181	1
HSPA8	3.88E-185	0.46332868	0.998	0.96	1.06E-180	1
HSPD1	2.60E-184	0.458132985	0.997	0.95	7.06E-180	1
TK1	4.44E-184	0.370520382	0.944	0.635	1.21E-179	1
NCAPD2	7.65E-184	0.279585686	0.804	0.415	2.08E-179	1
DLGAP5	1.12E-182	0.264991632	0.815	0.364	3.04E-178	1
CENPW	2.08E-182	0.428989896	0.955	0.656	5.65E-178	1
RPL39L	1.61E-181	0.307848687	0.845	0.481	4.38E-177	1
TOMM40	1.76E-181	0.38361463	0.952	0.764	4.80E-177	1
NUP62	8.92E-181	0.275754416	0.825	0.486	2.43E-176	1
SLBP	9.83E-179	0.413063223	0.908	0.673	2.67E-174	1
PTGES3	1.19E-178	0.415531041	0.99	0.932	3.23E-174	1
APOLD1	1.31E-178	0.270149946	0.657	0.282	3.56E-174	1
POP7	1.79E-178	0.331505655	0.908	0.637	4.87E-174	1
RANBP1	9.12E-178	0.430209898	0.986	0.903	2.48E-173	1
GSTCD	1.02E-177	0.258468606	0.77	0.399	2.77E-173	1
SIVA1	8.45E-176	0.394169847	0.976	0.846	2.30E-171	1
HMGB1	6.22E-175	0.552328696	0.999	0.98	1.69E-170	1
EMP2	5.33E-174	0.268464447	0.802	0.449	1.45E-169	1
CHEK1	6.37E-174	0.290217055	0.866	0.535	1.73E-169	1
LSM2	1.61E-173	0.355756547	0.94	0.703	4.37E-169	1
MGME1	2.46E-173	0.254339412	0.79	0.445	6.69E-169	1
HNRNPDL	1.78E-172	0.42210878	0.988	0.883	4.85E-168	1
SRSF3	2.81E-172	0.45942493	0.991	0.904	7.63E-168	1
SERBP1	1.30E-171	0.408100997	0.997	0.954	3.54E-167	1
FUS	3.86E-170	0.386420084	0.983	0.907	1.05E-165	1
MRTO4	1.44E-169	0.349095477	0.93	0.713	3.93E-165	1
PAICS	4.53E-169	0.351740256	0.974	0.794	1.23E-164	1
STMN1	6.04E-169	0.514491175	0.994	0.894	1.64E-164	1
CENPN	1.20E-168	0.256780097	0.82	0.46	3.27E-164	1
UBE2S	9.11E-167	0.430268324	0.991	0.894	2.48E-162	1
NOP56	7.37E-164	0.382854477	0.965	0.81	2.00E-159	1
SRSF10	8.23E-163	0.342602874	0.969	0.844	2.24E-158	1
TUBA1B	3.59E-162	0.527767684	0.999	0.968	9.76E-158	1
RECQL	1.17E-159	0.316647946	0.935	0.728	3.19E-155	1
CCT6A	1.68E-158	0.392493004	0.99	0.907	4.57E-154	1
FBL	1.07E-157	0.359866711	0.968	0.802	2.91E-153	1
EIF1AX	2.33E-157	0.382909498	0.987	0.929	6.35E-153	1
CMSS1	2.50E-156	0.385080653	0.964	0.833	6.79E-152	1
MYBL1	1.77E-154	0.377413349	0.914	0.608	4.81E-150	1
SPATA5	1.87E-153	0.281239248	0.87	0.545	5.09E-149	1
CACYBP	3.25E-153	0.355139063	0.974	0.825	8.83E-149	1
CEBPZ	7.07E-152	0.334331286	0.95	0.745	1.92E-147	1
PGP	1.82E-150	0.314851874	0.957	0.766	4.96E-146	1
SRRM1	5.86E-150	0.361923581	0.98	0.892	1.59E-145	1
DLEU2	1.29E-148	0.271875682	0.914	0.621	3.51E-144	1
MSH6	9.09E-148	0.366208364	0.797	0.508	2.47E-143	1
FST	1.03E-147	0.747732132	0.993	0.93	2.80E-143	1
TUBB4B	3.09E-147	0.449067158	0.997	0.924	8.40E-143	1
CTNNAL1	1.56E-146	0.346634319	0.975	0.876	4.26E-142	1
CMC2	3.23E-146	0.299179792	0.911	0.699	8.78E-142	1
RPA3	2.48E-145	0.321808828	0.946	0.697	6.75E-141	1
LYAR	5.51E-144	0.264306446	0.873	0.601	1.50E-139	1
RBM17	9.41E-144	0.327568228	0.961	0.805	2.56E-139	1
NUCKS1	1.16E-143	0.359052205	0.99	0.951	3.15E-139	1
HNRNPR	3.08E-143	0.37530191	0.984	0.887	8.39E-139	1
BRIX1	5.49E-143	0.297847912	0.914	0.654	1.49E-138	1
NTMT1	2.95E-142	0.344934454	0.975	0.864	8.03E-138	1
EIF5	8.58E-142	0.340920886	0.98	0.906	2.34E-137	1
RFX8	2.02E-141	0.350512149	0.754	0.445	5.50E-137	1
IL7R	1.58E-140	0.425206897	0.928	0.686	4.31E-136	1
DDX39A	7.94E-138	0.297496656	0.925	0.698	2.16E-133	1
HNRNPF	8.03E-138	0.328313997	0.963	0.804	2.18E-133	1
ATP1B1	1.33E-137	0.275375475	0.878	0.587	3.61E-133	1
SNRPG	5.54E-137	0.365738704	0.986	0.899	1.51E-132	1
RBMX	1.89E-136	0.318268882	0.977	0.848	5.14E-132	1
PHF19	2.42E-136	0.276956253	0.912	0.608	6.58E-132	1
NAP1L4	6.03E-136	0.3276176	0.979	0.891	1.64E-131	1
GMPS	6.75E-135	0.303072416	0.936	0.736	1.84E-130	1
MTHFD1	1.30E-134	0.251039001	0.836	0.546	3.55E-130	1
EZR	1.54E-134	0.353409711	0.972	0.822	4.19E-130	1
LSM8	1.81E-132	0.27055728	0.919	0.678	4.92E-128	1
DKC1	3.37E-132	0.284798194	0.93	0.694	9.17E-128	1
NCL	5.49E-132	0.441082832	0.995	0.957	1.49E-127	1
BTG3	8.25E-132	0.292508472	0.919	0.675	2.24E-127	1
TRIM28	5.39E-131	0.292468436	0.95	0.779	1.47E-126	1
RPP30	7.86E-130	0.253094022	0.884	0.616	2.14E-125	1
TUBA1C	4.79E-127	0.403057281	0.996	0.944	1.30E-122	1
HIST1H1C	1.53E-126	0.442959732	0.893	0.699	4.16E-122	1
HMGN2	3.51E-126	0.443996193	0.991	0.904	9.55E-122	1
ANP32E	5.29E-126	0.290458244	0.944	0.734	1.44E-121	1
H3F3B	7.41E-126	0.412655925	0.996	0.9	2.02E-121	1
UBE2I	1.24E-125	0.310997125	0.976	0.876	3.37E-121	1
SCLT1	3.50E-125	0.276098938	0.882	0.619	9.52E-121	1
TUBB6	2.65E-124	0.331207773	0.988	0.946	7.21E-120	1
HNRNPU	2.66E-124	0.438873336	0.989	0.915	7.24E-120	1
DDX21	2.04E-123	0.343152631	0.979	0.854	5.54E-119	1
SET	2.89E-121	0.358766419	0.993	0.927	7.86E-117	1
RAN	4.03E-121	0.337606586	0.996	0.952	1.10E-116	1
CCDC137	4.48E-120	0.278033123	0.926	0.702	1.22E-115	1
RDX	5.68E-120	0.293220742	0.979	0.918	1.55E-115	1
TRA2B	5.88E-120	0.302446168	0.965	0.821	1.60E-115	1
CCT2	1.86E-119	0.341054495	0.989	0.911	5.07E-115	1
CENPX	8.54E-118	0.318518442	0.972	0.846	2.32E-113	1
LMO4	9.37E-118	0.409654689	0.935	0.762	2.55E-113	1
TPR	9.62E-118	0.322664757	0.973	0.874	2.62E-113	1
DCTPP1	1.06E-116	0.256664178	0.873	0.622	2.88E-112	1
H1FX	1.78E-116	0.30858464	0.873	0.619	4.85E-112	1
RIF1	3.87E-115	0.308722938	0.929	0.75	1.05E-110	1
HNRNPA2B1	7.42E-115	0.351085734	0.995	0.96	2.02E-110	1
RNPS1	6.08E-114	0.258026919	0.925	0.735	1.66E-109	1
LSM5	7.88E-114	0.289982653	0.968	0.827	2.14E-109	1
CBX1	9.60E-114	0.299337639	0.964	0.831	2.61E-109	1
KCNQ5	2.02E-113	0.319889286	0.698	0.395	5.51E-109	1
HSP90AA1	3.17E-113	0.355778923	0.999	0.991	8.63E-109	1
NOP58	4.42E-113	0.273198029	0.96	0.808	1.20E-108	1
NUDT1	5.65E-113	0.28957958	0.967	0.782	1.54E-108	1
CDH2	1.19E-112	0.262109844	0.864	0.6	3.23E-108	1
CKLF	2.81E-111	0.254935301	0.934	0.742	7.65E-107	1
SNRPE	4.34E-111	0.324443827	0.986	0.91	1.18E-106	1
HNRNPA3	5.52E-111	0.337844965	0.99	0.937	1.50E-106	1
NUDC	1.75E-110	0.301381544	0.988	0.915	4.76E-106	1
RAD51B	2.26E-109	0.285862638	0.921	0.697	6.14E-105	1
RBBP7	9.17E-108	0.277541054	0.94	0.76	2.49E-103	1
CSRP2	2.75E-107	0.313819355	0.933	0.722	7.48E-103	1
LRRC59	4.08E-107	0.29146049	0.983	0.86	1.11E-102	1
CCT5	9.26E-106	0.31416317	0.993	0.917	2.52E-101	1
UBA2	1.36E-105	0.256617811	0.949	0.798	3.69E-101	1
CDK4	1.91E-105	0.279783605	0.959	0.802	5.21E-101	1
SMCHD1	2.91E-105	0.293907583	0.96	0.831	7.93E-101	1
EBNA1BP2	3.51E-105	0.311738854	0.967	0.818	9.54E-101	1
FGF5	8.76E-105	0.381300268	0.959	0.81	2.38E-100	1
PTN	2.23E-104	0.359936702	0.965	0.784	6.06E-100	1
ILF2	8.46E-104	0.291026139	0.969	0.837	2.30E-99	1
CBX3	1.12E-103	0.29482184	0.979	0.89	3.04E-99	1
IER2	6.06E-103	0.299137644	0.911	0.704	1.65E-98	1
ABCE1	7.31E-103	0.263027148	0.93	0.751	1.99E-98	1
SFPQ	1.43E-99	0.289994644	0.987	0.894	3.90E-95	1
HSP90AB1	1.41E-98	0.334854844	1	0.975	3.83E-94	1
BAZ1B	5.93E-97	0.260664341	0.965	0.862	1.61E-92	1
DKK1	3.03E-96	0.292635691	0.767	0.488	8.25E-92	1
KHDRBS1	5.86E-96	0.265350017	0.981	0.916	1.59E-91	1
EIF2S1	5.93E-96	0.253496119	0.962	0.81	1.61E-91	1
CLDN11	1.06E-94	0.316036003	0.873	0.627	2.88E-90	1
PTTG1	1.01E-93	0.25628121	0.955	0.679	2.74E-89	1
ENO1	2.76E-93	0.304943807	0.998	0.971	7.52E-89	1
CYCS	2.99E-93	0.2580163	0.99	0.903	8.13E-89	1
CDH13	1.48E-92	0.315497935	0.876	0.66	4.01E-88	1
RBM8A	2.45E-92	0.279546255	0.983	0.878	6.65E-88	1
H2AFV	1.45E-91	0.275799919	0.981	0.875	3.95E-87	1
HNRNPM	1.63E-91	0.284626275	0.983	0.914	4.44E-87	1
PCBP1	3.79E-91	0.264197814	0.972	0.828	1.03E-86	1
DDX18	1.46E-90	0.261836234	0.965	0.818	3.97E-86	1
CARHSP1	3.55E-90	0.272455253	0.973	0.876	9.67E-86	1
C12orf75	2.24E-88	0.298316844	0.995	0.967	6.09E-84	1
MANF	5.50E-88	0.253245366	0.956	0.782	1.50E-83	1
FABP5	8.99E-88	0.290992346	0.974	0.827	2.44E-83	1
BTG1	3.12E-87	0.271784574	0.929	0.753	8.48E-83	1
MRPL12	7.83E-87	0.269796031	0.967	0.855	2.13E-82	1
DCLK2	1.85E-86	0.261219063	0.868	0.635	5.03E-82	1
HSPE1	6.75E-86	0.284564621	0.994	0.934	1.84E-81	1
HSPH1	1.47E-85	0.26761459	0.969	0.849	3.99E-81	1
SYNCRIP	5.96E-85	0.253154529	0.984	0.913	1.62E-80	1
SLC25A5	2.60E-84	0.295062385	0.982	0.877	7.09E-80	1
CCT4	1.11E-83	0.251457398	0.987	0.913	3.02E-79	1
PLAU	3.38E-82	0.411310351	0.944	0.781	9.19E-78	1
MXD4	3.99E-79	-0.341331964	0.789	0.829	1.09E-74	1
UBE2H	4.00E-79	-0.50492195	0.879	0.864	1.09E-74	1
HMGN1	4.42E-79	0.280123642	0.991	0.936	1.20E-74	1
EIF4EBP1	2.12E-78	0.254180341	0.968	0.835	5.78E-74	1
SUMO2	2.75E-77	0.257607312	0.991	0.935	7.49E-73	1
CTSC	2.24E-76	0.326830871	0.986	0.914	6.09E-72	1
PPP1R14B	4.12E-76	0.279484712	0.994	0.941	1.12E-71	1
NPM1	3.24E-74	0.25854786	1	0.987	8.80E-70	1
JUN	2.26E-73	0.295389454	0.964	0.833	6.16E-69	1
EIF4A1	5.32E-70	0.255851161	0.997	0.982	1.45E-65	1
HNRNPA1	2.28E-68	0.267809514	0.991	0.929	6.19E-64	1
CALR	6.84E-64	0.310800183	0.995	0.954	1.86E-59	1
ACTG1	1.93E-63	0.256090661	0.999	0.997	5.24E-59	1
MEG3	1.93E-62	-0.974967212	0.966	0.934	5.25E-58	1
CCN1	7.74E-60	0.299029098	0.953	0.825	2.11E-55	1
ID1	5.62E-59	0.29437826	0.946	0.782	1.53E-54	1
NEAT1	1.92E-51	-1.3016947	0.998	0.993	5.22E-47	1
KDM5B	9.47E-51	-0.296771916	0.821	0.817	2.58E-46	1
MT1E	1.30E-50	0.281186892	0.991	0.908	3.54E-46	1
GOLGB1	5.89E-50	-0.342889645	0.925	0.889	1.60E-45	1
MEG8	2.10E-48	-0.945006908	0.956	0.92	5.71E-44	1
TSC22D1	1.75E-44	-0.574182216	0.867	0.841	4.75E-40	1
PDE5A	2.37E-39	-0.796084205	0.963	0.949	6.45E-35	1
NEK10	1.21E-38	-1.048704657	0.604	0.648	3.28E-34	1
SEC31A	1.21E-38	-0.271241222	0.982	0.956	3.30E-34	1
FTX	2.62E-36	-0.646181818	0.949	0.893	7.14E-32	1
ELL2	2.38E-35	-0.639647871	0.927	0.903	6.47E-31	1
EVI5	8.44E-32	-0.347448191	0.892	0.848	2.30E-27	1
BBS9	9.36E-32	-0.365060645	0.621	0.643	2.55E-27	1
ARID5B	1.77E-31	-0.286317954	0.984	0.936	4.82E-27	1
MCC	1.07E-30	-0.430089839	0.672	0.677	2.91E-26	1
SAT1	1.65E-30	-0.301034641	0.638	0.649	4.50E-26	1
LRP1	8.07E-30	-0.307263569	0.908	0.841	2.19E-25	1
MAPK10	1.19E-29	-0.365110433	0.553	0.598	3.25E-25	1
CPEB2	2.71E-29	-0.446627592	0.536	0.588	7.37E-25	1
G0S2	3.54E-29	0.31662327	0.462	0.308	9.63E-25	1
RNF217-AS1	9.81E-29	-0.397249212	0.31	0.409	2.67E-24	1
NABP1	3.06E-28	-0.674917104	0.809	0.762	8.32E-24	1
SGIP1	5.66E-28	-0.869809051	0.976	0.944	1.54E-23	1
MAP4	1.44E-27	-0.418132883	0.991	0.984	3.91E-23	1
NFAT5	2.49E-27	-0.561434806	0.951	0.888	6.76E-23	1
SUGCT	4.19E-27	-0.322862343	0.632	0.641	1.14E-22	1
MMP24OS	2.12E-26	-0.253859762	0.868	0.835	5.76E-22	1
PHF21A	3.92E-26	-0.327099115	0.69	0.697	1.07E-21	1
ABCC4	4.33E-26	-0.597376795	0.932	0.891	1.18E-21	1
ARMC9	1.47E-25	-0.393356991	0.834	0.786	3.99E-21	1
MBD5	1.74E-25	-0.498044649	0.937	0.872	4.73E-21	1
ZMYM2	4.68E-25	-0.304128609	0.79	0.758	1.27E-20	1
ANTXR1	4.69E-25	-0.372253063	0.907	0.865	1.28E-20	1
PAPPA	7.77E-25	-0.601921599	0.644	0.646	2.11E-20	1
PLXDC2	1.13E-23	-0.453132532	0.342	0.423	3.08E-19	1
AL353138.1	1.09E-22	-0.250565964	0.17	0.262	2.95E-18	1
NUPR1	3.50E-22	-0.380811699	0.904	0.867	9.52E-18	1
N4BP2L2	4.01E-22	-0.384558513	0.937	0.867	1.09E-17	1
ABCC1	1.02E-21	-0.486352112	0.93	0.86	2.77E-17	1
S100A11	1.75E-21	-0.327912094	0.998	0.994	4.76E-17	1
ACYP2	2.07E-21	-0.302207668	0.664	0.657	5.64E-17	1
ATXN1	6.67E-21	-0.497270861	0.857	0.818	1.81E-16	1
FRY	1.16E-20	-0.259005263	0.374	0.44	3.17E-16	1
PLPP3	3.24E-20	-0.386771294	0.912	0.851	8.80E-16	1
MARK4	6.13E-20	-0.284300172	0.594	0.593	1.67E-15	1
HIPK2	7.71E-20	-0.382175415	0.972	0.948	2.10E-15	1
SNHG14	1.17E-19	-0.408656946	0.796	0.761	3.18E-15	1
MTRNR2L12	1.70E-19	-0.37076161	0.921	0.874	4.62E-15	1
MAP1LC3B	3.21E-19	-0.28753539	0.946	0.896	8.73E-15	1
DPH6-DT	4.21E-19	-0.27398018	0.292	0.363	1.15E-14	1
CHD2	1.13E-18	-0.318862987	0.91	0.847	3.06E-14	1
AC100849.1	2.81E-18	-0.25589954	0.097	0.174	7.64E-14	1
MSI2	7.34E-18	-0.309104507	0.742	0.708	2.00E-13	1
MYLK	8.51E-18	-0.277617787	0.99	0.974	2.31E-13	1
BCAS3	2.38E-17	-0.470807728	0.764	0.722	6.48E-13	1
MFGE8	2.49E-17	-0.382031621	0.945	0.904	6.78E-13	1
ZSWIM6	2.57E-17	-0.634336117	0.948	0.898	6.98E-13	1
MALAT1	7.32E-17	-0.544917421	1	1	1.99E-12	1
RAB6A	7.73E-17	-0.252030988	0.838	0.797	2.10E-12	1
ARL15	8.33E-17	-0.337540634	0.725	0.687	2.26E-12	1
KCNQ1OT1	9.91E-17	-0.359754566	0.66	0.648	2.70E-12	1
MRVI1	1.42E-16	-0.259733955	0.359	0.414	3.86E-12	1
RORA	2.57E-16	-0.469911159	0.786	0.742	7.00E-12	1
ELF1	8.35E-16	-0.280133391	0.748	0.712	2.27E-11	1
BTBD9	1.06E-15	-0.46787789	0.743	0.7	2.89E-11	1
ATP6V0E1	1.07E-15	-0.273608821	0.993	0.977	2.90E-11	1
SELENOM	1.16E-15	-0.348885047	0.968	0.923	3.14E-11	1
NBEAL1	1.66E-15	-0.31845121	0.918	0.865	4.52E-11	1
NUMB	2.51E-15	-0.484768103	0.924	0.871	6.82E-11	1
GLS	4.04E-15	-0.394675084	0.921	0.874	1.10E-10	1
PRICKLE2	8.36E-15	-0.435781517	0.654	0.64	2.27E-10	1
LAMA4	1.09E-14	-0.307479821	0.896	0.845	2.95E-10	1
SVIL	1.53E-14	-0.62769839	0.917	0.869	4.16E-10	1
DCAF6	2.06E-14	-0.257663563	0.853	0.809	5.61E-10	1
LPAR1	3.03E-14	-0.281852179	0.98	0.964	8.24E-10	1
ATXN7L1	4.30E-14	-0.365220549	0.775	0.729	1.17E-09	1
FTH1	5.70E-14	-0.323276522	1	1	1.55E-09	1
SNX29	7.78E-14	-0.342514274	0.815	0.748	2.12E-09	1
UCHL1	1.43E-13	-0.354144727	0.987	0.975	3.88E-09	1
QSOX1	1.70E-13	-0.389720094	0.946	0.889	4.61E-09	1
GALNT5	1.78E-13	-0.322405285	0.864	0.82	4.85E-09	1
JARID2	1.83E-13	-0.297925801	0.725	0.702	4.99E-09	1
KDM4B	5.33E-13	-0.298057244	0.603	0.596	1.45E-08	1
EXOC6B	5.41E-13	-0.429291535	0.929	0.869	1.47E-08	1
BDNF	6.19E-13	-0.401244408	0.953	0.887	1.68E-08	1
ATP8B1	6.30E-13	-0.304051872	0.907	0.782	1.71E-08	1
ZBTB20	6.54E-13	-0.443029573	0.921	0.851	1.78E-08	1
TNS1	7.81E-13	-0.268939792	0.664	0.638	2.12E-08	1
BTRC	9.95E-13	-0.302470505	0.772	0.723	2.71E-08	1
TSPO	1.24E-12	-0.326968038	0.99	0.96	3.37E-08	1
TBC1D19	3.99E-12	-0.512533838	0.744	0.698	1.09E-07	1
RABGEF1	4.12E-12	-0.425262522	0.934	0.881	1.12E-07	1
SMAD3	5.38E-12	-0.490203851	0.971	0.911	1.46E-07	1
ZFAND3	5.86E-12	-0.408141384	0.976	0.932	1.59E-07	1
PALLD	9.12E-12	-0.273644725	0.978	0.965	2.48E-07	1
CLU	1.36E-11	-0.347359561	0.941	0.866	3.69E-07	1
TANC1	2.08E-11	-0.332796634	0.809	0.753	5.66E-07	1
SOS1	2.32E-11	-0.257942951	0.833	0.762	6.30E-07	1
PAMR1	2.79E-11	-0.298776734	0.595	0.58	7.60E-07	1
RRAS2	3.15E-11	-0.380556881	0.942	0.887	8.57E-07	1
MIR100HG	4.19E-11	-0.401493524	0.977	0.941	1.14E-06	1
FGF7	4.99E-11	-0.333607551	0.832	0.777	1.36E-06	1
RIN2	5.94E-11	-0.386600152	0.885	0.822	1.62E-06	1
CCND1	6.48E-11	-1.070188217	0.988	0.987	1.76E-06	1
DPP4	1.23E-10	-0.264953776	0.503	0.506	3.34E-06	1
ABLIM3	1.26E-10	-0.316763067	0.794	0.759	3.42E-06	1
PCNX2	2.39E-10	-0.317248831	0.875	0.798	6.50E-06	1
RBPMS	4.53E-10	-0.314744982	0.961	0.912	1.23E-05	1
BMPR2	4.90E-10	-0.294014737	0.94	0.856	1.33E-05	1
ADAMTS19	5.01E-10	-0.729772984	0.371	0.406	1.36E-05	1
FN1	1.09E-09	-0.357025889	0.995	0.984	2.98E-05	1
COL5A1	1.11E-09	-0.302243143	0.82	0.761	3.01E-05	1
KALRN	1.33E-09	-0.298923951	0.483	0.494	3.61E-05	1
FTL	1.85E-09	-0.280567955	1	1	5.04E-05	1
PAM	2.44E-09	-0.355188484	0.911	0.831	6.64E-05	1
GRK5	3.50E-09	-0.33090555	0.694	0.646	9.52E-05	1
C20orf194	4.10E-09	-0.312638238	0.823	0.755	0.000111526	1
ATP2B4	4.18E-09	-0.492905798	0.944	0.886	0.000113707	1
MDM2	6.29E-09	-0.526700809	0.82	0.771	0.000171103	1
MGAT5	7.44E-09	-0.584219925	0.909	0.843	0.00020247	1
KIF9-AS1	7.49E-09	-0.253991442	0.614	0.594	0.000203822	1
UACA	8.43E-09	-0.824258547	0.995	0.988	0.000229219	1
DMD	1.21E-08	-0.458522457	0.307	0.337	0.00032859	1
LAMB1	1.34E-08	-0.355955927	0.929	0.849	0.000364177	1
SH3BGRL3	1.53E-08	-0.256381961	0.999	0.99	0.000417206	1
RBMS2	1.68E-08	-0.323719059	0.883	0.824	0.000456909	1
SEPTIN9	1.70E-08	-0.286203672	0.954	0.923	0.000462867	1
WNT5B	1.73E-08	-0.342579087	0.929	0.833	0.000469343	1
MAML3	2.69E-08	-0.358852601	0.58	0.564	0.000731074	1
MAN1C1	2.75E-08	-0.251512831	0.632	0.598	0.000747489	1
EXT1	3.67E-08	-0.838826543	0.993	0.981	0.000997556	1
RAB13	4.43E-08	-0.398446789	0.981	0.944	0.001204529	1
HOXB3	4.53E-08	-0.261596328	0.686	0.627	0.00123102	1
RAI14	7.01E-08	-0.396676824	0.982	0.967	0.001907666	1
USP34	1.07E-07	-0.253883897	0.956	0.891	0.002909235	1
IGFBP5	1.46E-07	-0.401384918	0.842	0.823	0.00397076	1
NT5C2	1.86E-07	-0.334951468	0.861	0.796	0.00504969	1
FNDC3B	3.69E-07	-0.456106578	0.981	0.928	0.0100244	1
NID2	3.90E-07	-0.270162746	0.863	0.785	0.010613174	1
TAOK1	7.03E-07	-0.251396446	0.914	0.832	0.019109523	1
DST	9.55E-07	-0.369742222	0.989	0.969	0.025975642	1
MAP4K3	1.06E-06	-0.320959199	0.929	0.849	0.028799458	1
JCAD	2.96E-06	-0.267385778	0.755	0.692	0.080546175	1
SERPINE2	3.38E-06	-0.438410449	0.889	0.806	0.091978466	1
SLC39A11	3.47E-06	-0.284163943	0.741	0.683	0.094392776	1
FKBP1A	4.39E-06	-0.332403495	0.979	0.944	0.119434337	1
ATP13A3	5.15E-06	-0.295586779	0.963	0.922	0.139989681	1
UBR5	5.37E-06	-0.313197547	0.921	0.841	0.146180464	1
DOCK4	5.57E-06	-0.303580658	0.877	0.803	0.151632819	1
NXN	5.71E-06	-0.630785612	0.954	0.902	0.155412827	1
PIP5K1A	6.17E-06	-0.304983026	0.822	0.742	0.167957981	1
TBL1XR1	6.60E-06	-0.307341385	0.941	0.875	0.179400839	1
KIF13A	8.43E-06	-0.272866585	0.942	0.872	0.229428618	1
TRIO	9.37E-06	-0.647971653	0.995	0.98	0.255013988	1
HERC4	1.03E-05	-0.398315188	0.98	0.932	0.279499619	1
SRPK2	1.04E-05	-0.279798875	0.967	0.906	0.282367247	1
AC011586.2	1.79E-05	-0.294411811	0.504	0.492	0.486535314	1
MKLN1	1.82E-05	-0.319711184	0.937	0.849	0.494110719	1
ANO4	2.34E-05	-0.517987358	0.674	0.611	0.637856596	1
FMN2	2.44E-05	-0.278787131	0.852	0.72	0.664484926	1
TRPS1	3.30E-05	-0.252375807	0.777	0.71	0.896912498	1
UBE2E2	3.48E-05	-0.301708448	0.873	0.813	0.945847575	1
AEBP2	4.09E-05	-0.409741974	0.693	0.627	1	1
DENND4A	4.11E-05	-0.265785721	0.647	0.593	1	1
MARK3	6.43E-05	-0.25391873	0.93	0.853	1	1
PCCA	7.26E-05	-0.271325767	0.891	0.799	1	1
OXR1	8.32E-05	-0.490531525	0.836	0.747	1	1
DYNLT3	9.84E-05	-0.274751129	0.786	0.702	1	1
CTIF	0.000119312	-0.414749872	0.883	0.811	1	1
NCKAP5	0.000140089	-0.455352384	0.921	0.854	1	1
ALPK2	0.000175783	-0.364299769	0.73	0.649	1	1
TPST1	0.000176162	-0.274496675	0.946	0.86	1	1
EIF4G3	0.00020744	-0.36393779	0.974	0.917	1	1
PLCB4	0.000224959	-0.714182975	0.873	0.818	1	1
MACF1	0.00024706	-0.58444307	0.986	0.959	1	1
DYNC1LI2	0.000297727	-0.389005234	0.944	0.899	1	1
CABLES1	0.000304192	-0.280458125	0.61	0.57	1	1
PRKG1	0.000325674	-0.422650182	0.975	0.91	1	1
RFX7	0.000377409	-0.265587264	0.837	0.74	1	1
SOX5	0.000392004	-0.507397804	0.939	0.855	1	1
TANC2	0.000427894	-0.383921609	0.929	0.848	1	1
ZMIZ1	0.000438735	-0.261618706	0.877	0.794	1	1
CDC14B	0.000504411	-0.258005772	0.87	0.777	1	1
FAM222B	0.000515629	-0.274939342	0.798	0.715	1	1
NF1	0.00055674	-0.260659998	0.96	0.878	1	1
SMYD3	0.000590032	-0.427520351	0.983	0.917	1	1
PPP6R2	0.000616356	-0.257023184	0.91	0.824	1	1
PEAK1	0.000717405	-0.345028753	0.935	0.846	1	1
GSE1	0.000951571	-0.575594109	0.904	0.818	1	1
VPS53	0.000967751	-0.306894154	0.86	0.772	1	1
KCNMA1	0.001026135	-0.301185066	0.965	0.941	1	1
CAMKMT	0.00111495	-0.282610536	0.784	0.709	1	1
MIR34AHG	0.001401806	-0.35697875	0.504	0.472	1	1
FRMD6	0.001564175	-0.354642679	0.943	0.866	1	1
BICC1	0.001820836	-0.37163168	0.889	0.817	1	1
SVEP1	0.002096039	-0.368009804	0.689	0.624	1	1
TMTC1	0.002396761	-0.480067193	0.87	0.792	1	1
TBC1D22A	0.002652451	-0.25956933	0.877	0.788	1	1
PACS1	0.003254285	-0.255238922	0.854	0.782	1	1
ZCCHC7	0.004410113	-0.291212955	0.915	0.836	1	1
SLC4A7	0.00494373	-0.419376217	0.944	0.885	1	1
FGF2	0.005848169	-0.274409836	0.895	0.813	1	1
ANGPT1	0.008015063	-0.262124878	0.771	0.703	1	1
CENPF	0	2.123421117	0.997	0.583	0	2
CCNB1	0	1.939015804	0.994	0.571	0	2
ARL6IP1	0	1.844417998	0.992	0.755	0	2
CENPE	0	1.63877562	0.973	0.394	0	2
TOP2A	0	1.626930217	0.983	0.48	0	2
ASPM	0	1.624560386	0.976	0.355	0	2
CKS2	0	1.588115121	0.984	0.711	0	2
TPX2	0	1.582514717	0.997	0.562	0	2
CKAP2	0	1.530206858	0.975	0.578	0	2
HMGB2	0	1.520398717	0.979	0.579	0	2
UBE2S	0	1.460103392	0.999	0.904	0	2
MKI67	0	1.446855784	0.984	0.391	0	2
PRC1	0	1.438786438	0.995	0.505	0	2
SMC4	0	1.418548352	0.996	0.708	0	2
CDC20	0	1.403949714	0.992	0.422	0	2
AURKA	0	1.358375976	0.951	0.504	0	2
KPNA2	0	1.322280562	0.986	0.753	0	2
KIF20B	0	1.252971609	0.976	0.478	0	2
NUSAP1	0	1.233330763	0.969	0.438	0	2
HMMR	0	1.230572608	0.975	0.345	0	2
BIRC5	0	1.225917844	0.996	0.626	0	2
DLGAP5	0	1.221322893	0.986	0.391	0	2
PTTG1	0	1.140323156	0.995	0.704	0	2
SGO2	0	1.127938527	0.935	0.439	0	2
CEP55	0	1.127324022	0.975	0.367	0	2
ANLN	0	1.125609783	0.986	0.493	0	2
CDKN3	0	1.078446502	0.985	0.583	0	2
RAD21	0	1.054743606	0.993	0.811	0	2
PBK	0	1.030879924	0.978	0.391	0	2
GTSE1	0	1.012726559	0.905	0.318	0	2
CDCA8	0	1.012141805	0.805	0.279	0	2
TUBA1C	0	1.012036489	0.999	0.949	0	2
TUBB4B	0	1.005458142	0.999	0.931	0	2
DEPDC1	0	1.004570904	0.918	0.303	0	2
CKS1B	0	0.993469065	0.979	0.628	0	2
PLK1	0	0.959186427	0.921	0.274	0	2
CCNB2	0	0.901909193	0.958	0.392	0	2
CCNA2	0	0.897983765	0.898	0.325	0	2
KIF23	0	0.877921447	0.899	0.41	0	2
HMGB3	0	0.860438229	0.982	0.68	0	2
KNL1	0	0.852992433	0.916	0.309	0	2
TACC3	0	0.833937066	0.926	0.38	0	2
KIF11	0	0.829324375	0.874	0.329	0	2
NUCKS1	0	0.821439973	0.993	0.955	0	2
KIF2C	0	0.809871207	0.862	0.243	0	2
PRR11	0	0.809801774	0.931	0.417	0	2
NUF2	0	0.808884735	0.874	0.273	0	2
KNSTRN	0	0.791517591	0.899	0.41	0	2
NDC80	0	0.786386763	0.88	0.251	0	2
H2AFX	0	0.779270567	0.938	0.53	0	2
CDCA3	0	0.770489812	0.919	0.335	0	2
KIF4A	0	0.745644379	0.895	0.317	0	2
BUB1	0	0.727681205	0.89	0.274	0	2
MAD2L1	0	0.726454082	0.926	0.394	0	2
BUB1B	0	0.693490816	0.819	0.225	0	2
SPC25	0	0.649606021	0.882	0.284	0	2
NCAPG	0	0.642607566	0.844	0.299	0	2
RACGAP1	0	0.586744977	0.841	0.314	0	2
NEK2	0	0.541427795	0.756	0.137	0	2
KIF20A	0	0.518607458	0.799	0.237	0	2
HMGB1	1.97E-304	0.928117605	1	0.982	5.35E-300	2
STMN1	2.51E-299	0.953714648	0.999	0.905	6.83E-295	2
KIF14	1.63E-298	0.57993985	0.741	0.226	4.44E-294	2
KIFC1	2.23E-294	0.529639456	0.751	0.233	6.06E-290	2
SPAG5	6.36E-294	0.348065934	0.668	0.175	1.73E-289	2
SHCBP1	3.52E-293	0.615537672	0.886	0.352	9.59E-289	2
LMNB1	2.33E-290	0.61199311	0.847	0.335	6.33E-286	2
TTK	1.12E-289	0.54014759	0.711	0.211	3.04E-285	2
SMC2	2.98E-286	0.773923096	0.979	0.627	8.11E-282	2
PIMREG	1.62E-284	0.48031249	0.789	0.288	4.39E-280	2
CKAP2L	1.43E-283	0.559907164	0.736	0.228	3.88E-279	2
TMPO	3.44E-282	0.790173376	0.967	0.584	9.35E-278	2
ANP32E	2.95E-280	0.781463497	0.983	0.752	8.03E-276	2
CENPA	8.96E-279	0.595886073	0.777	0.313	2.44E-274	2
H2AFZ	2.24E-277	0.960045686	1	0.939	6.09E-273	2
AURKB	4.07E-276	0.536632556	0.789	0.266	1.11E-271	2
SFPQ	9.84E-262	0.809338431	0.99	0.904	2.68E-257	2
CENPW	2.91E-260	0.780626709	0.979	0.686	7.93E-256	2
JPT1	3.61E-260	0.697122706	1	0.954	9.81E-256	2
SPDL1	1.02E-252	0.722995905	0.873	0.459	2.79E-248	2
ECT2	2.43E-250	0.641160703	0.892	0.491	6.61E-246	2
PHF19	4.28E-249	0.672509041	0.955	0.636	1.17E-244	2
SGO1	9.76E-248	0.444251546	0.672	0.211	2.65E-243	2
RRM2	2.01E-246	0.688112355	0.958	0.519	5.46E-242	2
DEK	2.77E-246	0.860143102	0.99	0.892	7.52E-242	2
H3F3B	7.60E-241	0.715255596	0.998	0.91	2.07E-236	2
CIP2A	8.35E-241	0.489352251	0.827	0.354	2.27E-236	2
HNRNPR	4.40E-240	0.691301845	0.995	0.896	1.20E-235	2
CDCA2	9.66E-239	0.654902249	0.763	0.305	2.63E-234	2
YWHAH	6.55E-235	0.702621435	0.984	0.872	1.78E-230	2
HSP90AA1	1.15E-232	0.769908485	1	0.991	3.13E-228	2
ARHGAP11A	1.85E-230	0.619834842	0.734	0.297	5.02E-226	2
HMGN2	4.74E-230	0.858422169	0.996	0.913	1.29E-225	2
BUB3	1.63E-223	0.687127819	0.959	0.777	4.45E-219	2
NCAPD2	5.50E-221	0.515713941	0.869	0.449	1.50E-216	2
DTYMK	2.43E-220	0.647269144	0.987	0.828	6.61E-216	2
MZT1	5.27E-219	0.539975465	0.893	0.571	1.43E-214	2
PSRC1	5.72E-215	0.393127483	0.65	0.239	1.55E-210	2
DBF4	6.02E-215	0.745792293	0.864	0.521	1.64E-210	2
CBX5	8.91E-213	0.626523103	0.99	0.842	2.42E-208	2
PTMA	1.27E-210	0.745532154	1	0.973	3.45E-206	2
UBE2T	1.37E-209	0.542053104	0.875	0.475	3.73E-205	2
HNRNPAB	2.48E-208	0.679214561	0.996	0.89	6.76E-204	2
UBE2C	8.41E-207	0.845627711	0.769	0.319	2.29E-202	2
PTGES3	2.42E-206	0.579479849	0.996	0.937	6.57E-202	2
RBMX	1.16E-204	0.621473819	0.983	0.862	3.15E-200	2
CBX1	7.70E-204	0.622525063	0.983	0.843	2.09E-199	2
SRSF3	1.07E-203	0.666300379	0.994	0.913	2.92E-199	2
TRIM59	4.29E-202	0.685038789	0.815	0.5	1.17E-197	2
KIF5B	1.70E-201	0.548972901	0.997	0.955	4.63E-197	2
CALM2	6.46E-200	0.543156789	0.999	0.993	1.76E-195	2
MIS18BP1	8.00E-193	0.586019148	0.822	0.466	2.18E-188	2
SMS	8.10E-192	0.573389548	0.998	0.965	2.20E-187	2
HNRNPH3	7.16E-191	0.597386777	0.988	0.88	1.95E-186	2
CDC25C	1.87E-190	0.323753314	0.565	0.173	5.09E-186	2
TYMS	4.48E-190	0.635698826	0.968	0.65	1.22E-185	2
ILF2	5.06E-188	0.565073535	0.988	0.849	1.38E-183	2
NCAPH	1.21E-187	0.320805123	0.637	0.221	3.30E-183	2
FAM83D	1.38E-187	0.410767349	0.566	0.19	3.76E-183	2
HJURP	2.71E-187	0.555649711	0.578	0.196	7.36E-183	2
FOXM1	8.20E-187	0.426500792	0.797	0.401	2.23E-182	2
TUBB	2.75E-185	0.540198763	1	0.97	7.48E-181	2
GAS2L3	1.48E-184	0.573863745	0.725	0.346	4.02E-180	2
NASP	7.49E-184	0.652069056	0.989	0.826	2.04E-179	2
PCLAF	3.49E-182	0.601853558	0.974	0.68	9.48E-178	2
EZH2	6.73E-182	0.498381576	0.818	0.427	1.83E-177	2
GPSM2	1.93E-181	0.442342829	0.727	0.35	5.24E-177	2
SNRPD1	3.86E-181	0.556385961	0.988	0.883	1.05E-176	2
POC1A	1.81E-180	0.338543886	0.734	0.33	4.93E-176	2
HNRNPA1	3.61E-177	0.566231724	0.994	0.936	9.81E-173	2
KIF15	1.02E-173	0.3283319	0.626	0.224	2.77E-169	2
HNRNPDL	1.86E-172	0.571256703	0.986	0.895	5.07E-168	2
DEPDC1B	2.84E-172	0.285558992	0.541	0.172	7.73E-168	2
CENPU	1.69E-171	0.388506753	0.83	0.384	4.59E-167	2
REEP4	1.55E-170	0.305412422	0.673	0.3	4.22E-166	2
ZWINT	5.36E-170	0.39064945	0.799	0.407	1.46E-165	2
TRIP13	1.20E-166	0.329102329	0.711	0.314	3.26E-162	2
LBR	9.85E-166	0.45494677	0.851	0.547	2.68E-161	2
SOX11	5.49E-165	0.386147934	0.681	0.312	1.49E-160	2
APOLD1	5.07E-164	0.503257728	0.704	0.317	1.38E-159	2
CCT5	1.53E-163	0.501337735	0.998	0.924	4.17E-159	2
HNRNPA0	1.90E-163	0.47623633	0.943	0.724	5.16E-159	2
BCL2L12	2.69E-163	0.376453001	0.799	0.446	7.32E-159	2
DDX39A	5.38E-163	0.490183317	0.95	0.72	1.46E-158	2
EZR	8.50E-161	0.565512587	0.98	0.837	2.31E-156	2
EIF5	1.05E-160	0.522563324	0.992	0.913	2.85E-156	2
RAN	3.57E-160	0.49727691	0.998	0.957	9.71E-156	2
SET	4.17E-160	0.562388866	0.998	0.934	1.13E-155	2
RANBP1	4.91E-159	0.519296345	0.99	0.911	1.34E-154	2
ANP32B	6.23E-158	0.514364574	0.993	0.928	1.69E-153	2
SNRPB	6.80E-158	0.516220326	0.994	0.902	1.85E-153	2
CKAP5	7.97E-158	0.607400356	0.926	0.739	2.17E-153	2
KPNB1	1.30E-157	0.510042286	0.996	0.927	3.53E-153	2
DNMT1	1.41E-157	0.532570049	0.983	0.855	3.84E-153	2
MCM7	6.43E-156	0.417677369	0.906	0.512	1.75E-151	2
EXOSC8	6.18E-155	0.439742664	0.897	0.624	1.68E-150	2
MIS18A	9.21E-154	0.325897508	0.717	0.353	2.51E-149	2
CBX3	2.80E-153	0.489512704	0.992	0.899	7.61E-149	2
RBM8A	3.72E-153	0.493208734	0.992	0.889	1.01E-148	2
KIF22	1.03E-152	0.40440113	0.81	0.496	2.80E-148	2
ROBO2	1.91E-152	-1.883895534	0.532	0.811	5.20E-148	2
RPL39L	3.65E-152	0.41394251	0.851	0.52	9.93E-148	2
HNRNPD	3.70E-152	0.544028156	0.994	0.906	1.01E-147	2
INCENP	1.76E-150	0.367298868	0.585	0.24	4.79E-146	2
TUBA1B	5.59E-150	0.588231885	1	0.971	1.52E-145	2
RRM1	7.84E-150	0.459925588	0.945	0.677	2.13E-145	2
G2E3	4.72E-149	0.558845936	0.846	0.612	1.28E-144	2
PA2G4	7.71E-149	0.5130203	0.999	0.92	2.10E-144	2
POLE3	5.31E-148	0.422131365	0.892	0.611	1.44E-143	2
NEAT1	5.42E-148	-1.830789085	1	0.993	1.47E-143	2
SRSF7	3.66E-146	0.509506694	0.988	0.856	9.96E-142	2
HNRNPA2B1	4.71E-146	0.570654188	1	0.963	1.28E-141	2
SYNCRIP	6.84E-146	0.46256915	0.989	0.92	1.86E-141	2
UBE2E3	2.35E-144	0.500416306	0.994	0.94	6.40E-140	2
CIT	1.42E-143	0.463253171	0.72	0.353	3.87E-139	2
PARPBP	3.41E-143	0.332847628	0.679	0.331	9.27E-139	2
HNRNPA3	2.73E-140	0.538904879	0.994	0.943	7.43E-136	2
HNRNPU	6.59E-139	0.614698043	0.994	0.923	1.79E-134	2
ITGB3BP	1.31E-137	0.354240658	0.825	0.472	3.56E-133	2
HDGF	3.62E-137	0.485814061	0.974	0.827	9.85E-133	2
PARD3B	4.69E-137	-0.98997113	0.675	0.856	1.27E-132	2
CENPM	6.34E-137	0.35800492	0.842	0.481	1.72E-132	2
CCNF	3.10E-136	0.339140537	0.515	0.197	8.45E-132	2
H2AFV	2.56E-135	0.459139675	0.99	0.885	6.95E-131	2
PRKG1	6.63E-135	-1.167432149	0.912	0.926	1.80E-130	2
SAP30	1.17E-134	0.404130912	0.812	0.532	3.18E-130	2
CENPH	2.86E-134	0.325204248	0.781	0.423	7.77E-130	2
TPRKB	3.30E-134	0.372504343	0.89	0.641	8.99E-130	2
MARCKS	4.07E-134	0.56415934	0.993	0.891	1.11E-129	2
LSM5	5.08E-134	0.443418697	0.977	0.841	1.38E-129	2
RAD51AP1	1.76E-131	0.250140189	0.644	0.266	4.79E-127	2
MYEF2	2.89E-131	0.324103323	0.658	0.323	7.86E-127	2
HSPD1	4.16E-130	0.469446728	0.999	0.955	1.13E-125	2
TROAP	1.99E-129	0.285738032	0.658	0.32	5.42E-125	2
HSPA8	3.80E-129	0.478867543	0.999	0.964	1.03E-124	2
DIAPH3	8.85E-129	0.519704059	0.943	0.669	2.41E-124	2
XRCC5	9.43E-129	0.436640541	0.999	0.956	2.57E-124	2
PSIP1	1.20E-128	0.429486045	0.961	0.779	3.28E-124	2
CNTRL	1.28E-128	0.311602536	0.634	0.303	3.49E-124	2
CCT6A	6.47E-128	0.450972587	0.998	0.915	1.76E-123	2
SRSF2	4.54E-127	0.435423589	0.982	0.834	1.24E-122	2
HMGN1	3.58E-125	0.447390278	0.997	0.941	9.74E-121	2
EIF1AX	5.11E-125	0.450331576	0.994	0.934	1.39E-120	2
KHDRBS1	3.97E-124	0.435153033	0.994	0.921	1.08E-119	2
BRD8	9.24E-124	0.438111612	0.809	0.579	2.51E-119	2
GMNN	2.32E-123	0.391730106	0.882	0.577	6.30E-119	2
SON	5.69E-123	0.435539876	0.989	0.907	1.55E-118	2
SERBP1	9.06E-123	0.434392897	0.997	0.959	2.46E-118	2
ENO1	3.29E-122	0.404010391	0.999	0.974	8.95E-118	2
LBH	5.90E-122	-0.686460838	0.46	0.752	1.61E-117	2
KIAA0586	9.59E-122	0.385023928	0.844	0.608	2.61E-117	2
BZW1	1.01E-121	0.451410523	0.997	0.916	2.74E-117	2
CENPK	1.04E-121	0.318936336	0.801	0.428	2.83E-117	2
ORC6	1.05E-121	0.349082119	0.734	0.372	2.86E-117	2
CACYBP	8.21E-121	0.417576021	0.975	0.841	2.23E-116	2
RFC3	1.09E-120	0.308846723	0.728	0.363	2.96E-116	2
PLAU	1.54E-120	0.666613194	0.959	0.797	4.18E-116	2
SNRPE	1.90E-120	0.413043522	0.993	0.917	5.17E-116	2
NCAPG2	5.83E-120	0.293720827	0.729	0.373	1.59E-115	2
WBP11	7.11E-120	0.358423767	0.873	0.653	1.93E-115	2
NSD2	1.15E-119	0.481207486	0.929	0.712	3.13E-115	2
MEX3A	2.83E-119	0.296301233	0.592	0.285	7.71E-115	2
RHEB	7.77E-119	0.379078554	0.984	0.907	2.11E-114	2
CALD1	9.84E-119	-0.573201405	0.998	0.995	2.68E-114	2
ALPK2	4.85E-118	-0.71246171	0.381	0.704	1.32E-113	2
CCDC18	6.06E-118	0.455708719	0.785	0.514	1.65E-113	2
THSD4	3.29E-117	-1.053916079	0.789	0.878	8.95E-113	2
NHSL1	2.04E-116	0.705208341	0.875	0.685	5.55E-112	2
SMTN	4.04E-116	0.371140022	0.85	0.615	1.10E-111	2
TIMM10	3.93E-115	0.396861665	0.984	0.854	1.07E-110	2
PLIN2	3.75E-114	0.592324138	0.979	0.868	1.02E-109	2
CENPN	5.35E-114	0.327484331	0.796	0.503	1.45E-109	2
CCDC34	1.18E-113	0.310745213	0.797	0.504	3.21E-109	2
DNAJC9	2.44E-113	0.344670364	0.851	0.574	6.64E-109	2
MAGI2	5.44E-113	-1.121359908	0.948	0.947	1.48E-108	2
CREB3L2	6.77E-113	0.438736135	0.946	0.799	1.84E-108	2
ZWILCH	1.67E-112	0.256080753	0.704	0.386	4.53E-108	2
SKA2	1.00E-110	0.362608506	0.959	0.844	2.72E-106	2
TPM3	1.16E-110	0.442543123	1	0.972	3.16E-106	2
LMNB2	1.75E-110	0.320480562	0.797	0.534	4.76E-106	2
ARID5B	4.25E-110	-0.679289349	0.977	0.942	1.16E-105	2
CSE1L	5.34E-110	0.334424612	0.893	0.673	1.45E-105	2
IGFBP5	2.84E-109	-1.412764023	0.685	0.846	7.72E-105	2
SNRPG	3.33E-109	0.417074493	0.987	0.908	9.05E-105	2
PALLD	4.00E-109	-0.701082809	0.966	0.968	1.09E-104	2
SMC1A	9.73E-109	0.40797112	0.937	0.75	2.65E-104	2
BTG1	6.23E-108	0.537456447	0.945	0.771	1.69E-103	2
SOX6	1.32E-107	-0.674438718	0.512	0.777	3.58E-103	2
TMTC1	1.46E-107	-0.968874451	0.628	0.833	3.98E-103	2
UBTF	5.65E-107	0.369694383	0.878	0.691	1.54E-102	2
HNRNPM	4.26E-106	0.43712139	0.993	0.921	1.16E-101	2
PPM1G	1.78E-105	0.388881455	0.985	0.887	4.85E-101	2
DKC1	1.87E-105	0.363491417	0.925	0.72	5.08E-101	2
PHLDA1	5.24E-105	0.509954727	0.992	0.876	1.42E-100	2
SMC3	6.62E-105	0.384872916	0.965	0.8	1.80E-100	2
TUBB6	1.26E-104	0.396410771	0.996	0.95	3.44E-100	2
NAP1L4	2.15E-104	0.390469112	0.982	0.9	5.86E-100	2
KMT5A	3.83E-103	0.375197503	0.853	0.676	1.04E-98	2
SOX5	4.54E-103	-0.988569225	0.777	0.886	1.24E-98	2
PPP1R35	1.82E-102	0.318036212	0.804	0.555	4.96E-98	2
FUS	3.46E-102	0.385619535	0.987	0.914	9.40E-98	2
GSPT1	4.10E-102	0.353141591	0.988	0.929	1.11E-97	2
CDC25B	7.02E-102	0.400348947	0.818	0.603	1.91E-97	2
ACTL6A	1.12E-100	0.302667365	0.822	0.593	3.05E-96	2
HSP90AB1	1.13E-100	0.404164196	1	0.978	3.08E-96	2
MXD4	1.32E-100	-0.46600456	0.696	0.837	3.59E-96	2
XPO1	1.47E-100	0.400401681	0.974	0.862	4.01E-96	2
PNO1	2.67E-100	0.331488593	0.884	0.673	7.27E-96	2
YWHAZ	3.82E-100	0.385192316	0.999	0.972	1.04E-95	2
NT5E	3.92E-100	0.415628915	0.992	0.917	1.07E-95	2
UBALD2	4.64E-100	0.269066246	0.669	0.389	1.26E-95	2
MORF4L2	6.29E-100	0.372601113	0.986	0.907	1.71E-95	2
PCM1	6.66E-100	0.386820221	0.956	0.835	1.81E-95	2
RBMS3	8.30E-100	-0.853644285	0.875	0.902	2.26E-95	2
CNIH4	1.55E-99	0.340084395	0.918	0.758	4.23E-95	2
HP1BP3	7.62E-99	0.39173355	0.986	0.913	2.07E-94	2
CDK2	8.88E-99	0.252660672	0.616	0.327	2.42E-94	2
DDX21	2.78E-98	0.441481452	0.981	0.868	7.57E-94	2
TK1	3.26E-97	0.362402345	0.918	0.673	8.86E-93	2
ILF3	3.68E-97	0.367550386	0.973	0.859	1.00E-92	2
KIF18B	7.21E-97	0.358171525	0.47	0.197	1.96E-92	2
CCDC88A	1.71E-96	0.380065342	0.97	0.854	4.65E-92	2
SSRP1	1.89E-96	0.358355421	0.947	0.756	5.15E-92	2
YWHAQ	2.91E-96	0.312340043	0.996	0.965	7.92E-92	2
TNFRSF11B	1.54E-95	-0.729265723	0.294	0.61	4.19E-91	2
RBBP7	1.75E-95	0.343335619	0.937	0.781	4.77E-91	2
HNRNPK	2.56E-95	0.388277751	0.995	0.92	6.95E-91	2
KIF18A	4.20E-95	0.436919495	0.742	0.507	1.14E-90	2
GIHCG	4.87E-95	0.279326311	0.73	0.478	1.32E-90	2
CCT4	6.23E-95	0.34794061	0.994	0.92	1.69E-90	2
NCL	6.45E-95	0.48207467	1	0.96	1.76E-90	2
CEP97	1.00E-94	0.257419649	0.578	0.309	2.73E-90	2
SELENOM	1.22E-94	-0.744102007	0.939	0.931	3.33E-90	2
PDE5A	1.24E-94	-1.146355497	0.926	0.956	3.38E-90	2
CALU	1.90E-94	0.353926194	0.998	0.981	5.17E-90	2
STIP1	2.14E-94	0.344735805	0.965	0.838	5.82E-90	2
HSPH1	2.65E-94	0.392600669	0.974	0.862	7.22E-90	2
SUPT16H	7.39E-94	0.388649373	0.977	0.871	2.01E-89	2
SCLT1	9.82E-94	0.482799076	0.861	0.651	2.67E-89	2
TFAM	3.84E-92	0.314662195	0.865	0.646	1.04E-87	2
DYNLL1	5.34E-92	0.354321593	0.999	0.983	1.45E-87	2
CMSS1	8.22E-92	0.366298777	0.974	0.846	2.24E-87	2
DUT	9.39E-92	0.365578784	0.963	0.823	2.55E-87	2
SNHG3	2.14E-91	0.48491374	0.881	0.732	5.82E-87	2
NUDC	2.41E-91	0.358096797	0.994	0.922	6.56E-87	2
NCEH1	3.09E-91	0.383084851	0.884	0.698	8.41E-87	2
NONO	4.82E-91	0.389379996	0.968	0.866	1.31E-86	2
MRTO4	1.65E-90	0.341752584	0.917	0.738	4.48E-86	2
PNRC2	3.51E-90	0.319565725	0.818	0.628	9.54E-86	2
TOMM40	4.11E-90	0.342351539	0.943	0.786	1.12E-85	2
DHFR	4.75E-90	0.277799677	0.792	0.505	1.29E-85	2
TPR	1.50E-89	0.359602985	0.974	0.885	4.09E-85	2
USP1	4.06E-89	0.287293033	0.785	0.509	1.11E-84	2
FXR1	4.23E-89	0.358111032	0.994	0.918	1.15E-84	2
PPP2CA	5.89E-89	0.318370542	0.963	0.833	1.60E-84	2
EMC9	6.98E-89	0.268285899	0.77	0.524	1.90E-84	2
HSPE1	7.72E-89	0.366198172	0.999	0.94	2.10E-84	2
SNRPF	2.07E-88	0.35445889	0.984	0.885	5.64E-84	2
DDX5	4.04E-88	0.380827271	0.998	0.937	1.10E-83	2
PTTG1IP	4.43E-88	0.340790254	0.982	0.894	1.20E-83	2
PAICS	4.74E-88	0.339811453	0.96	0.816	1.29E-83	2
PITPNC1	7.97E-88	0.445030659	0.843	0.651	2.17E-83	2
JAZF1	2.37E-87	-0.707905717	0.686	0.836	6.46E-83	2
LMO4	6.59E-87	0.562766851	0.927	0.782	1.79E-82	2
ANP32A	6.76E-87	0.344799628	0.967	0.856	1.84E-82	2
ODC1	1.95E-86	0.255110618	0.95	0.803	5.32E-82	2
EIF4G2	2.79E-86	0.336301616	0.996	0.956	7.60E-82	2
PPP1R14B	4.16E-86	0.382105451	0.993	0.947	1.13E-81	2
VRK1	5.02E-86	0.253103242	0.753	0.468	1.37E-81	2
H1FX	5.09E-86	0.407697549	0.867	0.648	1.38E-81	2
CACNA1C	5.52E-86	-0.852985128	0.649	0.822	1.50E-81	2
RPA3	6.45E-86	0.310474293	0.925	0.727	1.76E-81	2
PPP1CC	9.36E-86	0.316899169	0.949	0.797	2.55E-81	2
NABP1	9.60E-86	-0.856405275	0.59	0.796	2.61E-81	2
DNAJA1	4.45E-85	0.362789571	0.996	0.928	1.21E-80	2
FAM107B	4.88E-85	0.395206427	0.958	0.822	1.33E-80	2
RRS1	6.58E-85	0.380048918	0.859	0.647	1.79E-80	2
TCP1	1.27E-84	0.321078752	0.987	0.887	3.47E-80	2
EIF3A	4.73E-84	0.347549277	0.995	0.956	1.29E-79	2
PTPRM	8.59E-84	-0.754674792	0.681	0.831	2.34E-79	2
TXNRD1	1.23E-83	-0.646032347	0.987	0.98	3.36E-79	2
CDH2	1.35E-83	0.31981925	0.856	0.63	3.69E-79	2
ANO4	1.53E-83	-0.887408768	0.384	0.656	4.16E-79	2
NOL7	1.62E-83	0.33866081	0.992	0.904	4.41E-79	2
SEPHS1	1.88E-83	0.280349487	0.833	0.633	5.12E-79	2
TCEA1	2.12E-83	0.322390961	0.981	0.908	5.77E-79	2
SRRM1	3.34E-83	0.343154021	0.985	0.901	9.08E-79	2
MAGOHB	4.09E-83	0.281228437	0.881	0.706	1.11E-78	2
HDAC2	5.38E-83	0.320999051	0.975	0.857	1.46E-78	2
G3BP1	6.65E-83	0.327940563	0.949	0.84	1.81E-78	2
NDE1	1.41E-82	0.259122703	0.592	0.346	3.85E-78	2
NOP58	1.48E-82	0.334759202	0.944	0.827	4.01E-78	2
ELL2	2.30E-82	-0.861567606	0.87	0.913	6.27E-78	2
RDX	6.95E-82	0.322388448	0.983	0.924	1.89E-77	2
FTL	1.08E-81	-0.685033591	1	1	2.95E-77	2
SMARCE1	1.30E-81	0.340087449	0.979	0.873	3.55E-77	2
RORA	2.63E-81	-0.733700878	0.568	0.776	7.14E-77	2
CHRM2	4.16E-81	-0.709697725	0.372	0.669	1.13E-76	2
GABARAPL1	7.31E-81	-0.335426869	0.282	0.592	1.99E-76	2
CDV3	1.31E-80	0.34028834	0.994	0.909	3.56E-76	2
EIF5A	1.43E-80	0.30212726	0.995	0.928	3.88E-76	2
PNN	1.69E-80	0.358056323	0.958	0.855	4.60E-76	2
SGIP1	2.10E-80	-1.143855922	0.92	0.955	5.72E-76	2
ALYREF	6.07E-80	0.291226973	0.873	0.687	1.65E-75	2
U2SURP	2.75E-79	0.320407313	0.963	0.844	7.48E-75	2
PTMS	3.86E-79	0.366672553	1	0.946	1.05E-74	2
CTNNAL1	7.15E-79	0.339952967	0.976	0.887	1.94E-74	2
ARHGDIA	7.43E-79	0.331040401	0.993	0.912	2.02E-74	2
LSM8	8.13E-79	0.278334315	0.893	0.708	2.21E-74	2
CDK1	8.60E-79	0.437411413	0.507	0.251	2.34E-74	2
RFX8	8.80E-79	0.342827924	0.734	0.482	2.40E-74	2
UBE2Q2	9.25E-79	0.323940986	0.898	0.761	2.52E-74	2
MAD2L2	1.29E-78	0.268969966	0.823	0.603	3.50E-74	2
BTG3	3.68E-78	0.327296847	0.871	0.708	1.00E-73	2
LSM2	3.87E-78	0.301448582	0.925	0.731	1.05E-73	2
ZFP91	1.98E-77	0.328405928	0.945	0.82	5.38E-73	2
CYTOR	2.33E-77	-0.43075406	0.983	0.969	6.34E-73	2
MAT2A	3.15E-77	0.322214296	0.909	0.761	8.56E-73	2
ARHGAP22	4.71E-77	0.389180544	0.925	0.81	1.28E-72	2
CEP57L1	5.14E-77	0.250472642	0.741	0.512	1.40E-72	2
BCLAF1	1.29E-76	0.327665966	0.975	0.861	3.52E-72	2
PARP1	3.60E-76	0.316040013	0.95	0.792	9.79E-72	2
TARDBP	6.74E-76	0.3042174	0.892	0.748	1.83E-71	2
USP14	1.15E-75	0.311356797	0.981	0.901	3.12E-71	2
UBE2I	1.21E-75	0.314721268	0.976	0.887	3.29E-71	2
NUPR1	2.16E-75	-0.693540554	0.848	0.879	5.87E-71	2
SVEP1	2.44E-75	-0.678181842	0.408	0.668	6.64E-71	2
LSM3	4.75E-75	0.309809213	0.98	0.88	1.29E-70	2
PRKDC	5.11E-75	0.33142106	0.993	0.912	1.39E-70	2
FUBP1	2.41E-74	0.31661973	0.907	0.769	6.54E-70	2
FAM155A	3.47E-74	-1.164354124	0.945	0.966	9.45E-70	2
ABCF1	8.76E-74	0.299732954	0.975	0.898	2.38E-69	2
HILPDA	1.47E-73	0.254621583	0.668	0.435	3.99E-69	2
GAR1	2.48E-73	0.281587802	0.833	0.656	6.74E-69	2
RND3	3.15E-73	-0.645087248	0.978	0.955	8.58E-69	2
UBAC1	3.44E-73	0.275867147	0.873	0.71	9.35E-69	2
SPATS2L	5.24E-73	0.299233376	0.997	0.973	1.42E-68	2
FOXD1	7.94E-73	0.345967294	0.933	0.766	2.16E-68	2
ANTXR2	9.42E-73	0.341890252	0.884	0.723	2.56E-68	2
PAK2	2.86E-72	0.307485028	0.988	0.915	7.78E-68	2
ARPC5L	6.48E-72	0.304193317	0.964	0.854	1.76E-67	2
NUDT1	1.15E-71	0.300419364	0.955	0.804	3.12E-67	2
HACD3	1.17E-71	0.30419173	0.965	0.841	3.17E-67	2
SLC25A24	1.21E-71	0.304043127	0.923	0.807	3.29E-67	2
FJX1	4.16E-71	0.276093158	0.724	0.504	1.13E-66	2
GLRX	4.99E-71	-0.501158592	0.87	0.89	1.36E-66	2
KIF1BP	5.12E-71	0.267970687	0.872	0.707	1.39E-66	2
VAPA	1.24E-70	0.296149822	0.98	0.9	3.39E-66	2
THRAP3	1.90E-70	0.298613335	0.986	0.914	5.17E-66	2
EIF4A1	1.92E-70	0.318636303	1	0.983	5.23E-66	2
MAP4K4	6.63E-70	0.355184224	0.992	0.959	1.80E-65	2
LRRC59	8.89E-70	0.307977082	0.979	0.874	2.42E-65	2
PLCB4	9.01E-70	-1.089654906	0.703	0.847	2.45E-65	2
TAGLN2	1.07E-69	0.327752714	0.997	0.918	2.91E-65	2
GNB4	1.18E-69	0.274312495	0.881	0.738	3.22E-65	2
NPM1	1.77E-69	0.297094218	1	0.989	4.80E-65	2
RAD23A	2.17E-69	0.29246445	0.962	0.851	5.91E-65	2
ARMC9	4.04E-69	-0.590965255	0.68	0.812	1.10E-64	2
RUVBL1	9.14E-69	0.272546651	0.945	0.814	2.49E-64	2
MAZ	9.36E-69	0.265429257	0.832	0.648	2.55E-64	2
NETO2	1.23E-68	0.26712115	0.72	0.488	3.35E-64	2
LYAR	1.78E-68	0.264675189	0.836	0.636	4.84E-64	2
FABP5	1.86E-68	0.345923229	0.967	0.844	5.07E-64	2
KDM1A	3.76E-68	0.279657228	0.862	0.708	1.02E-63	2
SRRT	4.04E-68	0.28330652	0.869	0.706	1.10E-63	2
HNRNPUL1	5.37E-68	0.273893403	0.933	0.794	1.46E-63	2
FOSL1	5.47E-68	0.400506424	0.979	0.864	1.49E-63	2
FGF7	8.19E-68	-0.580952484	0.657	0.806	2.23E-63	2
CCDC59	8.67E-68	0.25987961	0.867	0.691	2.36E-63	2
TM4SF1	8.69E-68	0.370825702	0.951	0.866	2.36E-63	2
FRY	9.11E-68	-0.35904891	0.173	0.459	2.48E-63	2
PTP4A2	1.17E-67	0.282605751	0.987	0.939	3.19E-63	2
PGP	1.19E-67	0.277470165	0.926	0.792	3.24E-63	2
UPF3B	1.47E-67	0.257961031	0.748	0.562	4.00E-63	2
TRA2B	1.48E-67	0.308005479	0.969	0.836	4.02E-63	2
YWHAE	1.54E-67	0.296631306	0.998	0.986	4.19E-63	2
FMN2	2.04E-67	-0.785439875	0.572	0.772	5.55E-63	2
KPNA4	2.54E-67	0.324393752	0.947	0.842	6.91E-63	2
CLIC1	4.53E-67	0.324682949	1	0.967	1.23E-62	2
MRVI1	2.57E-66	-0.346532937	0.153	0.435	7.00E-62	2
CYCS	4.20E-66	0.274427462	0.99	0.912	1.14E-61	2
SYPL1	5.63E-66	0.272751241	0.926	0.777	1.53E-61	2
ANGPT1	1.21E-65	-0.611649807	0.529	0.743	3.30E-61	2
KIF2A	1.71E-65	0.289428082	0.929	0.822	4.66E-61	2
GGH	2.00E-65	0.256753592	0.847	0.648	5.43E-61	2
PRKD1	2.76E-65	-0.797183362	0.671	0.818	7.50E-61	2
FBL	3.44E-65	0.293181911	0.968	0.821	9.34E-61	2
COMMD4	4.93E-65	0.274336763	0.965	0.849	1.34E-60	2
CGGBP1	5.69E-65	0.262075323	0.905	0.754	1.55E-60	2
CDC27	3.08E-64	0.2825403	0.942	0.839	8.39E-60	2
POP7	4.90E-64	0.255527843	0.86	0.674	1.33E-59	2
DAB2	5.32E-64	-0.487261377	0.885	0.874	1.45E-59	2
LSAMP	6.99E-64	-0.888902881	0.499	0.693	1.90E-59	2
HS3ST3A1	9.46E-64	0.359012034	0.936	0.791	2.57E-59	2
ACTG1	1.35E-63	0.324939112	1	0.997	3.66E-59	2
LSM4	3.89E-63	0.26969848	0.986	0.897	1.06E-58	2
COX20	4.87E-63	0.305144173	0.987	0.902	1.33E-58	2
MDFIC	7.12E-63	0.267152693	0.888	0.728	1.94E-58	2
CAPRIN1	9.73E-63	0.318092294	0.971	0.892	2.65E-58	2
YBX1	1.84E-62	0.268378939	1	0.982	5.01E-58	2
HNRNPC	5.02E-62	0.255612576	0.996	0.977	1.37E-57	2
NTMT1	5.37E-62	0.294903673	0.974	0.877	1.46E-57	2
SIVA1	6.76E-62	0.292857084	0.969	0.861	1.84E-57	2
LARP7	1.23E-61	0.259501067	0.897	0.764	3.34E-57	2
PRDX5	1.54E-61	-0.448308606	0.984	0.943	4.19E-57	2
MAP4K3-DT	1.66E-61	-0.361975737	0.642	0.798	4.51E-57	2
DCN	2.03E-61	-0.697564705	0.96	0.942	5.53E-57	2
HNRNPF	2.95E-61	0.277241195	0.948	0.823	8.03E-57	2
CCN1	3.05E-61	-0.54964486	0.816	0.857	8.29E-57	2
SRRM2	3.29E-61	0.278892617	0.989	0.909	8.94E-57	2
VPS35	3.34E-61	0.268518178	0.97	0.884	9.09E-57	2
HNRNPH1	6.12E-61	0.264107557	0.935	0.833	1.67E-56	2
SPARC	7.41E-61	-0.392257593	0.987	0.957	2.01E-56	2
PDE1C	7.73E-61	-0.527458504	0.231	0.501	2.10E-56	2
CKLF	9.74E-61	0.255805248	0.907	0.767	2.65E-56	2
KRR1	1.07E-60	0.294160546	0.94	0.823	2.91E-56	2
BICC1	1.23E-60	-0.681748053	0.738	0.846	3.34E-56	2
SLC39A10	1.25E-60	0.283013294	0.906	0.755	3.41E-56	2
TCERG1	1.38E-60	0.264634354	0.935	0.807	3.74E-56	2
ZNF326	1.46E-60	0.254435702	0.899	0.766	3.98E-56	2
QSOX1	1.71E-60	-0.636549589	0.904	0.901	4.66E-56	2
DYNC1LI1	3.06E-60	0.270954342	0.96	0.837	8.33E-56	2
SEMA3A	3.48E-60	0.43107807	0.98	0.887	9.46E-56	2
MYL9	4.80E-60	-0.564228064	1	0.991	1.31E-55	2
NUCB2	7.78E-60	0.299693614	0.992	0.912	2.12E-55	2
PRICKLE1	8.85E-60	-0.510725594	0.25	0.515	2.41E-55	2
AL627171.2	3.17E-59	0.307421454	0.899	0.734	8.63E-55	2
MAP1A	3.30E-59	-0.401727377	0.922	0.912	8.99E-55	2
MIR4435-2HG	8.01E-59	-0.437288544	0.947	0.938	2.18E-54	2
MAN1C1	8.60E-59	-0.407119218	0.386	0.634	2.34E-54	2
DHX9	1.26E-58	0.277858659	0.937	0.825	3.44E-54	2
SNRPA1	1.33E-58	0.264909587	0.929	0.803	3.63E-54	2
FTH1	1.73E-58	-0.573075202	1	1	4.70E-54	2
CCT2	1.86E-58	0.290561323	0.99	0.919	5.07E-54	2
C8orf33	1.93E-58	0.266747612	0.903	0.751	5.25E-54	2
SMARCC1	2.00E-58	0.274155711	0.967	0.884	5.43E-54	2
DDX18	2.22E-58	0.285866645	0.962	0.835	6.05E-54	2
CDKN1A	2.29E-58	-0.616199454	0.769	0.855	6.23E-54	2
MARCKSL1	3.91E-58	0.288520202	0.97	0.833	1.06E-53	2
RTF1	6.60E-58	0.286034831	0.985	0.889	1.80E-53	2
SRP9	8.60E-58	0.261643952	0.987	0.91	2.34E-53	2
PLAUR	1.09E-57	0.29654623	0.911	0.784	2.97E-53	2
LMOD1	1.23E-57	-0.340576912	0.29	0.542	3.34E-53	2
FLOT1	1.93E-57	0.259561996	0.979	0.913	5.25E-53	2
SUGCT	3.05E-57	-0.413595461	0.448	0.665	8.30E-53	2
ENY2	3.29E-57	0.255267326	0.986	0.888	8.96E-53	2
DDX3X	5.09E-57	0.31013333	0.959	0.872	1.38E-52	2
SNW1	1.07E-56	0.260911073	0.96	0.836	2.91E-52	2
MYLK	1.42E-56	-0.490336731	0.993	0.975	3.86E-52	2
COPZ2	2.64E-56	-0.382075151	0.722	0.824	7.19E-52	2
PCBP1	2.90E-56	0.275318878	0.982	0.843	7.88E-52	2
PDAP1	3.42E-56	0.274515345	0.998	0.931	9.32E-52	2
PCDH9	3.85E-56	-0.561266443	0.216	0.471	1.05E-51	2
VIM	1.00E-55	0.26896554	1	1	2.73E-51	2
MORF4L1	1.22E-55	0.275234854	0.997	0.955	3.33E-51	2
HOMER3	2.42E-55	0.258041231	0.937	0.813	6.58E-51	2
USP53	2.68E-55	-0.4687674	0.307	0.553	7.30E-51	2
SSBP2	5.59E-55	-0.436502911	0.563	0.755	1.52E-50	2
C12orf75	6.92E-55	0.294193999	0.997	0.97	1.88E-50	2
CCDC68	6.93E-55	-0.358759913	0.379	0.611	1.88E-50	2
DDX46	7.72E-55	0.251985813	0.971	0.901	2.10E-50	2
SRPX2	1.35E-54	-0.277116609	0.346	0.591	3.66E-50	2
LURAP1L	1.74E-54	-0.316889507	0.28	0.537	4.72E-50	2
SNX29	1.99E-54	-0.487154742	0.633	0.78	5.43E-50	2
AMD1	5.34E-54	0.254718079	0.899	0.754	1.45E-49	2
INPP4B	5.86E-54	-0.521866778	0.586	0.749	1.59E-49	2
METAP2	8.37E-54	0.275965601	0.994	0.927	2.28E-49	2
PFDN1	1.15E-53	0.26890301	0.981	0.903	3.13E-49	2
GSN	1.45E-53	-0.323299066	0.812	0.868	3.95E-49	2
NOP56	3.17E-53	0.270676403	0.952	0.829	8.62E-49	2
ERH	4.22E-53	0.273710903	0.985	0.909	1.15E-48	2
SYNE1	1.25E-52	-0.479073393	0.646	0.774	3.39E-48	2
IKBIP	1.28E-52	0.266638508	0.985	0.914	3.48E-48	2
UBC	4.42E-52	-0.314230952	0.999	0.986	1.20E-47	2
DYNC1I2	6.03E-52	0.278955687	0.992	0.925	1.64E-47	2
PLP2	6.38E-52	0.274392876	0.955	0.821	1.73E-47	2
MAGI1	6.67E-52	-0.864434248	0.738	0.843	1.81E-47	2
BRD7	8.14E-52	0.261114397	0.939	0.819	2.21E-47	2
AXL	1.79E-51	0.274259976	0.987	0.908	4.86E-47	2
DHX15	2.14E-51	0.258910355	0.932	0.828	5.81E-47	2
IMMP2L	2.57E-51	-0.537348894	0.626	0.777	6.99E-47	2
PLXDC2	5.45E-51	-0.524458158	0.196	0.434	1.48E-46	2
PRRC2C	5.84E-51	0.259574423	0.989	0.931	1.59E-46	2
PLD3	9.09E-51	-0.34428523	0.851	0.878	2.47E-46	2
SMARCA5	1.24E-50	0.25758071	0.949	0.846	3.37E-46	2
DPYD	1.31E-50	-0.498416764	0.725	0.829	3.57E-46	2
ATP6V0E1	1.75E-49	-0.432094358	0.995	0.979	4.76E-45	2
APEX1	4.41E-49	0.260731082	0.977	0.838	1.20E-44	2
CALM1	5.92E-49	0.258483362	0.998	0.96	1.61E-44	2
BAZ1A	9.08E-49	0.252355344	0.939	0.821	2.47E-44	2
SF3B2	3.28E-48	0.255472346	0.985	0.892	8.91E-44	2
IFITM3	4.64E-48	-0.394960544	0.979	0.936	1.26E-43	2
TOP1	7.50E-48	0.314716597	0.993	0.946	2.04E-43	2
SUMO2	1.11E-47	0.263249807	0.992	0.941	3.01E-43	2
SERF2	1.67E-47	-0.386976962	1	0.994	4.54E-43	2
AURKAIP1	2.58E-47	0.252034789	0.996	0.939	7.02E-43	2
ZC3H15	3.13E-47	0.258142323	0.98	0.887	8.50E-43	2
MFGE8	4.48E-47	-0.521695484	0.906	0.913	1.22E-42	2
MITF	5.07E-47	-0.438629031	0.496	0.693	1.38E-42	2
SMYD3	8.27E-47	-0.811777203	0.929	0.931	2.25E-42	2
LARGE1	9.94E-47	-0.506641632	0.62	0.753	2.70E-42	2
HSP90B1	2.45E-46	0.345793485	0.997	0.943	6.67E-42	2
NRP1	4.22E-46	0.303507676	0.948	0.83	1.15E-41	2
GDF15	4.55E-46	-0.425411105	0.194	0.43	1.24E-41	2
NCKAP5	1.04E-45	-0.658648353	0.81	0.876	2.84E-41	2
ADAMTS1	1.72E-45	-0.408808217	0.496	0.672	4.67E-41	2
PSG4	3.56E-45	-0.276698337	0.34	0.553	9.69E-41	2
F3	7.67E-45	-0.565061778	0.503	0.678	2.09E-40	2
WWOX	8.17E-45	-0.424414818	0.373	0.586	2.22E-40	2
IFI27L2	8.94E-45	-0.359241586	0.978	0.926	2.43E-40	2
SAT1	1.50E-44	-0.333297726	0.484	0.668	4.08E-40	2
SELENOS	2.54E-44	0.2623245	0.971	0.849	6.90E-40	2
CCDC102B	3.76E-44	-0.268265602	0.194	0.437	1.02E-39	2
PDLIM2	6.48E-44	-0.313957068	0.969	0.922	1.76E-39	2
[truncated: 15,019 more rows]
