# Supplementary material for: Identification of senescent cell subpopulations by CITE‐seq analysis
Source: Aging Cell. 2024 Aug 14;23(11):e14297. doi: 10.1111/acel.14297 (PMC11561699; doi:10.1111/acel.14297)
Supplement: Supplementary file 4 — Table S3. [file ACEL-23-e14297-s004.csv]

gene	p_val	avg_log2FC	pct.1	pct.2	p_val_adj	cluster
RHOBTB3	3.15E-120	0.604822778	0.997	0.915	8.57E-116	0
DLGAP5	4.14E-109	-0.536207649	0.225	0.531	1.13E-104	0
CCNB1	1.16E-105	-0.932480127	0.499	0.733	3.15E-101	0
UBE2S	2.60E-104	-0.789458726	0.964	0.934	7.08E-100	0
PRC1	9.95E-97	-0.7425069	0.364	0.615	2.71E-92	0
HSP90AA1	1.81E-94	-0.540579155	0.999	0.993	4.93E-90	0
G6PD	7.17E-94	0.414513428	0.968	0.817	1.95E-89	0
MALAT1	1.44E-91	0.359864662	1	1	3.91E-87	0
NUSAP1	2.56E-91	-0.484434034	0.27	0.541	6.96E-87	0
CDC20	8.70E-91	-0.591616488	0.274	0.544	2.37E-86	0
LBH	1.91E-90	0.522471078	0.896	0.637	5.19E-86	0
PBK	2.97E-89	-0.40673146	0.194	0.468	8.07E-85	0
SERPINH1	6.62E-88	0.413596089	0.994	0.91	1.80E-83	0
RPL3	6.78E-83	0.30948304	1	0.995	1.85E-78	0
CCNB2	3.68E-81	-0.389409674	0.259	0.518	1.00E-76	0
MKI67	4.24E-81	-0.471139283	0.213	0.466	1.15E-76	0
EEF1A1	9.91E-80	0.251384443	1	1	2.70E-75	0
HMMR	1.35E-77	-0.324925756	0.15	0.395	3.67E-73	0
COL1A1	1.59E-77	0.375054813	0.999	0.969	4.34E-73	0
CKS1B	2.80E-76	-0.564401547	0.552	0.747	7.63E-72	0
IL7R	3.30E-76	0.453361732	0.882	0.66	8.97E-72	0
CDCA3	7.28E-75	-0.333347108	0.195	0.444	1.98E-70	0
CNN2	1.28E-74	0.351274955	0.992	0.888	3.48E-70	0
ALPK2	4.30E-74	0.297555537	0.828	0.526	1.17E-69	0
CEP55	2.64E-73	-0.318028203	0.182	0.424	7.19E-69	0
THSD4	2.70E-73	0.567377267	0.973	0.837	7.35E-69	0
PTTG1	2.12E-72	-0.908841389	0.7	0.786	5.77E-68	0
LMOD1	2.67E-71	0.258606084	0.675	0.357	7.25E-67	0
CENPF	3.14E-70	-0.974972911	0.501	0.655	8.54E-66	0
PCOLCE	5.43E-70	0.375264198	0.985	0.825	1.48E-65	0
PARD3B	7.39E-70	0.422045377	0.947	0.757	2.01E-65	0
LITAF	7.96E-70	0.36833103	0.967	0.81	2.17E-65	0
LGALS3	8.74E-70	0.416290539	0.997	0.958	2.38E-65	0
IGFBP5	1.79E-68	0.72103961	0.919	0.742	4.87E-64	0
LDB2	2.71E-68	0.50157692	0.958	0.76	7.37E-64	0
TPX2	3.66E-68	-0.619562336	0.458	0.643	9.95E-64	0
PDLIM7	8.28E-68	0.32372143	0.992	0.885	2.25E-63	0
IFITM3	2.10E-64	0.288478595	0.996	0.941	5.71E-60	0
LSAMP	4.97E-64	0.64864817	0.784	0.56	1.35E-59	0
ARMC9	3.73E-61	0.40653505	0.926	0.751	1.01E-56	0
SMC2	3.87E-61	-0.374106108	0.571	0.735	1.05E-56	0
DPYSL2	4.46E-61	0.300582271	0.954	0.785	1.21E-56	0
TUBA1C	8.47E-61	-0.48560179	0.997	0.949	2.30E-56	0
SLC1A5	6.16E-60	0.302175139	0.927	0.755	1.68E-55	0
MT2A	2.30E-58	-0.50894143	1	0.999	6.25E-54	0
CDKN3	8.11E-58	-0.684559384	0.563	0.677	2.21E-53	0
COL3A1	9.22E-58	0.311748952	0.958	0.758	2.51E-53	0
IFITM2	9.90E-58	0.265114125	0.975	0.827	2.69E-53	0
H2AFZ	3.30E-57	-0.695777202	0.997	0.957	8.96E-53	0
RAN	3.78E-57	-0.320857041	0.998	0.965	1.03E-52	0
ZYX	7.05E-57	0.333689972	0.971	0.841	1.92E-52	0
ARID5B	1.20E-56	0.361843874	1	0.946	3.26E-52	0
RAMP1	2.41E-56	0.276152584	0.792	0.548	6.57E-52	0
CHAC1	1.78E-55	0.312805239	0.662	0.392	4.85E-51	0
ATP5ME	2.83E-55	0.297373742	0.997	0.959	7.71E-51	0
RPS27	4.50E-55	0.279778834	1	1	1.22E-50	0
TGFB1I1	5.01E-55	0.265164314	0.982	0.86	1.36E-50	0
ARL6IP1	5.56E-55	-0.521275942	0.838	0.825	1.51E-50	0
DCN	2.38E-54	0.513047291	0.997	0.938	6.46E-50	0
CALR	5.78E-54	0.315108642	0.999	0.978	1.57E-49	0
HEG1	1.55E-53	0.28760305	0.846	0.588	4.22E-49	0
ENAH	4.55E-53	0.430309849	0.989	0.905	1.24E-48	0
TUBB4B	1.13E-52	-0.460951994	0.996	0.955	3.09E-48	0
SEPTIN11	1.21E-52	0.2731896	1	0.978	3.29E-48	0
CHN1	1.28E-52	0.283255873	0.926	0.722	3.48E-48	0
TOP2A	1.59E-51	-0.392995686	0.339	0.539	4.32E-47	0
TOX	1.85E-51	0.421026838	0.886	0.63	5.02E-47	0
MYLK	1.45E-49	0.355171612	0.998	0.959	3.95E-45	0
LIMA1	2.47E-47	0.303859629	0.992	0.901	6.73E-43	0
PHF19	7.15E-47	-0.410832111	0.611	0.736	1.94E-42	0
SLC2A3	4.50E-46	0.3604479	0.865	0.664	1.22E-41	0
TAGLN	7.97E-46	0.292624649	1	0.977	2.17E-41	0
MAP3K5	3.15E-45	0.294296302	0.91	0.734	8.57E-41	0
PLPP3	2.18E-44	0.412639825	0.979	0.853	5.94E-40	0
TPM1	2.24E-44	0.327662508	1	0.993	6.08E-40	0
FERMT2	2.68E-44	0.263699533	0.974	0.858	7.28E-40	0
PRKCA	5.47E-44	0.361753793	0.989	0.89	1.49E-39	0
NQO1	9.52E-44	0.303231331	0.999	0.948	2.59E-39	0
DYNLL1	4.56E-43	-0.270055447	0.999	0.985	1.24E-38	0
BIRC5	1.02E-42	-0.633615844	0.619	0.643	2.78E-38	0
RRM2	1.55E-42	-0.343841986	0.401	0.563	4.21E-38	0
LMO7	2.07E-42	0.364136685	0.963	0.855	5.62E-38	0
ANLN	2.15E-42	-0.38878797	0.353	0.511	5.85E-38	0
PALLD	4.84E-42	0.257415683	0.994	0.93	1.32E-37	0
IGF2BP2	8.82E-42	0.257160764	0.991	0.905	2.40E-37	0
RPS8	8.84E-41	0.262022297	0.999	0.997	2.40E-36	0
EIF1AX	1.15E-40	-0.280195084	0.991	0.93	3.14E-36	0
TAOK3	1.81E-40	0.261139411	0.989	0.873	4.92E-36	0
THBS1	3.04E-40	0.341066868	0.993	0.918	8.28E-36	0
COL4A2	1.15E-39	0.32281051	0.987	0.894	3.11E-35	0
CTSC	3.37E-39	0.354701528	0.991	0.92	9.18E-35	0
MYO10	2.50E-38	0.268217755	0.982	0.882	6.81E-34	0
HSPA5	3.69E-38	0.283270966	0.996	0.94	1.00E-33	0
DLC1	1.90E-37	0.305542977	0.991	0.926	5.18E-33	0
TNS3	2.18E-37	0.262689693	0.937	0.808	5.93E-33	0
UBB	2.68E-37	-0.27031739	1	0.98	7.30E-33	0
TXNIP	1.32E-36	-0.374805115	0.145	0.305	3.60E-32	0
JPT1	1.84E-36	-0.283866421	0.996	0.961	5.00E-32	0
SVEP1	1.16E-35	0.263305844	0.769	0.551	3.14E-31	0
SNRPB	1.95E-35	-0.311116412	0.987	0.924	5.29E-31	0
CENPE	2.68E-35	-0.280129945	0.225	0.393	7.28E-31	0
VCL	2.76E-35	0.280748948	0.99	0.918	7.51E-31	0
SMC4	5.53E-34	-0.493453796	0.707	0.755	1.51E-29	0
HIST1H4C	2.58E-33	0.296774537	0.987	0.839	7.01E-29	0
CTHRC1	6.05E-33	0.354587676	0.922	0.819	1.65E-28	0
FBN2	6.74E-33	0.32569956	0.938	0.803	1.83E-28	0
LPP	1.21E-32	0.27502886	0.994	0.928	3.29E-28	0
ARSJ	1.32E-32	0.281200447	0.948	0.807	3.58E-28	0
NECTIN3	7.32E-32	0.267071895	0.977	0.868	1.99E-27	0
MAGI2	1.30E-31	0.363609475	0.995	0.942	3.53E-27	0
HMGB1	2.12E-31	-0.47608135	0.998	0.978	5.76E-27	0
CEMIP	1.15E-30	0.480878749	0.467	0.277	3.14E-26	0
DCBLD2	1.64E-30	-0.472825556	0.966	0.939	4.46E-26	0
TRIO	4.18E-30	0.265460652	0.999	0.987	1.14E-25	0
TYMS	1.08E-29	-0.375231839	0.646	0.72	2.93E-25	0
MCM7	2.60E-29	-0.288800631	0.412	0.555	7.07E-25	0
NUCKS1	5.14E-29	-0.274935314	0.997	0.939	1.40E-24	0
PRKG1	6.86E-29	0.299729023	0.988	0.914	1.87E-24	0
CHRM2	1.36E-28	0.309285838	0.77	0.579	3.70E-24	0
STMN1	1.48E-28	-0.508403093	0.987	0.912	4.03E-24	0
AFF3	3.23E-28	0.268438441	0.938	0.794	8.79E-24	0
CCN2	3.65E-28	0.317445161	0.983	0.892	9.93E-24	0
CRIM1	4.46E-28	0.28057234	0.979	0.899	1.21E-23	0
KPNA2	6.77E-27	-0.369531244	0.815	0.813	1.84E-22	0
TNC	4.40E-26	0.34786043	0.916	0.768	1.20E-21	0
SAP18	7.98E-26	-0.312333848	0.993	0.962	2.17E-21	0
GAL	5.00E-25	-0.273105104	0.178	0.31	1.36E-20	0
RBMS3	8.45E-25	0.260931433	0.981	0.867	2.30E-20	0
ANP32E	1.25E-24	-0.341322083	0.82	0.802	3.39E-20	0
LINC00578	1.64E-24	0.305700849	0.403	0.227	4.46E-20	0
DEK	1.12E-23	-0.380896735	0.986	0.9	3.04E-19	0
CENPW	1.07E-21	-0.408550005	0.737	0.725	2.90E-17	0
ODC1	1.59E-21	-0.939981601	0.845	0.84	4.31E-17	0
HNRNPR	4.49E-21	-0.288335469	0.97	0.885	1.22E-16	0
COX17	6.90E-21	-0.255690286	0.927	0.875	1.88E-16	0
HIST1H2AC	1.06E-20	-0.464489527	0.522	0.559	2.89E-16	0
ILF2	2.19E-20	-0.260968592	0.959	0.88	5.96E-16	0
DDX39A	2.97E-20	-0.279311759	0.737	0.754	8.07E-16	0
LSM5	3.04E-20	-0.250822971	0.913	0.861	8.26E-16	0
DTYMK	4.86E-20	-0.312401619	0.919	0.844	1.32E-15	0
TMPO	1.37E-18	-0.250256955	0.532	0.602	3.73E-14	0
HNRNPAB	1.59E-18	-0.271519348	0.977	0.898	4.31E-14	0
PTTG1IP	1.79E-18	-0.259638781	0.965	0.885	4.87E-14	0
HIST1H1C	2.28E-18	-0.546000528	0.768	0.719	6.20E-14	0
TFPI2	4.96E-18	-0.645912937	0.718	0.732	1.35E-13	0
CACYBP	2.66E-17	-0.254140448	0.934	0.875	7.23E-13	0
S100A4	4.28E-17	0.369995719	0.976	0.898	1.16E-12	0
NASP	1.12E-16	-0.391128652	0.903	0.84	3.04E-12	0
ANP32B	1.78E-16	-0.265964761	0.99	0.914	4.85E-12	0
PCLAF	4.92E-16	-0.368449311	0.703	0.67	1.34E-11	0
HNRNPH3	6.71E-16	-0.297210437	0.945	0.888	1.83E-11	0
MMP3	1.15E-15	-0.361071236	0.097	0.188	3.13E-11	0
MAP1LC3B	4.38E-15	-0.390623763	0.965	0.891	1.19E-10	0
HMGB3	1.23E-14	-0.289098104	0.735	0.737	3.33E-10	0
GSTO1	3.41E-13	-0.258085019	0.997	0.959	9.27E-09	0
KCNMA1	2.11E-11	-0.318136115	0.958	0.91	5.74E-07	0
MMP1	5.06E-11	-0.519060507	0.307	0.4	1.38E-06	0
SERPINE2	1.72E-10	-0.980769157	0.853	0.792	4.68E-06	0
SVIL	2.54E-10	-0.492831791	0.895	0.853	6.91E-06	0
EIF5	3.65E-10	-0.250595702	0.985	0.904	9.92E-06	0
ATP6V0B	5.87E-10	-0.25505196	0.974	0.902	1.60E-05	0
MTRNR2L12	3.24E-09	-0.748072463	0.881	0.848	8.81E-05	0
CDKN1A	3.47E-09	-0.634944189	0.909	0.834	9.45E-05	0
PERP	8.59E-09	-0.390657254	0.949	0.871	0.000233677	0
TXNDC17	2.18E-08	-0.256201118	0.994	0.956	0.000593693	0
HMGN2	3.78E-08	-0.316856247	0.988	0.905	0.00102788	0
TM4SF1	4.04E-08	-0.515028168	0.922	0.852	0.001098046	0
MDM2	7.22E-08	-0.426511863	0.818	0.77	0.001964436	0
ADAMTS19	8.28E-08	-0.382674806	0.377	0.435	0.00225233	0
RHEB	1.72E-07	-0.258298585	0.958	0.88	0.004689094	0
IGFBP7	1.74E-07	-0.555531852	0.971	0.946	0.004733757	0
CCND1	2.55E-07	-0.853309924	0.998	0.972	0.006930176	0
REEP5	4.04E-07	-0.282921177	0.969	0.891	0.010997354	0
FGF2	5.37E-07	-0.392174653	0.875	0.795	0.014606021	0
ITGA2	8.41E-07	-0.319737054	0.904	0.857	0.02287663	0
NORAD	9.49E-07	-0.275201917	0.846	0.784	0.025815299	0
STC1	2.70E-06	-0.306390801	0.536	0.559	0.073562566	0
UACA	3.15E-06	-0.661888602	0.994	0.971	0.085783523	0
NBAS	4.06E-06	-0.339445949	0.916	0.788	0.110305337	0
RTN4	8.91E-06	-0.25505234	1	0.988	0.24250273	0
TIMP1	1.29E-05	-0.738256798	1	0.999	0.350042529	0
NRG1	2.07E-05	-0.318515717	0.479	0.499	0.562663701	0
ATP6V1G1	2.52E-05	-0.316214926	0.965	0.886	0.685295391	0
ID3	3.62E-05	-0.250246872	0.887	0.845	0.983978254	0
PSAP	3.66E-05	-0.391635026	0.963	0.855	0.996425837	0
CYCS	3.93E-05	-0.250164304	0.982	0.915	1	0
FKBP1A	0.00014706	-0.254564992	0.988	0.938	1	0
AREG	0.003033875	-0.31141448	0.107	0.141	1	0
CST3	0.004342071	-0.296946039	0.994	0.936	1	0
DYNLT3	0.005785301	-0.266718776	0.775	0.68	1	0
MPC2	0.006476396	-0.254492172	0.956	0.883	1	0
SELENOW	0.006647503	-0.257557995	0.982	0.91	1	0
MAP1B	0.008291322	-0.268482049	0.994	0.946	1	0
DLGAP5	1.94E-287	0.852706048	0.851	0.209	5.29E-283	1
PRC1	3.88E-276	1.132014152	0.932	0.342	1.06E-271	1
CCNB1	2.49E-265	1.340218493	0.96	0.49	6.76E-261	1
NUSAP1	9.18E-263	0.771476032	0.856	0.25	2.50E-258	1
CDC20	1.28E-258	0.941979052	0.855	0.255	3.49E-254	1
PTTG1	2.41E-255	1.415686982	0.993	0.675	6.55E-251	1
BIRC5	1.70E-244	1.112452113	0.979	0.564	4.62E-240	1
CDKN3	4.20E-244	1.136707295	0.97	0.527	1.14E-239	1
H2AFZ	1.60E-243	1.219043017	0.996	0.985	4.36E-239	1
MKI67	6.04E-231	0.770875438	0.758	0.196	1.64E-226	1
HMGB1	3.47E-230	1.068630328	1	0.992	9.44E-226	1
CCNB2	3.70E-225	0.6475324	0.802	0.243	1.01E-220	1
PBK	5.12E-223	0.635431401	0.739	0.183	1.39E-218	1
CENPF	2.68E-222	1.423077936	0.916	0.476	7.29E-218	1
STMN1	4.51E-215	1.057128821	0.995	0.963	1.23E-210	1
CDCA3	1.77E-209	0.53532767	0.723	0.179	4.82E-205	1
CEP55	3.32E-202	0.536132195	0.688	0.168	9.03E-198	1
TPX2	5.72E-202	0.953904609	0.877	0.442	1.56E-197	1
CKS1B	6.14E-202	0.890082167	0.933	0.545	1.67E-197	1
PTMA	7.65E-194	0.892875721	0.998	0.992	2.08E-189	1
HMMR	2.74E-190	0.512161744	0.63	0.141	7.45E-186	1
TUBB4B	2.89E-185	0.828175031	0.995	0.984	7.86E-181	1
UBE2S	6.80E-185	1.130163355	0.988	0.951	1.85E-180	1
CENPW	3.38E-178	0.852737459	0.972	0.693	9.18E-174	1
NUCKS1	1.66E-168	0.655006961	0.989	0.98	4.51E-164	1
HMGN2	4.92E-168	0.93178847	0.988	0.963	1.34E-163	1
DEK	1.41E-166	0.815832228	0.986	0.96	3.84E-162	1
KIF20A	1.76E-162	0.381623835	0.587	0.134	4.78E-158	1
RRM2	1.73E-161	0.585431825	0.839	0.374	4.70E-157	1
TOP2A	1.04E-160	0.640764627	0.79	0.322	2.84E-156	1
PHF19	2.05E-155	0.692295162	0.912	0.597	5.58E-151	1
PCLAF	1.02E-151	0.730640029	0.963	0.648	2.78E-147	1
ANLN	2.65E-149	0.603941993	0.764	0.33	7.21E-145	1
TUBA1B	1.91E-146	0.691794827	1	0.993	5.19E-142	1
SMC4	3.18E-144	0.809167639	0.905	0.688	8.66E-140	1
HSP90AA1	4.57E-141	0.719570957	0.998	0.998	1.24E-136	1
TUBA1C	1.34E-139	0.738601994	0.996	0.982	3.64E-135	1
DTYMK	3.96E-136	0.636717133	0.968	0.888	1.08E-131	1
ANP32B	1.26E-135	0.601657974	0.984	0.968	3.42E-131	1
NASP	1.96E-134	0.755718897	0.96	0.874	5.33E-130	1
PRR11	4.68E-133	0.45110344	0.681	0.265	1.27E-128	1
RAN	5.90E-133	0.542289471	0.993	0.989	1.60E-128	1
TYMS	3.26E-126	0.65826752	0.907	0.624	8.87E-122	1
HNRNPR	2.20E-125	0.611144111	0.975	0.943	5.98E-121	1
TUBB	8.35E-125	0.460996041	1	0.992	2.27E-120	1
SMC2	9.16E-125	0.571543961	0.855	0.571	2.49E-120	1
ANP32E	9.29E-122	0.614291342	0.925	0.797	2.53E-117	1
JPT1	7.60E-121	0.554038423	0.995	0.986	2.07E-116	1
MCM7	1.04E-120	0.511673555	0.788	0.39	2.82E-116	1
HMGB3	1.36E-115	0.574796851	0.909	0.706	3.69E-111	1
RANBP1	1.88E-115	0.576566198	0.982	0.962	5.10E-111	1
BUB1	2.00E-114	0.266399031	0.454	0.106	5.45E-110	1
KIF4A	1.01E-111	0.283204387	0.469	0.118	2.74E-107	1
CENPU	2.02E-110	0.353845731	0.583	0.196	5.48E-106	1
HNRNPAB	1.55E-109	0.591128544	0.982	0.952	4.22E-105	1
HNRNPA1	2.47E-108	0.546834553	0.991	0.976	6.73E-104	1
KPNA2	1.46E-107	0.616169466	0.939	0.794	3.98E-103	1
SNRPB	6.13E-107	0.539864508	0.991	0.967	1.67E-102	1
MALAT1	2.13E-106	-1.028910525	1	1	5.81E-102	1
SELENOM	2.84E-106	-0.73051607	0.949	0.978	7.73E-102	1
H3F3B	6.54E-104	0.465163855	0.991	0.98	1.78E-99	1
IGFBP5	1.46E-102	-1.599566889	0.685	0.907	3.97E-98	1
EIF1AX	1.54E-102	0.479953889	0.986	0.974	4.19E-98	1
HNRNPH3	2.35E-102	0.548719027	0.981	0.921	6.38E-98	1
ILF2	4.99E-102	0.520419251	0.975	0.932	1.36E-97	1
MAD2L1	1.06E-100	0.359899881	0.59	0.229	2.89E-96	1
SNRPD1	2.64E-100	0.496429799	0.977	0.955	7.19E-96	1
DDX39A	3.98E-100	0.514453446	0.904	0.714	1.08E-95	1
PTGES3	4.98E-98	0.45440054	0.989	0.975	1.35E-93	1
MYL9	3.55E-97	-0.702810496	0.996	0.995	9.66E-93	1
PA2G4	2.20E-96	0.496037092	0.993	0.977	5.98E-92	1
ASPM	9.42E-96	0.369750847	0.499	0.163	2.56E-91	1
SET	7.20E-93	0.493100109	0.986	0.982	1.96E-88	1
FTL	2.72E-92	-0.706251724	1	1	7.40E-88	1
RBMX	3.02E-92	0.475360151	0.956	0.902	8.21E-88	1
SFPQ	3.47E-92	0.560035349	0.977	0.952	9.44E-88	1
LSM5	9.59E-92	0.474973045	0.965	0.888	2.61E-87	1
SHCBP1	2.80E-91	0.272631537	0.483	0.153	7.62E-87	1
SNRPE	7.12E-91	0.444002783	0.986	0.974	1.94E-86	1
PIMREG	8.40E-91	0.272332677	0.517	0.177	2.29E-86	1
RPL39L	2.36E-90	0.394698728	0.779	0.479	6.41E-86	1
NCAPD2	1.29E-89	0.366289333	0.653	0.332	3.50E-85	1
DAB2	3.29E-89	-0.648131901	0.888	0.96	8.94E-85	1
HNRNPA2B1	2.43E-88	0.495968177	0.993	0.983	6.61E-84	1
NPM1	7.79E-87	0.365763898	1	0.998	2.12E-82	1
SNRPG	1.58E-86	0.423261414	0.986	0.977	4.29E-82	1
CENPM	2.38E-86	0.378438703	0.729	0.4	6.48E-82	1
SNHG3	1.92E-85	0.498267201	0.909	0.795	5.23E-81	1
ARL6IP1	3.40E-84	0.685263217	0.911	0.822	9.25E-80	1
PPP1R14B	3.78E-84	0.410495944	0.995	0.984	1.03E-79	1
HNRNPD	6.95E-83	0.521947163	0.991	0.956	1.89E-78	1
ENO1	5.40E-82	0.358823257	0.998	0.993	1.47E-77	1
LBH	1.26E-79	-0.672669612	0.58	0.872	3.44E-75	1
FTH1	8.24E-79	-0.633255529	1	1	2.24E-74	1
CALD1	2.95E-78	-0.520859931	0.993	0.995	8.03E-74	1
H2AFV	3.25E-78	0.431144088	0.977	0.958	8.84E-74	1
HSPD1	1.84E-77	0.440187801	0.991	0.984	5.02E-73	1
TMPO	3.73E-77	0.378802717	0.755	0.515	1.01E-72	1
ZWINT	4.05E-77	0.287533496	0.601	0.282	1.10E-72	1
HMGN1	3.97E-76	0.388452354	0.991	0.982	1.08E-71	1
TACC3	1.42E-75	0.28221271	0.511	0.209	3.86E-71	1
CMSS1	1.68E-75	0.454311493	0.942	0.869	4.58E-71	1
SERBP1	2.10E-75	0.36675465	0.988	0.986	5.71E-71	1
DUT	5.92E-75	0.484265494	0.954	0.886	1.61E-70	1
TK1	8.57E-75	0.417315907	0.898	0.698	2.33E-70	1
CCT5	2.45E-73	0.420132246	0.981	0.973	6.66E-69	1
SNRPF	5.45E-73	0.395136456	0.988	0.961	1.48E-68	1
SRSF7	8.85E-73	0.457679051	0.984	0.939	2.41E-68	1
RHOBTB3	1.54E-72	-0.592020016	0.975	0.976	4.18E-68	1
GLRX	1.82E-72	-0.564386083	0.893	0.956	4.96E-68	1
SSRP1	3.67E-72	0.421661695	0.925	0.835	9.98E-68	1
RND3	2.52E-71	-0.767634061	0.981	0.989	6.86E-67	1
CLSPN	1.11E-70	0.303096166	0.545	0.225	3.01E-66	1
DNMT1	1.49E-70	0.469962063	0.946	0.893	4.07E-66	1
HNRNPM	2.40E-70	0.467664607	0.982	0.961	6.53E-66	1
ITGB3BP	6.38E-69	0.314859719	0.629	0.343	1.73E-64	1
MXD4	1.01E-68	-0.42462263	0.797	0.943	2.75E-64	1
ATP6V0E1	5.56E-68	-0.465501568	0.989	0.989	1.51E-63	1
CACYBP	7.20E-68	0.394484954	0.96	0.911	1.96E-63	1
EIF4A1	1.49E-67	0.346142619	0.998	0.995	4.04E-63	1
CENPE	2.07E-67	0.397464761	0.506	0.228	5.62E-63	1
BCL2L12	4.71E-67	0.286186022	0.651	0.383	1.28E-62	1
RRM1	6.23E-67	0.400013797	0.807	0.659	1.70E-62	1
EXOSC8	1.39E-66	0.351445206	0.818	0.617	3.79E-62	1
FOXM1	1.69E-66	0.258062089	0.574	0.284	4.60E-62	1
MARCKS	5.43E-66	0.419262252	0.989	0.976	1.48E-61	1
CENPH	1.37E-65	0.296021128	0.625	0.344	3.72E-61	1
HSP90AB1	1.62E-65	0.314276936	0.996	0.995	4.42E-61	1
CBX3	3.88E-65	0.36042079	0.984	0.962	1.06E-60	1
CBX1	2.26E-64	0.415166607	0.926	0.884	6.15E-60	1
PSIP1	2.29E-64	0.37214293	0.923	0.836	6.24E-60	1
NUPR1	3.99E-64	-0.726921073	0.865	0.961	1.08E-59	1
HSPE1	1.78E-63	0.359900167	0.995	0.984	4.85E-59	1
TPM2	2.61E-63	-0.429783895	1	1	7.11E-59	1
SPARC	8.97E-63	-0.458486471	0.977	0.983	2.44E-58	1
KIF20B	3.72E-62	0.347690694	0.594	0.342	1.01E-57	1
NUDT1	4.69E-62	0.381475251	0.944	0.882	1.28E-57	1
XRCC5	5.12E-62	0.344973728	0.991	0.983	1.39E-57	1
CDC42EP5	1.07E-61	-0.299387571	0.359	0.74	2.90E-57	1
CCT6A	1.46E-61	0.366621069	0.982	0.97	3.96E-57	1
STC2	8.27E-61	-0.508188054	0.548	0.832	2.25E-56	1
LSM2	2.53E-60	0.37069921	0.907	0.792	6.88E-56	1
LMOD1	1.11E-59	-0.342821794	0.268	0.649	3.01E-55	1
GABARAPL1	1.95E-59	-0.363985071	0.35	0.714	5.30E-55	1
NEAT1	1.34E-58	-0.677250097	0.998	0.998	3.66E-54	1
KPNB1	1.39E-58	0.37845724	0.989	0.965	3.78E-54	1
SMS	1.90E-58	0.364877633	0.993	0.981	5.16E-54	1
PDLIM2	2.04E-58	-0.386809255	0.967	0.974	5.56E-54	1
PRKDC	2.19E-58	0.364319111	0.986	0.958	5.95E-54	1
GINS2	3.77E-58	0.27080241	0.573	0.295	1.03E-53	1
RAD21	4.01E-58	0.432306655	0.923	0.888	1.09E-53	1
UBE2E3	1.03E-57	0.414948041	0.977	0.956	2.79E-53	1
HNRNPC	1.46E-57	0.340697948	0.993	0.983	3.96E-53	1
IFITM3	1.82E-57	-0.422823105	0.982	0.982	4.95E-53	1
MAP1A	5.83E-57	-0.433949092	0.909	0.963	1.58E-52	1
FBL	6.89E-56	0.35093938	0.94	0.897	1.87E-51	1
SERF2	9.04E-56	-0.338410572	1	0.998	2.46E-51	1
HNRNPA3	9.50E-56	0.409398882	0.989	0.972	2.59E-51	1
HNRNPDL	1.20E-55	0.396446355	0.979	0.959	3.25E-51	1
NOP56	3.41E-55	0.397144431	0.935	0.887	9.28E-51	1
LSM3	3.80E-55	0.35458609	0.981	0.945	1.03E-50	1
PAICS	4.36E-55	0.342068939	0.937	0.864	1.19E-50	1
IGFBP4	8.90E-55	-0.427891584	0.975	0.985	2.42E-50	1
RBM8A	9.23E-55	0.332536797	0.986	0.96	2.51E-50	1
SLC25A5	5.25E-54	0.351821888	0.977	0.96	1.43E-49	1
TAGLN	2.02E-53	-0.733471316	0.995	0.994	5.50E-49	1
CENPN	2.44E-53	0.283632549	0.683	0.463	6.65E-49	1
MCM5	4.22E-53	0.264422974	0.609	0.35	1.15E-48	1
CBX5	2.90E-52	0.350088109	0.939	0.91	7.89E-48	1
RPA3	3.15E-52	0.365193426	0.881	0.775	8.56E-48	1
HNRNPK	1.23E-51	0.315779897	0.989	0.976	3.35E-47	1
CLU	2.08E-51	-0.664909061	0.902	0.958	5.66E-47	1
QSOX1	4.78E-51	-0.577136738	0.856	0.951	1.30E-46	1
SYNCRIP	1.22E-50	0.327983796	0.984	0.963	3.31E-46	1
POLD4	1.36E-50	-0.363046461	0.746	0.904	3.69E-46	1
HNRNPU	1.59E-50	0.446897673	0.986	0.972	4.33E-46	1
CCDC34	1.94E-50	0.267846071	0.665	0.445	5.27E-46	1
FUS	2.64E-50	0.339325567	0.979	0.957	7.17E-46	1
SUPT16H	3.84E-50	0.368462633	0.965	0.935	1.04E-45	1
H2AFX	5.30E-50	0.300118574	0.66	0.469	1.44E-45	1
FABP5	1.41E-49	0.38739419	0.968	0.903	3.84E-45	1
DHFR	3.12E-49	0.283868907	0.641	0.415	8.49E-45	1
OPTN	4.71E-49	-0.373827116	0.846	0.944	1.28E-44	1
LSAMP	1.66E-48	-0.773206098	0.496	0.766	4.53E-44	1
LSM4	2.34E-48	0.331614777	0.974	0.951	6.38E-44	1
MAP1LC3A	8.39E-48	-0.310346232	0.501	0.79	2.28E-43	1
COPZ2	8.48E-48	-0.367947009	0.732	0.896	2.31E-43	1
TPM1	1.42E-47	-0.523522088	0.998	0.998	3.87E-43	1
PRDX5	1.59E-47	-0.349306735	0.988	0.985	4.33E-43	1
TIMM10	1.90E-47	0.325226299	0.967	0.932	5.18E-43	1
DCN	3.20E-47	-0.674538933	0.968	0.984	8.69E-43	1
CYBA	3.37E-47	-0.589274387	0.783	0.909	9.17E-43	1
LAYN	9.76E-47	-0.352389128	0.772	0.918	2.66E-42	1
SON	2.49E-46	0.299560825	0.984	0.971	6.79E-42	1
SEPTIN11	4.00E-46	-0.338694215	0.991	0.995	1.09E-41	1
ALPK2	4.52E-46	-0.380584979	0.501	0.794	1.23E-41	1
MFGE8	5.92E-46	-0.521340199	0.888	0.945	1.61E-41	1
RABAC1	9.46E-46	-0.39748285	0.988	0.985	2.57E-41	1
PSG4	1.21E-45	-0.313608185	0.294	0.625	3.28E-41	1
NOP58	1.42E-45	0.329197285	0.923	0.862	3.86E-41	1
UCHL1	1.94E-45	-0.460895235	0.988	0.989	5.28E-41	1
MACF1	5.10E-45	-0.521204319	0.967	0.984	1.39E-40	1
IFI27L2	5.80E-45	-0.329596157	0.974	0.975	1.58E-40	1
ILF3	7.83E-45	0.325845634	0.921	0.905	2.13E-40	1
APEX1	1.01E-44	0.332122544	0.97	0.945	2.75E-40	1
SBDS	1.66E-44	-0.353201849	0.918	0.957	4.53E-40	1
PARP1	1.90E-44	0.320820327	0.928	0.87	5.16E-40	1
ANXA5	2.20E-44	-0.311250663	1	0.999	6.00E-40	1
CCDC68	3.43E-44	-0.38746634	0.408	0.721	9.34E-40	1
TRAM1	6.62E-44	-0.349351166	0.926	0.961	1.80E-39	1
GNL3	7.62E-44	0.301397338	0.932	0.887	2.07E-39	1
DUSP1	8.53E-44	-0.345606084	0.473	0.76	2.32E-39	1
KHDRBS1	3.87E-43	0.311816768	0.974	0.959	1.05E-38	1
CCT4	4.34E-43	0.279552357	0.977	0.967	1.18E-38	1
PALLD	6.63E-43	-0.470914319	0.972	0.979	1.80E-38	1
ELL2	1.02E-42	-0.484335911	0.907	0.961	2.78E-38	1
FN1	1.08E-42	-0.587093243	0.996	0.998	2.93E-38	1
NEXN	2.57E-42	-0.352033808	0.97	0.976	6.99E-38	1
APOE	3.45E-42	-0.59318584	0.201	0.511	9.38E-38	1
ALYREF	4.06E-42	0.277722645	0.844	0.741	1.10E-37	1
SRRM1	4.25E-42	0.30144514	0.977	0.962	1.16E-37	1
LMO7	5.71E-42	-0.614290482	0.891	0.943	1.55E-37	1
PPM1G	7.34E-42	0.298678477	0.97	0.944	2.00E-37	1
YWHAQ	1.65E-41	0.25064414	0.988	0.983	4.49E-37	1
TPRKB	2.92E-41	0.265659507	0.788	0.657	7.95E-37	1
PDAP1	4.28E-41	0.272706959	0.995	0.971	1.16E-36	1
SMURF2	6.37E-41	-0.632089174	0.956	0.979	1.73E-36	1
GMNN	7.29E-41	0.297986974	0.706	0.55	1.98E-36	1
HNRNPH1	7.83E-41	0.312684219	0.921	0.841	2.13E-36	1
EIF5A	8.01E-41	0.273766768	0.989	0.977	2.18E-36	1
GALNT7	1.21E-40	0.312224265	0.872	0.795	3.28E-36	1
YWHAH	1.46E-40	0.308542301	0.949	0.941	3.97E-36	1
TUBB3	1.55E-40	0.368016952	0.991	0.967	4.22E-36	1
LMNB2	1.63E-40	0.268353501	0.65	0.476	4.43E-36	1
TOMM40	1.66E-40	0.294745089	0.914	0.844	4.51E-36	1
POLE3	1.80E-40	0.266947172	0.741	0.602	4.89E-36	1
NUDC	2.13E-40	0.277840274	0.986	0.971	5.79E-36	1
IGFBP6	2.18E-40	-0.477595432	0.933	0.963	5.94E-36	1
NPDC1	2.20E-40	-0.328863646	0.455	0.726	6.00E-36	1
GSN	2.94E-40	-0.29229769	0.799	0.93	7.99E-36	1
SRSF2	3.16E-40	0.30267458	0.942	0.909	8.60E-36	1
COMMD4	4.35E-40	0.265533617	0.956	0.918	1.18E-35	1
SNRPC	7.37E-40	0.284382637	0.972	0.946	2.01E-35	1
DDX18	1.18E-39	0.302279796	0.953	0.928	3.22E-35	1
COL1A1	1.58E-39	-0.443167492	0.995	0.99	4.28E-35	1
NCL	2.87E-39	0.367031819	0.996	0.987	7.81E-35	1
CD248	3.08E-39	-0.345494309	0.876	0.945	8.37E-35	1
HMGA1	6.56E-39	0.342811216	0.996	0.986	1.78E-34	1
RNASEK	1.26E-38	-0.350750271	0.998	0.99	3.44E-34	1
EBNA1BP2	2.09E-38	0.292137521	0.961	0.917	5.69E-34	1
LGALS3	3.15E-38	-0.378824173	0.991	0.986	8.58E-34	1
CYTOR	4.36E-38	-0.341783558	0.981	0.98	1.19E-33	1
PPIC	7.50E-38	-0.262527916	0.623	0.829	2.04E-33	1
LUM	7.80E-38	-0.396989178	0.489	0.757	2.12E-33	1
RBBP7	1.10E-37	0.283359601	0.9	0.832	2.98E-33	1
MT2A	1.72E-37	0.342335117	1	1	4.67E-33	1
HDGF	1.86E-37	0.297979854	0.926	0.893	5.07E-33	1
TRIM28	2.28E-37	0.284319444	0.905	0.872	6.20E-33	1
SERPINE1	2.52E-37	-0.579526383	0.905	0.951	6.85E-33	1
ROBO2	2.55E-37	-0.810089579	0.641	0.846	6.95E-33	1
BEX3	2.76E-37	-0.261467828	0.995	0.991	7.50E-33	1
MCM3	4.73E-37	0.267206532	0.529	0.335	1.29E-32	1
TXNRD1	6.88E-37	-0.504547456	0.991	0.989	1.87E-32	1
ANP32A	1.08E-36	0.301103932	0.935	0.914	2.93E-32	1
SERINC2	1.10E-36	-0.357837783	0.758	0.893	2.99E-32	1
HELLS	1.64E-36	0.253951511	0.571	0.375	4.45E-32	1
ENAH	1.82E-36	-0.447454633	0.944	0.971	4.95E-32	1
DKC1	2.04E-36	0.280780889	0.855	0.778	5.55E-32	1
TIMP3	4.28E-36	-0.62255664	0.877	0.955	1.16E-31	1
SRP9	5.50E-36	0.2709518	0.975	0.959	1.50E-31	1
GABARAP	1.38E-35	-0.285605464	0.989	0.979	3.74E-31	1
BZW1	1.74E-35	0.256847023	0.981	0.969	4.73E-31	1
GAS6	3.47E-35	-0.506182208	0.956	0.967	9.44E-31	1
PTMS	4.97E-35	0.264152903	0.995	0.987	1.35E-30	1
HEG1	5.74E-35	-0.37993356	0.581	0.814	1.56E-30	1
QPRT	7.81E-35	-0.332428382	0.357	0.628	2.12E-30	1
SEMA3A	9.79E-35	0.428621016	0.963	0.939	2.66E-30	1
METAP2	1.50E-34	0.253647555	0.975	0.969	4.09E-30	1
VAMP5	1.69E-34	-0.323496648	0.974	0.967	4.59E-30	1
RUVBL2	2.24E-34	0.268153172	0.904	0.866	6.10E-30	1
HEBP1	2.76E-34	-0.310396417	0.811	0.921	7.51E-30	1
NDUFA4	3.49E-34	-0.281271322	0.993	0.99	9.50E-30	1
BNIP3L	3.79E-34	-0.294724471	0.75	0.895	1.03E-29	1
EFEMP1	5.30E-34	-0.306306922	0.765	0.907	1.44E-29	1
ZFAND5	7.43E-34	-0.326062447	0.802	0.907	2.02E-29	1
UBE2I	9.30E-34	0.276784477	0.963	0.95	2.53E-29	1
PLD3	1.30E-33	-0.296638208	0.853	0.943	3.54E-29	1
ENY2	1.38E-33	0.260768416	0.988	0.955	3.74E-29	1
THBS1	1.76E-33	-0.526644287	0.958	0.977	4.79E-29	1
C1orf122	3.52E-33	-0.30385692	0.921	0.954	9.58E-29	1
PARD3B	5.51E-33	-0.470741748	0.797	0.916	1.50E-28	1
SIVA1	5.59E-33	0.287681017	0.96	0.935	1.52E-28	1
GPC6	7.07E-33	0.527763509	0.977	0.965	1.92E-28	1
RRAS	7.90E-33	-0.295881203	0.893	0.945	2.15E-28	1
RAI14	8.80E-33	-0.391749255	0.967	0.974	2.39E-28	1
TGFBI	1.87E-32	-0.482389631	0.93	0.965	5.10E-28	1
RHOQ	1.97E-32	-0.268582545	0.765	0.893	5.37E-28	1
NID2	2.93E-32	-0.378394429	0.737	0.891	7.97E-28	1
AXL	3.28E-32	0.296518592	0.986	0.954	8.92E-28	1
DDX21	3.60E-32	0.293684773	0.968	0.935	9.78E-28	1
SYNGR1	4.23E-32	-0.252218411	0.595	0.819	1.15E-27	1
HDAC2	4.23E-32	0.255023425	0.937	0.93	1.15E-27	1
PDE1C	5.32E-32	-0.29955843	0.273	0.546	1.45E-27	1
PLP2	1.02E-31	0.303047232	0.937	0.899	2.77E-27	1
UQCR11	1.37E-31	-0.252935395	0.986	0.988	3.73E-27	1
MRTO4	2.48E-31	0.266821779	0.851	0.786	6.75E-27	1
ARHGDIA	2.49E-31	0.251209543	0.982	0.966	6.78E-27	1
GLIPR1	2.65E-31	-0.39064688	0.874	0.936	7.20E-27	1
TSPO	2.85E-31	-0.344026831	0.981	0.988	7.76E-27	1
SH3BGRL3	3.79E-31	-0.266718697	0.998	0.996	1.03E-26	1
TMEM160	4.14E-31	0.270749941	0.928	0.894	1.13E-26	1
CCDC80	5.52E-31	-0.449807435	0.958	0.966	1.50E-26	1
PSG5	6.13E-31	-0.27006357	0.207	0.463	1.67E-26	1
LACTB	6.45E-31	-0.28550717	0.751	0.902	1.75E-26	1
LRP10	6.61E-31	-0.269529336	0.734	0.873	1.80E-26	1
PFDN1	6.88E-31	0.265699822	0.967	0.953	1.87E-26	1
CD81	8.49E-31	-0.305909297	0.989	0.985	2.31E-26	1
EFEMP2	2.18E-30	-0.274953335	0.921	0.95	5.93E-26	1
EPHX1	2.56E-30	-0.251091705	0.517	0.76	6.97E-26	1
TIMP2	2.98E-30	-0.284096673	0.984	0.983	8.11E-26	1
SGIP1	3.93E-30	-0.478541341	0.954	0.978	1.07E-25	1
PMP22	4.24E-30	-0.343028561	0.658	0.847	1.15E-25	1
GSTM3	4.27E-30	-0.298585812	0.786	0.906	1.16E-25	1
PDLIM4	4.90E-30	-0.282789612	0.86	0.929	1.33E-25	1
AL627171.2	5.76E-30	0.26607861	0.869	0.793	1.57E-25	1
NABP1	7.21E-30	-0.346588356	0.676	0.849	1.96E-25	1
C4orf3	9.89E-30	-0.262052949	0.935	0.951	2.69E-25	1
TIMP1	1.39E-29	-0.647993961	1	1	3.79E-25	1
CAMK2N1	2.26E-29	-0.332372991	0.975	0.973	6.16E-25	1
COL1A2	2.35E-29	-0.350364371	0.996	0.993	6.41E-25	1
HACD1	4.87E-29	-0.266612661	0.753	0.899	1.33E-24	1
SNRPA1	5.04E-29	0.26261112	0.919	0.86	1.37E-24	1
PGRMC2	5.17E-29	-0.276510364	0.762	0.901	1.41E-24	1
ATOX1	5.19E-29	-0.252605818	0.988	0.983	1.41E-24	1
PSMC5	7.79E-29	0.250625598	0.989	0.965	2.12E-24	1
CCND1	1.93E-28	-0.83763743	0.991	0.992	5.25E-24	1
PRDX6	2.81E-28	-0.302177478	0.991	0.989	7.65E-24	1
DDAH1	2.95E-28	-0.403827546	0.727	0.87	8.02E-24	1
YWHAZ	3.52E-28	0.258768387	0.995	0.984	9.58E-24	1
TNFRSF11B	3.81E-28	-0.592353047	0.529	0.714	1.04E-23	1
COX20	7.51E-28	0.259154626	0.974	0.961	2.04E-23	1
ATP13A3	9.00E-28	-0.396234558	0.925	0.968	2.45E-23	1
COA1	1.29E-27	0.252318485	0.9	0.86	3.50E-23	1
RAMP1	1.49E-27	-0.267823029	0.538	0.763	4.05E-23	1
SNRPN	1.91E-27	-0.276917552	0.813	0.915	5.20E-23	1
CHAC1	2.74E-27	-0.282758522	0.378	0.63	7.44E-23	1
MMP24OS	2.76E-27	-0.267110764	0.786	0.911	7.49E-23	1
PNN	4.72E-27	0.256861404	0.925	0.9	1.29E-22	1
CEMIP	4.73E-27	-0.591752577	0.214	0.454	1.29E-22	1
TPM3	5.44E-27	0.257723304	0.993	0.986	1.48E-22	1
COL4A2	6.56E-27	-0.455080641	0.944	0.967	1.78E-22	1
MEG3	1.04E-26	-0.383903213	0.972	0.969	2.84E-22	1
RGS17	2.71E-26	0.324636909	0.781	0.701	7.36E-22	1
IGFBP7	3.92E-26	-0.618701731	0.944	0.968	1.07E-21	1
CTSC	3.95E-26	-0.517198027	0.968	0.974	1.07E-21	1
DOCK10	4.58E-26	0.279734357	0.877	0.808	1.25E-21	1
YIF1A	5.02E-26	-0.251786954	0.942	0.953	1.37E-21	1
ISG15	8.94E-26	-0.351323906	0.771	0.902	2.43E-21	1
TMA16	9.63E-26	0.261827154	0.895	0.879	2.62E-21	1
SMC1A	1.04E-25	0.256319225	0.816	0.771	2.83E-21	1
COTL1	1.06E-25	-0.26424296	0.988	0.981	2.89E-21	1
NME4	1.16E-25	-0.253427979	0.97	0.972	3.14E-21	1
GPATCH4	1.44E-25	0.261532717	0.888	0.844	3.92E-21	1
HMGB2	1.67E-25	0.34798109	0.648	0.537	4.55E-21	1
PDE5A	1.98E-25	-0.556296852	0.956	0.987	5.39E-21	1
SAT1	2.34E-25	-0.305115778	0.496	0.732	6.36E-21	1
LOX	3.19E-25	-0.327596993	0.723	0.861	8.69E-21	1
PRDX1	5.32E-25	-0.250040562	1	0.995	1.45E-20	1
SVEP1	6.07E-25	-0.334400743	0.506	0.749	1.65E-20	1
ZNF106	1.24E-24	-0.289691232	0.921	0.951	3.39E-20	1
CST3	1.74E-24	-0.325724165	0.979	0.979	4.72E-20	1
GRN	1.80E-24	-0.322838031	0.767	0.887	4.91E-20	1
MT1E	2.68E-24	0.324867092	0.996	0.974	7.29E-20	1
RAB32	3.33E-24	-0.25858726	0.918	0.945	9.06E-20	1
ATP6V1G1	5.20E-24	-0.289639433	0.905	0.951	1.41E-19	1
ACTA2	8.22E-24	-0.509998528	0.82	0.916	2.24E-19	1
ATP6V1F	9.58E-24	-0.269199013	0.956	0.964	2.61E-19	1
KLF6	1.34E-23	-0.286471877	0.832	0.916	3.64E-19	1
EPAS1	2.79E-23	-0.333075167	0.886	0.951	7.60E-19	1
COL4A1	3.31E-23	-0.484924368	0.877	0.942	9.01E-19	1
GARS	3.37E-23	-0.302200434	0.935	0.961	9.16E-19	1
IL7R	7.13E-23	-0.339961308	0.708	0.845	1.94E-18	1
METRN	7.58E-23	-0.260465902	0.879	0.943	2.06E-18	1
DKK3	7.73E-23	-0.289019153	0.97	0.978	2.10E-18	1
SYNE1	1.12E-22	-0.32010661	0.704	0.849	3.05E-18	1
CDKAL1	2.23E-22	0.264862788	0.797	0.748	6.05E-18	1
UBE2H	3.79E-22	-0.264528395	0.811	0.938	1.03E-17	1
ANGPT1	6.74E-22	-0.344366191	0.618	0.807	1.83E-17	1
CLTB	6.75E-22	-0.258794449	0.946	0.956	1.84E-17	1
MMP2	6.98E-22	-0.254476429	0.937	0.962	1.90E-17	1
EEA1	8.60E-22	-0.276843636	0.93	0.953	2.34E-17	1
FERMT2	9.39E-22	-0.259307223	0.918	0.949	2.55E-17	1
LOXL2	9.81E-22	-0.286357161	0.883	0.941	2.67E-17	1
INHBA	1.03E-21	-0.341782037	0.611	0.796	2.81E-17	1
MT-ATP6	1.09E-21	0.30057024	1	0.999	2.96E-17	1
PRR16	1.43E-21	0.388660597	0.935	0.909	3.89E-17	1
GDF15	1.56E-21	-0.464763347	0.313	0.535	4.25E-17	1
ARMC9	2.81E-21	-0.360113795	0.788	0.898	7.65E-17	1
HSPB6	3.42E-21	-0.276330525	0.811	0.902	9.30E-17	1
LITAF	1.33E-20	-0.254095548	0.869	0.937	3.63E-16	1
FHL2	1.66E-20	-0.265772983	0.935	0.953	4.53E-16	1
PDE7B	2.36E-20	0.310755333	0.741	0.669	6.42E-16	1
CHCHD10	3.96E-20	-0.251332609	0.774	0.863	1.08E-15	1
CARD16	8.28E-20	-0.255650979	0.527	0.716	2.25E-15	1
DLC1	1.20E-19	-0.338545438	0.967	0.976	3.26E-15	1
CD9	1.61E-19	-0.287530038	0.802	0.89	4.39E-15	1
SQSTM1	1.68E-19	-0.344104852	0.988	0.991	4.57E-15	1
GLS	1.74E-19	-0.309574858	0.834	0.913	4.74E-15	1
F3	1.78E-19	-0.429939734	0.531	0.728	4.84E-15	1
FKBP1A	2.64E-19	-0.257033682	0.97	0.976	7.19E-15	1
H1FX	6.10E-19	0.25370892	0.776	0.711	1.66E-14	1
TXN	6.49E-19	-0.266280151	0.996	0.996	1.77E-14	1
NNMT	6.60E-19	-0.262890952	0.65	0.811	1.79E-14	1
SERPINE2	2.47E-18	-0.572327681	0.753	0.852	6.72E-14	1
ANO4	2.51E-18	-0.381408814	0.539	0.712	6.84E-14	1
GADD45A	2.90E-18	-0.331389029	0.736	0.859	7.90E-14	1
PHLDA2	4.53E-18	-0.273964191	0.982	0.97	1.23E-13	1
FRMD5	2.09E-17	0.352810967	0.83	0.793	5.67E-13	1
CRIM1	4.64E-17	-0.375563545	0.923	0.965	1.26E-12	1
TSC22D2	5.26E-17	-0.299900269	0.842	0.921	1.43E-12	1
RALGPS2	7.63E-17	-0.270964001	0.835	0.915	2.08E-12	1
NEK10	3.79E-16	-0.395616459	0.52	0.702	1.03E-11	1
LAMA4	4.34E-16	-0.303283132	0.844	0.917	1.18E-11	1
NRP1	5.85E-16	0.281681496	0.893	0.877	1.59E-11	1
CCDC50	1.00E-15	-0.276811826	0.83	0.913	2.73E-11	1
COL3A1	1.04E-15	-0.286493775	0.837	0.919	2.82E-11	1
PSAP	1.15E-15	-0.28759305	0.872	0.946	3.12E-11	1
NQO1	1.29E-15	-0.276149222	0.989	0.985	3.51E-11	1
FST	1.43E-15	-0.524533357	0.97	0.979	3.88E-11	1
ANTXR1	4.44E-15	-0.292163603	0.872	0.936	1.21E-10	1
ADAMTSL1	4.91E-15	0.265671466	0.553	0.436	1.34E-10	1
CCN1	6.25E-15	-0.307102458	0.912	0.944	1.70E-10	1
HGF	1.74E-14	0.298033533	0.863	0.838	4.74E-10	1
KCNMA1	1.89E-14	0.324914544	0.961	0.943	5.13E-10	1
CDKN1A	2.18E-14	-0.443214503	0.807	0.904	5.92E-10	1
TMEM158	4.75E-14	0.279260053	0.963	0.939	1.29E-09	1
CKS2	2.34E-13	0.254729419	0.783	0.757	6.36E-09	1
LINC00578	2.93E-13	-0.298167865	0.217	0.382	7.98E-09	1
THSD4	4.90E-13	-0.359899025	0.919	0.941	1.33E-08	1
PRKD1	8.24E-13	-0.262004436	0.729	0.867	2.24E-08	1
PLAT	1.35E-12	-0.256988082	0.438	0.608	3.68E-08	1
ACTG2	1.47E-12	-0.377361032	0.921	0.945	4.00E-08	1
COL8A1	2.01E-12	-0.299220893	0.821	0.901	5.48E-08	1
GALNT5	9.65E-12	-0.264408773	0.795	0.885	2.63E-07	1
NAV1	1.05E-11	-0.291621966	0.874	0.933	2.86E-07	1
IGFBP3	3.33E-11	-0.262042929	0.326	0.477	9.06E-07	1
SOX5	6.97E-11	-0.271695547	0.89	0.938	1.89E-06	1
TMTC1	5.27E-10	-0.276654688	0.781	0.871	1.43E-05	1
MGAT5	1.74E-09	-0.273801103	0.842	0.913	4.74E-05	1
OXR1	2.00E-09	-0.334415169	0.701	0.82	5.44E-05	1
UACA	2.81E-09	-0.487352011	0.977	0.99	7.63E-05	1
CTHRC1	3.46E-09	-0.272571533	0.883	0.898	9.42E-05	1
RGS7	2.26E-08	0.296012663	0.469	0.391	0.000615147	1
KIRREL3	5.86E-07	-0.259950821	0.804	0.885	0.015934352	1
XYLT1	1.42E-06	-0.254105453	0.627	0.732	0.03852345	1
PRKG1	3.92E-06	-0.26767724	0.961	0.97	0.106690838	1
FBN2	9.62E-06	-0.270196019	0.856	0.911	0.261770838	1
PTMA	7.44E-147	-1.328352005	0.941	0.999	2.02E-142	2
TXNIP	7.51E-136	0.782505871	0.592	0.136	2.04E-131	2
RPS29	5.16E-130	-0.833919186	0.993	1	1.40E-125	2
HIST1H4C	1.81E-129	-0.990959633	0.653	0.985	4.92E-125	2
HIST1H4H	2.25E-123	0.479786122	0.561	0.129	6.13E-119	2
HMGN2	2.38E-123	-1.129419269	0.793	0.988	6.46E-119	2
RPL36A	3.20E-118	-0.714040585	0.962	0.998	8.71E-114	2
RPL3	1.42E-116	-0.61928509	0.988	1	3.86E-112	2
PCOLCE	1.30E-115	-0.748698143	0.662	0.979	3.53E-111	2
RPS2	3.24E-115	-0.604121481	1	1	8.81E-111	2
RPS27	8.69E-115	-0.711248322	1	1	2.36E-110	2
LDB2	8.27E-114	-0.917597449	0.587	0.947	2.25E-109	2
OSTN-AS1	2.65E-109	0.46571842	0.484	0.099	7.20E-105	2
TOX	1.48E-107	-0.985942362	0.383	0.874	4.02E-103	2
RPS8	3.03E-105	-0.688283985	0.993	0.999	8.23E-101	2
CALR	5.95E-105	-0.689861774	0.958	0.998	1.62E-100	2
RPL37A	9.92E-105	-0.613830976	1	1	2.70E-100	2
HNRNPD	4.09E-103	-0.639897699	0.756	0.986	1.11E-98	2
TK1	4.38E-103	-0.396546633	0.223	0.789	1.19E-98	2
TUBA1B	4.70E-102	-0.91000907	0.953	0.999	1.28E-97	2
RPL37	9.29E-98	-0.516838906	1	1	2.53E-93	2
HNRNPA1	9.57E-98	-0.679853348	0.847	0.995	2.60E-93	2
PTN	1.49E-96	-0.659795072	0.622	0.958	4.07E-92	2
FBL	4.07E-96	-0.464917241	0.643	0.936	1.11E-91	2
MARCKS	3.36E-95	-0.710112192	0.836	0.995	9.14E-91	2
HIST1H2AC	3.44E-95	0.960893544	0.775	0.501	9.35E-91	2
HMGB1	1.38E-92	-0.975582612	0.948	0.998	3.74E-88	2
SERPINH1	3.69E-92	-0.659610464	0.812	0.992	1.00E-87	2
HIST2H2AA4	6.99E-92	0.258213537	0.425	0.088	1.90E-87	2
EEF1A1	3.37E-91	-0.468594805	1	1	9.18E-87	2
ENO1	1.71E-90	-0.574448213	0.955	0.999	4.66E-86	2
STMN1	9.71E-89	-0.814771071	0.8	0.988	2.64E-84	2
HMGN1	1.12E-88	-0.56829663	0.878	0.996	3.04E-84	2
GAL	2.27E-88	0.569337044	0.552	0.17	6.18E-84	2
AL627171.2	2.71E-87	-0.427297747	0.439	0.849	7.36E-83	2
FBLN1	6.64E-87	-0.581517075	0.662	0.94	1.81E-82	2
CCND1	8.92E-87	1.773034346	0.946	0.997	2.43E-82	2
ATP5ME	5.30E-86	-0.607114373	0.908	0.997	1.44E-81	2
CLDN11	1.29E-85	-0.60773506	0.322	0.785	3.50E-81	2
CNN2	1.39E-85	-0.570404888	0.775	0.989	3.78E-81	2
FOSB	4.01E-83	-0.512159921	0.324	0.771	1.09E-78	2
PTMS	5.47E-83	-0.529152339	0.913	0.997	1.49E-78	2
IGFBP7	6.28E-83	1.324573369	0.948	0.967	1.71E-78	2
RPL4	7.09E-83	-0.430422596	0.948	0.998	1.93E-78	2
ARRDC4	2.75E-82	0.285535094	0.376	0.074	7.47E-78	2
H2AFV	1.54E-81	-0.496383831	0.763	0.985	4.19E-77	2
TIMP1	1.10E-79	1.560217828	0.998	1	3.00E-75	2
TMA16	1.22E-79	-0.383604924	0.655	0.909	3.31E-75	2
ACTG1	1.51E-79	-0.575827993	1	1	4.12E-75	2
CENPW	1.87E-79	-0.563395668	0.394	0.776	5.10E-75	2
SERPINE2	4.56E-79	1.809133716	0.845	0.837	1.24E-74	2
HNRNPM	4.63E-79	-0.547817886	0.793	0.985	1.26E-74	2
DPYSL2	1.92E-78	-0.469239313	0.685	0.938	5.21E-74	2
BIRC5	6.33E-78	-0.553993653	0.192	0.678	1.72E-73	2
YWHAE	3.02E-76	-0.458626171	0.939	0.997	8.21E-72	2
G6PD	3.48E-76	-0.528866865	0.702	0.958	9.46E-72	2
RBM3	1.34E-75	-0.493637556	0.777	0.986	3.65E-71	2
PTX3	1.38E-75	-0.643367397	0.43	0.831	3.74E-71	2
PCLAF	1.65E-75	-0.389159726	0.277	0.746	4.48E-71	2
PDIA4	2.19E-74	-0.36980497	0.653	0.945	5.96E-70	2
IFITM2	2.97E-74	-0.408573054	0.709	0.965	8.07E-70	2
RPL6	1.53E-72	-0.439735924	1	1	4.17E-68	2
LINC01705	1.64E-72	0.485573847	0.322	0.062	4.47E-68	2
SNRPF	3.25E-72	-0.457048107	0.782	0.988	8.83E-68	2
DDX1	1.31E-71	-0.466843623	0.796	0.986	3.57E-67	2
HSP90B1	1.58E-71	-0.607416497	0.915	0.998	4.29E-67	2
PRRX1	2.53E-71	-0.588069597	0.676	0.935	6.87E-67	2
HNRNPA2B1	6.06E-71	-0.367878048	0.887	0.997	1.65E-66	2
GPC6	9.23E-71	-0.881022764	0.803	0.986	2.51E-66	2
FOS	9.35E-71	-0.35080692	0.336	0.762	2.54E-66	2
PTCHD4	1.61E-70	0.444852809	0.498	0.151	4.37E-66	2
NUDT1	3.08E-70	-0.373146223	0.627	0.923	8.38E-66	2
RPL21	4.59E-70	-0.434491588	0.988	1	1.25E-65	2
TRA2B	5.16E-70	-0.323205003	0.646	0.931	1.40E-65	2
SET	1.33E-69	-0.480747116	0.892	0.994	3.61E-65	2
RPL38	1.97E-69	-0.418496387	0.988	0.999	5.35E-65	2
SFPQ	2.04E-69	-0.460559102	0.782	0.977	5.54E-65	2
RPL22L1	1.12E-68	-0.611713003	0.871	0.994	3.04E-64	2
HIST1H2BC	2.30E-68	0.287402427	0.559	0.201	6.25E-64	2
KHDRBS1	3.05E-68	-0.463640757	0.775	0.984	8.29E-64	2
PFDN1	4.81E-68	-0.377419463	0.758	0.979	1.31E-63	2
MT-ATP8	7.96E-68	-0.511066688	0.61	0.935	2.16E-63	2
RPS21	1.17E-67	-0.404966521	0.998	1	3.17E-63	2
YBX1	1.62E-67	-0.426699771	0.965	0.999	4.42E-63	2
ATP6V1G1	2.13E-67	0.805290166	0.859	0.955	5.79E-63	2
PRKCA	2.24E-67	-0.662894624	0.777	0.987	6.08E-63	2
MT-ND3	7.16E-67	-0.735040607	0.977	0.999	1.95E-62	2
ANP32A	2.74E-66	-0.385767135	0.69	0.944	7.46E-62	2
COL6A3	6.45E-66	-0.573882571	0.915	0.998	1.75E-61	2
DEK	6.54E-66	-0.553635661	0.784	0.986	1.78E-61	2
THSD4	8.21E-66	-0.698467756	0.725	0.964	2.23E-61	2
MT-ND6	1.21E-65	-0.417295083	0.531	0.896	3.29E-61	2
MDK	2.14E-65	-0.533528252	0.735	0.98	5.83E-61	2
SMS	2.37E-65	-0.50740473	0.883	0.995	6.45E-61	2
ANGPTL4	2.60E-65	0.405089072	0.559	0.205	7.07E-61	2
SERBP1	4.81E-65	-0.412043413	0.913	0.995	1.31E-60	2
C11orf96	5.81E-65	0.381094513	0.122	0.005	1.58E-60	2
CBX3	9.19E-65	-0.350777563	0.798	0.986	2.50E-60	2
SLIRP	1.06E-64	-0.475231465	0.873	0.994	2.88E-60	2
AXL	1.36E-64	-0.461262998	0.744	0.985	3.69E-60	2
AC100849.1	2.44E-64	0.426140037	0.397	0.104	6.63E-60	2
CDKN1A	3.19E-64	1.331319892	0.869	0.892	8.68E-60	2
PTGER2	4.69E-64	-0.357219726	0.458	0.783	1.28E-59	2
SRSF3	1.17E-63	-0.402832335	0.843	0.992	3.18E-59	2
TUBB	1.19E-63	-0.518183255	0.941	1	3.23E-59	2
TAGLN2	2.11E-63	-0.531705739	0.829	0.993	5.73E-59	2
PEG10	2.44E-63	-0.355697815	0.439	0.823	6.64E-59	2
SLC2A3	3.09E-63	-0.597253047	0.549	0.846	8.39E-59	2
EMP1	3.25E-63	-0.423485126	0.664	0.948	8.84E-59	2
AP2B1	5.62E-63	-0.391727303	0.798	0.986	1.53E-58	2
APEX1	6.36E-63	-0.400740452	0.728	0.976	1.73E-58	2
SSRP1	1.85E-62	-0.349779714	0.624	0.875	5.03E-58	2
SYTL2	2.16E-62	-0.389613909	0.575	0.875	5.88E-58	2
BNC2	4.68E-62	-0.601426525	0.796	0.983	1.27E-57	2
CCNI	8.46E-62	-0.462152168	0.817	0.991	2.30E-57	2
ANP32B	1.09E-61	-0.386825213	0.819	0.989	2.96E-57	2
TMSB10	1.68E-61	-0.412756095	1	1	4.57E-57	2
ARID5B	1.80E-61	-0.570308018	0.883	0.999	4.89E-57	2
PSME1	2.75E-61	-0.348928131	0.756	0.978	7.49E-57	2
RPL22	3.49E-61	-0.418256367	0.986	0.999	9.49E-57	2
EYA4	4.26E-61	-0.577097295	0.707	0.96	1.16E-56	2
DBI	1.26E-60	-0.465157244	0.887	0.997	3.43E-56	2
RPL10	1.81E-60	-0.468549597	1	1	4.92E-56	2
MFGE8	1.88E-60	1.063560354	0.845	0.948	5.11E-56	2
TPM4	2.30E-60	-0.490182608	0.974	0.999	6.27E-56	2
OLFML3	2.91E-60	-0.327991195	0.418	0.764	7.91E-56	2
NASP	3.16E-60	-0.382845037	0.678	0.912	8.58E-56	2
TGFB1I1	6.70E-60	-0.389441105	0.732	0.977	1.82E-55	2
RBMS3	7.69E-60	-0.607769943	0.744	0.977	2.09E-55	2
MMP3	9.38E-60	0.752207341	0.354	0.092	2.55E-55	2
HNRNPU	1.19E-59	-0.549878382	0.84	0.99	3.23E-55	2
ILF3	3.25E-59	-0.343663957	0.681	0.935	8.85E-55	2
MOXD1	5.88E-59	-0.315502644	0.439	0.762	1.60E-54	2
SKA2	1.01E-58	-0.284435981	0.636	0.914	2.74E-54	2
TCF12	1.02E-58	-0.475822993	0.8	0.988	2.79E-54	2
MT1E	2.85E-58	-0.627071241	0.847	0.993	7.77E-54	2
H3F3B	3.77E-58	-0.46497802	0.866	0.996	1.02E-53	2
RACK1	1.46E-57	-0.44317276	0.981	0.999	3.96E-53	2
KLF12	1.65E-57	-0.397972382	0.613	0.916	4.48E-53	2
VIM	1.77E-57	-0.365104894	1	1	4.80E-53	2
RPSA	3.21E-57	-0.410016741	0.998	1	8.74E-53	2
RNASEK	5.42E-57	0.696490785	0.944	0.997	1.47E-52	2
SOCS1	1.47E-56	-0.295717887	0.232	0.593	4.01E-52	2
RPL10A	1.76E-56	-0.380073222	0.995	0.999	4.80E-52	2
NUCKS1	1.05E-55	-0.478234698	0.871	0.995	2.86E-51	2
BRD9	1.20E-55	-0.3397836	0.634	0.9	3.26E-51	2
PERP	1.90E-55	0.882572151	0.831	0.941	5.17E-51	2
HNRNPUL1	2.48E-55	-0.277036331	0.624	0.874	6.73E-51	2
PGD	2.54E-55	-0.340447839	0.671	0.933	6.91E-51	2
CEBPD	4.24E-55	-0.540606277	0.622	0.903	1.15E-50	2
SNRPA	1.06E-54	-0.305752158	0.585	0.858	2.88E-50	2
SLC2A4RG	1.08E-54	-0.313107735	0.601	0.876	2.93E-50	2
CST3	1.29E-54	0.804084472	0.878	0.992	3.50E-50	2
PARP1	1.52E-54	-0.329696395	0.641	0.907	4.14E-50	2
HNRNPA3	1.54E-54	-0.392891493	0.854	0.99	4.18E-50	2
PSIP1	2.02E-54	-0.270260118	0.592	0.88	5.49E-50	2
PHGDH	3.12E-54	-0.316886624	0.413	0.756	8.49E-50	2
ANKRD28	3.13E-54	-0.273728974	0.646	0.928	8.52E-50	2
MAP1LC3B	4.10E-54	0.812838894	0.85	0.957	1.11E-49	2
FKBP1A	4.10E-54	0.689649803	0.894	0.985	1.11E-49	2
H2AFZ	5.03E-54	-0.658348968	0.904	0.997	1.37E-49	2
PPARG	1.11E-53	-0.460473724	0.73	0.956	3.02E-49	2
NT5C	1.13E-53	-0.257428789	0.641	0.901	3.07E-49	2
NSA2	1.15E-53	-0.363246173	0.843	0.993	3.12E-49	2
CDKN3	1.65E-53	-0.460833553	0.284	0.63	4.50E-49	2
PCBP2	3.54E-53	-0.374496801	0.777	0.986	9.62E-49	2
MEIS2	4.10E-53	-0.485229162	0.599	0.876	1.11E-48	2
DTYMK	5.32E-53	-0.337968315	0.676	0.927	1.45E-48	2
PAFAH1B3	6.78E-53	-0.334246172	0.638	0.924	1.85E-48	2
RABAC1	9.45E-53	0.737486668	0.915	0.994	2.57E-48	2
PHB2	6.82E-52	-0.351212704	0.735	0.97	1.85E-47	2
SSR2	7.50E-52	-0.40446324	0.845	0.996	2.04E-47	2
HIST1H2BD	9.03E-52	0.341269152	0.552	0.235	2.46E-47	2
RPL36	1.08E-51	-0.414890414	1	1	2.94E-47	2
RPL12	1.12E-51	-0.458148018	1	1	3.04E-47	2
HMGB3	1.33E-51	-0.273470577	0.507	0.764	3.61E-47	2
GRN	1.48E-51	0.879353943	0.808	0.877	4.03E-47	2
RPS9	1.71E-51	-0.330293479	0.998	0.999	4.65E-47	2
CNKSR3	2.73E-51	-0.47380436	0.401	0.73	7.42E-47	2
HNRNPK	8.13E-51	-0.379069636	0.845	0.994	2.21E-46	2
NT5DC2	1.15E-50	-0.282923536	0.697	0.952	3.12E-46	2
UTRN	1.41E-50	-0.358329872	0.709	0.952	3.83E-46	2
MT-CO2	2.59E-50	-0.499712735	1	1	7.06E-46	2
PET100	2.91E-50	-0.344404639	0.808	0.987	7.91E-46	2
SIX1	2.98E-50	-0.311540516	0.516	0.786	8.11E-46	2
RPL34	5.32E-50	-0.402442978	0.995	1	1.45E-45	2
MID1	6.25E-50	-0.359907067	0.547	0.853	1.70E-45	2
PSAP	6.85E-50	0.911261516	0.831	0.948	1.86E-45	2
RPS25	7.92E-50	-0.381186805	0.986	0.999	2.15E-45	2
PLPP3	1.46E-49	-0.604372775	0.739	0.972	3.96E-45	2
PAICS	1.64E-49	-0.2631489	0.678	0.899	4.45E-45	2
HIST1H1C	2.84E-49	1.02793092	0.77	0.754	7.73E-45	2
MT-CO3	3.03E-49	-0.550615323	0.991	1	8.25E-45	2
SUCLG2	3.24E-49	-0.290259998	0.695	0.937	8.80E-45	2
REEP5	5.64E-49	0.688680404	0.843	0.962	1.53E-44	2
MIR503HG	6.84E-49	-0.357802101	0.272	0.61	1.86E-44	2
RPS3	6.96E-49	-0.37894528	1	1	1.89E-44	2
IL7R	8.81E-49	-0.472865002	0.596	0.853	2.40E-44	2
AL353138.1	1.05E-48	0.375485929	0.516	0.205	2.85E-44	2
MEIS1	2.02E-48	-0.454496403	0.65	0.924	5.50E-44	2
RPA3	3.03E-48	-0.28955723	0.58	0.816	8.25E-44	2
IK	4.60E-48	-0.34016303	0.793	0.979	1.25E-43	2
RBMX	6.09E-48	-0.260882373	0.723	0.933	1.66E-43	2
NPDC1	9.17E-48	0.698426925	0.758	0.677	2.49E-43	2
FUS	1.69E-47	-0.295783026	0.786	0.981	4.59E-43	2
CBX5	1.90E-47	-0.260018726	0.704	0.94	5.18E-43	2
NPM1	1.97E-47	-0.252934743	0.986	1	5.35E-43	2
HNRNPDL	2.18E-47	-0.340103421	0.805	0.982	5.94E-43	2
PRMT1	2.25E-47	-0.372604743	0.822	0.991	6.11E-43	2
RPS28	8.27E-47	-0.357474272	1	1	2.25E-42	2
SAP18	8.71E-47	0.566734383	0.92	0.993	2.37E-42	2
TNFRSF19	1.06E-46	-0.325290849	0.427	0.728	2.88E-42	2
EGR1	1.09E-46	-0.270303963	0.362	0.688	2.97E-42	2
RPL35	1.27E-46	-0.35306418	0.995	1	3.47E-42	2
ACAT2	1.29E-46	-0.296624885	0.603	0.867	3.51E-42	2
DNMT1	1.34E-46	-0.308563459	0.711	0.924	3.64E-42	2
HDGF	1.44E-46	-0.283612582	0.671	0.926	3.93E-42	2
RPS6	1.68E-46	-0.349672829	0.995	1	4.56E-42	2
CDH13	2.65E-46	-0.389809873	0.469	0.771	7.21E-42	2
TIMM44	3.59E-46	-0.265983657	0.592	0.834	9.77E-42	2
DHX15	4.18E-46	-0.258900204	0.66	0.902	1.14E-41	2
MRPL3	4.47E-46	-0.307835295	0.7	0.942	1.22E-41	2
LITAF	1.68E-45	-0.411719816	0.732	0.951	4.58E-41	2
TGFBI	2.92E-45	0.913463553	0.901	0.967	7.94E-41	2
CHN1	8.84E-45	-0.334209413	0.65	0.901	2.40E-40	2
RRP15	1.27E-44	-0.296030581	0.664	0.893	3.45E-40	2
ZFP36L2	2.23E-44	-0.277859883	0.62	0.899	6.07E-40	2
SRSF4	4.02E-44	-0.314475463	0.716	0.967	1.09E-39	2
MRPL23	1.73E-43	-0.26190802	0.653	0.919	4.71E-39	2
HNRNPR	1.97E-43	-0.347904412	0.763	0.971	5.36E-39	2
AFF3	2.72E-43	-0.388191692	0.683	0.928	7.40E-39	2
KAT6B	4.34E-43	-0.310460647	0.685	0.931	1.18E-38	2
SBF2	4.59E-43	-0.376462855	0.754	0.97	1.25E-38	2
XRCC5	8.32E-43	-0.349514973	0.887	0.996	2.26E-38	2
COX20	8.67E-43	-0.370012273	0.779	0.986	2.36E-38	2
EIF4EBP1	1.04E-42	-0.37468688	0.702	0.953	2.83E-38	2
SLC1A5	1.06E-42	-0.298132146	0.683	0.908	2.88E-38	2
MYLK	1.31E-42	-0.478585334	0.913	0.997	3.55E-38	2
SYT1	1.95E-42	-0.318498071	0.474	0.748	5.30E-38	2
S100A11	2.12E-42	0.520732041	0.995	1	5.76E-38	2
HSPD1	4.02E-42	-0.395306321	0.897	0.996	1.09E-37	2
ZFHX4	4.85E-42	-0.271661418	0.516	0.784	1.32E-37	2
RANBP1	5.23E-42	-0.39073544	0.808	0.984	1.42E-37	2
PDIA6	5.95E-42	-0.269302514	0.883	0.996	1.62E-37	2
LMO4	7.73E-42	-0.276859152	0.66	0.905	2.10E-37	2
CFDP1	8.82E-42	-0.267467012	0.779	0.972	2.40E-37	2
FRMD4A	1.06E-41	-0.262961691	0.643	0.89	2.89E-37	2
TCF4	1.20E-41	-0.279569379	0.643	0.893	3.27E-37	2
PTTG1	1.24E-41	-0.533636353	0.509	0.748	3.38E-37	2
TSPO	1.34E-41	0.625181168	0.937	0.993	3.65E-37	2
MT-CO1	1.36E-41	-0.485945111	0.998	1	3.71E-37	2
DOCK1	2.23E-41	-0.275695857	0.728	0.961	6.06E-37	2
SMARCE1	2.33E-41	-0.279983581	0.756	0.972	6.33E-37	2
ATP6V0E1	2.39E-41	0.648905355	0.932	0.996	6.50E-37	2
PLEKHO1	2.63E-41	-0.279072116	0.758	0.97	7.15E-37	2
PSMC3	3.79E-41	-0.305077054	0.824	0.992	1.03E-36	2
RPL7A	4.74E-41	-0.366644463	0.998	1	1.29E-36	2
MXRA8	5.17E-41	-0.307704561	0.77	0.976	1.41E-36	2
HSPA5	5.90E-41	-0.400807887	0.871	0.995	1.60E-36	2
RPL5	8.06E-41	-0.352386684	0.988	0.999	2.19E-36	2
TMEM59	1.39E-40	0.656429338	0.822	0.945	3.77E-36	2
ADAMTS2	1.53E-40	-0.286399845	0.615	0.826	4.16E-36	2
COL3A1	1.95E-40	-0.25073835	0.653	0.938	5.30E-36	2
MT-ATP6	2.04E-40	-0.514688683	0.995	1	5.56E-36	2
TPM3	3.11E-40	-0.351358424	0.906	0.997	8.45E-36	2
DNAJC8	3.43E-40	-0.292165395	0.833	0.993	9.32E-36	2
UACA	4.34E-40	1.388805988	0.962	0.991	1.18E-35	2
LPAR1	4.72E-40	-0.363305772	0.88	0.994	1.28E-35	2
SPATS2L	4.92E-40	-0.380110758	0.89	0.996	1.34E-35	2
PRR16	8.45E-40	-0.43155668	0.73	0.935	2.30E-35	2
SNRPE	1.46E-39	-0.313767593	0.843	0.992	3.97E-35	2
DCBLD2	1.53E-39	0.810729137	0.908	0.965	4.15E-35	2
TBL1X	1.68E-39	-0.267209449	0.674	0.923	4.58E-35	2
EIF4A1	2.09E-39	-0.313706735	0.962	0.999	5.69E-35	2
GULP1	5.29E-39	-0.270871813	0.561	0.794	1.44E-34	2
CSTB	6.11E-39	0.515643456	0.93	0.994	1.66E-34	2
TGFBR3	6.26E-39	-0.263519985	0.408	0.676	1.70E-34	2
MAP3K5	6.73E-39	-0.296602505	0.643	0.892	1.83E-34	2
RPL14	1.07E-38	-0.298804191	0.995	0.999	2.90E-34	2
DPYD	1.50E-38	-0.256313255	0.655	0.896	4.08E-34	2
LGALS1	2.36E-38	-0.336097648	1	1	6.42E-34	2
NR2F1	3.15E-38	-0.314295053	0.725	0.958	8.58E-34	2
HRH1	3.17E-38	-0.278728833	0.596	0.851	8.62E-34	2
HNRNPAB	3.63E-38	-0.350567072	0.784	0.978	9.87E-34	2
FOXP1	4.48E-38	-0.340241561	0.791	0.985	1.22E-33	2
TENM3	5.68E-38	-0.291271557	0.561	0.835	1.55E-33	2
RGS17	6.32E-38	-0.272216199	0.491	0.74	1.72E-33	2
ZYX	6.39E-38	-0.375131227	0.725	0.964	1.74E-33	2
DYNLT3	7.29E-38	0.664825608	0.768	0.748	1.98E-33	2
DPF3	7.88E-38	-0.305696674	0.369	0.665	2.14E-33	2
SLC8A1	9.25E-38	-0.352642336	0.477	0.749	2.52E-33	2
ZFPM2	1.09E-37	-0.509114826	0.852	0.98	2.96E-33	2
RBIS	1.12E-37	-0.308345214	0.744	0.984	3.06E-33	2
FKBP3	1.51E-37	-0.317164766	0.779	0.986	4.10E-33	2
PRRX2	1.70E-37	-0.304970506	0.585	0.853	4.63E-33	2
CLIP2	1.78E-37	-0.297214603	0.627	0.87	4.85E-33	2
COL6A2	1.98E-37	-0.308331753	0.836	0.993	5.40E-33	2
SFRP1	2.07E-37	-0.499539648	0.965	0.999	5.64E-33	2
DYNC1I2	3.04E-37	-0.29397309	0.822	0.993	8.26E-33	2
RTN4	4.65E-37	0.673197845	0.977	0.999	1.27E-32	2
PDLIM7	4.78E-37	-0.327417208	0.777	0.987	1.30E-32	2
MPC2	6.13E-37	0.681723611	0.854	0.947	1.67E-32	2
RPL39	8.29E-37	-0.343568832	0.995	0.999	2.26E-32	2
RPS7	8.74E-37	-0.292144791	0.995	1	2.38E-32	2
TKT	8.81E-37	-0.306981849	0.885	0.995	2.40E-32	2
EIF5A	1.26E-36	-0.270525708	0.852	0.994	3.43E-32	2
THOC7	1.29E-36	-0.253012145	0.793	0.982	3.50E-32	2
UCHL1	1.32E-36	0.652349064	0.941	0.995	3.58E-32	2
MAGI2-AS3	2.07E-36	-0.262422994	0.725	0.944	5.62E-32	2
IFI16	2.13E-36	-0.259370526	0.685	0.94	5.80E-32	2
RPS26	2.36E-36	-0.345992486	0.981	1	6.43E-32	2
LPP	2.69E-36	-0.399218939	0.85	0.993	7.33E-32	2
TAOK3	3.64E-36	-0.313184027	0.756	0.984	9.90E-32	2
COL12A1	3.74E-36	-0.272185472	0.791	0.968	1.02E-31	2
CLMP	3.77E-36	-0.409496328	0.866	0.992	1.03E-31	2
EIF3I	5.21E-36	-0.326320524	0.798	0.989	1.42E-31	2
MARCKSL1	6.16E-36	-0.266774645	0.695	0.957	1.68E-31	2
COX7C	7.80E-36	-0.310345097	0.915	0.997	2.12E-31	2
TNC	9.74E-36	-0.47887084	0.662	0.904	2.65E-31	2
MAGI2	1.05E-35	-0.544553855	0.885	0.993	2.85E-31	2
TM4SF1	1.49E-35	1.055821806	0.833	0.912	4.06E-31	2
SNRPD1	1.54E-35	-0.282023449	0.789	0.979	4.20E-31	2
RGS7	1.82E-35	-0.398281662	0.134	0.435	4.96E-31	2
TFPI2	2.00E-35	1.188243065	0.765	0.716	5.43E-31	2
RAB34	2.44E-35	-0.296443169	0.793	0.986	6.62E-31	2
NECTIN3	2.50E-35	-0.347307565	0.763	0.972	6.79E-31	2
ADAMTS6	2.92E-35	-0.29213122	0.223	0.525	7.93E-31	2
MCFD2	3.47E-35	0.600634699	0.859	0.982	9.43E-31	2
LDHB	3.49E-35	-0.297371729	0.915	0.997	9.49E-31	2
ARMC9	5.35E-35	-0.347632324	0.702	0.904	1.46E-30	2
RPL23	6.99E-35	-0.329512347	0.986	1	1.90E-30	2
SELENOM	7.57E-35	0.700983273	0.894	0.983	2.06E-30	2
CCDC50	8.93E-35	0.682102708	0.84	0.908	2.43E-30	2
LIMA1	1.01E-34	-0.376531045	0.81	0.988	2.74E-30	2
PDAP1	1.37E-34	-0.254022003	0.845	0.99	3.74E-30	2
CHD4	1.41E-34	-0.265588619	0.754	0.958	3.84E-30	2
TIMP2	2.15E-34	0.518789741	0.892	0.995	5.84E-30	2
SAT1	2.32E-34	0.739343993	0.754	0.691	6.32E-30	2
HNRNPC	2.37E-34	-0.276591021	0.89	0.996	6.43E-30	2
RHOBTB3	3.45E-34	-0.456076057	0.833	0.993	9.39E-30	2
TXNDC17	6.49E-34	0.592819394	0.915	0.993	1.77E-29	2
CYBA	9.91E-34	0.848555942	0.836	0.897	2.70E-29	2
SELENOW	1.02E-33	0.680301096	0.859	0.976	2.78E-29	2
ACIN1	1.43E-33	-0.255479544	0.678	0.885	3.88E-29	2
ATP6AP2	2.28E-33	0.663710558	0.803	0.911	6.20E-29	2
PDE7B	3.11E-33	-0.314067379	0.455	0.707	8.47E-29	2
GPX4	3.37E-33	-0.32054861	0.948	0.998	9.16E-29	2
C1QBP	3.69E-33	-0.285530213	0.854	0.99	1.00E-28	2
NFE2L2	3.98E-33	-0.410824273	0.81	0.987	1.08E-28	2
PPP1R14B	5.66E-33	-0.349789654	0.892	0.997	1.54E-28	2
PPP1R3C	7.42E-33	0.427338913	0.538	0.28	2.02E-28	2
COPS6	1.07E-32	-0.291191917	0.831	0.993	2.90E-28	2
SOD1	2.26E-32	0.40724493	0.927	0.996	6.14E-28	2
ATP5IF1	3.91E-32	0.499487404	0.948	0.996	1.06E-27	2
LMNA	4.71E-32	-0.255433548	0.948	1	1.28E-27	2
SEMA3A	4.94E-32	-0.323688219	0.775	0.963	1.34E-27	2
ETFB	5.05E-32	0.479908139	0.859	0.985	1.38E-27	2
EPB41L2	5.45E-32	-0.256762732	0.808	0.977	1.48E-27	2
ARF4	8.25E-32	0.456222675	0.892	0.992	2.24E-27	2
H3F3A	1.03E-31	-0.299902554	0.871	0.998	2.79E-27	2
DUT	1.39E-31	-0.290450937	0.683	0.922	3.77E-27	2
FBN2	1.39E-31	-0.300194223	0.732	0.924	3.78E-27	2
RPL35A	1.65E-31	-0.333111516	1	1	4.48E-27	2
QKI	2.40E-31	-0.257887633	0.761	0.959	6.52E-27	2
IGF2BP2	3.03E-31	-0.254678787	0.829	0.986	8.23E-27	2
NHP2	3.05E-31	-0.293635696	0.793	0.987	8.29E-27	2
INPP4B	3.21E-31	-0.295680976	0.615	0.828	8.72E-27	2
DKK3	3.40E-31	0.605491398	0.88	0.989	9.26E-27	2
TNS3	3.74E-31	-0.267287222	0.721	0.927	1.02E-26	2
KRTAP2-3	4.71E-31	0.374620537	0.362	0.146	1.28E-26	2
BAMBI	4.92E-31	0.271880196	0.488	0.235	1.34E-26	2
TUBB4B	8.57E-31	-0.353886146	0.901	0.996	2.33E-26	2
MICA	8.58E-31	0.324340074	0.662	0.474	2.33E-26	2
TRHDE	1.13E-30	-0.263554351	0.768	0.95	3.09E-26	2
FGF2	1.20E-30	0.829877992	0.81	0.86	3.26E-26	2
FBXO32	2.49E-30	0.375857138	0.369	0.153	6.77E-26	2
ADAMTS19	2.90E-30	0.768078169	0.603	0.366	7.90E-26	2
EMC7	3.45E-30	0.518550478	0.798	0.896	9.39E-26	2
EHBP1	3.79E-30	-0.332851489	0.782	0.969	1.03E-25	2
SRRM1	1.04E-29	-0.261458639	0.782	0.986	2.83E-25	2
SUMO2	1.21E-29	-0.302141218	0.854	0.994	3.28E-25	2
CENPF	1.40E-29	-0.346287622	0.305	0.569	3.80E-25	2
NDUFB1	1.59E-29	-0.288592444	0.901	0.993	4.34E-25	2
ABCC1	1.93E-29	-0.263904225	0.737	0.953	5.25E-25	2
UQCC2	3.14E-29	-0.279307348	0.822	0.988	8.53E-25	2
RPLP0	4.05E-29	-0.263198556	1	1	1.10E-24	2
RPS23	6.19E-29	-0.286398858	0.993	1	1.68E-24	2
PRKDC	1.63E-28	-0.299363298	0.775	0.985	4.43E-24	2
COX14	1.69E-28	0.536806953	0.779	0.888	4.59E-24	2
PRC1	2.12E-28	-0.280276325	0.19	0.457	5.77E-24	2
ABCC3	2.73E-28	-0.260428837	0.46	0.676	7.42E-24	2
RPS3A	3.25E-28	-0.288472627	1	0.999	8.84E-24	2
KPNB1	6.64E-28	-0.30183302	0.815	0.987	1.81E-23	2
TUBA1A	9.50E-28	-0.298339828	0.969	0.999	2.58E-23	2
TPM2	1.41E-27	0.523562025	1	1	3.83E-23	2
TMA7	2.65E-27	-0.252148769	0.955	0.998	7.20E-23	2
DDX5	3.03E-27	-0.269144785	0.88	0.995	8.25E-23	2
CCDC85B	4.21E-27	-0.309393442	0.854	0.995	1.15E-22	2
CCN2	5.45E-27	-0.384779771	0.808	0.978	1.48E-22	2
NOP10	7.13E-27	0.464093729	0.892	0.993	1.94E-22	2
YWHAZ	9.54E-27	-0.274166183	0.904	0.996	2.60E-22	2
CAVIN3	1.06E-26	-0.251676687	0.892	0.995	2.88E-22	2
ST13	1.09E-26	-0.254561168	0.878	0.994	2.96E-22	2
CDC20	1.34E-26	-0.254828585	0.127	0.37	3.64E-22	2
ACTB	1.70E-26	-0.25189355	0.995	1	4.64E-22	2
RBFOX2	1.73E-26	-0.26595428	0.847	0.991	4.70E-22	2
RRAD	1.81E-26	0.279316611	0.251	0.085	4.91E-22	2
PRDX5	1.95E-26	0.367146169	0.904	0.995	5.31E-22	2
ITGBL1	2.02E-26	-0.251061878	0.714	0.908	5.49E-22	2
UGCG	2.95E-26	-0.291399577	0.744	0.936	8.03E-22	2
LSM7	2.96E-26	-0.277542975	0.829	0.993	8.05E-22	2
MDM2	5.75E-26	0.868387114	0.798	0.806	1.56E-21	2
FMN1	1.53E-25	-0.397573782	0.786	0.928	4.17E-21	2
ASAP1	1.75E-25	-0.283222227	0.892	0.997	4.76E-21	2
CD59	3.15E-25	0.462852511	0.913	0.995	8.56E-21	2
UBB	3.22E-25	0.379853104	0.965	0.998	8.75E-21	2
PRKG1	3.46E-25	-0.250720648	0.85	0.984	9.42E-21	2
PRDX6	5.93E-25	0.459403598	0.932	0.997	1.61E-20	2
AC092691.1	6.20E-25	-0.417006475	0.383	0.603	1.69E-20	2
TMEM47	8.19E-25	0.52027643	0.681	0.558	2.23E-20	2
RRM2B	1.02E-24	0.341470656	0.641	0.457	2.77E-20	2
RPL41	1.08E-24	-0.264593083	1	1	2.93E-20	2
HAGH	1.17E-24	0.363093025	0.688	0.594	3.19E-20	2
VDAC2	1.62E-24	0.375285511	0.871	0.991	4.41E-20	2
LRP10	2.28E-24	0.479529228	0.758	0.864	6.20E-20	2
RPS15A	5.59E-24	-0.272395918	0.995	1	1.52E-19	2
ARSJ	6.90E-24	-0.250804095	0.718	0.936	1.88E-19	2
LGALS3	9.65E-24	-0.343338385	0.913	0.996	2.63E-19	2
DHRS7	1.16E-23	0.51500577	0.779	0.845	3.17E-19	2
CTHRC1	1.18E-23	-0.356833859	0.735	0.915	3.22E-19	2
FTH1	1.40E-23	0.724177026	1	1	3.80E-19	2
SRP14	1.51E-23	0.326208744	0.955	0.997	4.11E-19	2
ARL6IP4	2.15E-23	-0.298970076	0.84	0.994	5.84E-19	2
SLC25A3	2.42E-23	-0.254249662	0.925	0.997	6.57E-19	2
REXO2	2.59E-23	0.333652095	0.878	0.989	7.05E-19	2
SBDS	8.63E-23	0.445490543	0.845	0.964	2.35E-18	2
RPS17	9.14E-23	-0.260478346	0.984	1	2.49E-18	2
PRNP	9.55E-23	0.569316629	0.763	0.692	2.60E-18	2
ATP6V0B	1.67E-22	0.517290669	0.833	0.97	4.55E-18	2
ATP6V0C	2.37E-22	0.47258892	0.859	0.987	6.46E-18	2
ANXA1	2.38E-22	0.485056194	0.939	0.996	6.48E-18	2
CHRM2	2.89E-22	-0.356141287	0.542	0.743	7.87E-18	2
MMP1	3.38E-22	0.896084123	0.526	0.307	9.18E-18	2
CHAC1	3.72E-22	-0.257639765	0.411	0.616	1.01E-17	2
CCPG1	5.93E-22	0.412021426	0.704	0.653	1.61E-17	2
C18orf32	7.77E-22	0.368714538	0.763	0.821	2.11E-17	2
MYL12A	1.12E-21	0.420975383	0.937	0.996	3.06E-17	2
CD63	1.34E-21	0.494895741	0.991	1	3.64E-17	2
VKORC1	1.35E-21	0.50881092	0.822	0.974	3.67E-17	2
ITGB5	1.41E-21	0.534542034	0.737	0.715	3.82E-17	2
ATP6V1D	1.53E-21	0.358244628	0.805	0.958	4.17E-17	2
ATP6V1F	3.42E-21	0.466631925	0.831	0.979	9.30E-17	2
SERINC1	7.79E-21	0.527890955	0.782	0.841	2.12E-16	2
CD44	1.02E-20	0.489262467	0.967	0.999	2.79E-16	2
S100A4	1.38E-20	-0.452722543	0.833	0.971	3.76E-16	2
KCNN2	2.27E-20	0.321853532	0.479	0.273	6.18E-16	2
CLU	5.59E-20	0.732251232	0.847	0.962	1.52E-15	2
PSMB5	6.18E-20	0.329184222	0.887	0.994	1.68E-15	2
H2AFJ	7.95E-20	0.487367713	0.831	0.968	2.16E-15	2
ITM2B	9.38E-20	0.5052517	0.829	0.984	2.55E-15	2
SERINC3	1.51E-19	0.38283509	0.754	0.813	4.10E-15	2
CD81	2.03E-19	0.434905063	0.899	0.997	5.52E-15	2
LRPAP1	3.90E-19	0.446719253	0.786	0.949	1.06E-14	2
PRSS23	4.85E-19	0.566367617	0.833	0.959	1.32E-14	2
CCNB1	5.25E-19	-0.255270254	0.43	0.575	1.43E-14	2
PCDH9	1.26E-18	0.486065934	0.617	0.434	3.43E-14	2
UBC	1.84E-18	0.391110829	0.962	0.999	5.00E-14	2
SVIL	1.89E-18	0.903846618	0.826	0.892	5.14E-14	2
GSTO1	2.09E-18	0.470583668	0.911	0.996	5.68E-14	2
RAB5IF	2.26E-18	0.367109904	0.822	0.966	6.15E-14	2
NEDD8	2.30E-18	0.28759919	0.913	0.998	6.25E-14	2
SERF2	3.95E-18	0.393095152	0.988	1	1.07E-13	2
NDUFAB1	5.86E-18	0.324500744	0.869	0.986	1.59E-13	2
B2M	1.05E-17	0.454889497	0.96	0.999	2.85E-13	2
TRAM1	1.17E-17	0.431880264	0.847	0.97	3.19E-13	2
BRI3	1.19E-17	0.406981609	0.934	0.996	3.25E-13	2
CLTB	1.90E-17	0.391516706	0.831	0.969	5.17E-13	2
COX7A1	2.54E-17	0.369459421	0.552	0.364	6.92E-13	2
CD9	3.09E-17	0.620104623	0.777	0.889	8.41E-13	2
TMEM30A	3.57E-17	0.535776399	0.779	0.904	9.72E-13	2
HLA-C	4.32E-17	0.404512575	0.843	0.98	1.17E-12	2
DDA1	4.72E-17	0.379328479	0.793	0.879	1.28E-12	2
CTTN	4.98E-17	0.377502281	0.833	0.962	1.35E-12	2
WFDC1	5.78E-17	0.298495181	0.472	0.281	1.57E-12	2
LINC02802	6.20E-17	0.442483487	0.791	0.89	1.69E-12	2
JCAD	7.21E-17	0.531176787	0.742	0.695	1.96E-12	2
TNFRSF10D	8.38E-17	0.508352474	0.697	0.655	2.28E-12	2
C9orf16	1.03E-16	0.475781653	0.817	0.943	2.81E-12	2
UBA52	1.29E-16	0.285980252	0.998	1	3.51E-12	2
GDF15	1.38E-16	1.203281073	0.613	0.489	3.75E-12	2
ANK2	1.47E-16	0.253334156	0.427	0.238	4.00E-12	2
CHCHD2	1.57E-16	0.293613357	0.946	0.997	4.28E-12	2
DYNC1LI2	1.98E-16	0.671105595	0.815	0.917	5.38E-12	2
SARAF	2.15E-16	0.394317065	0.749	0.854	5.86E-12	2
APLP2	2.44E-16	0.433491748	0.836	0.97	6.64E-12	2
NPC1	2.58E-16	0.385197014	0.622	0.49	7.02E-12	2
RNF7	3.34E-16	0.332797526	0.843	0.984	9.08E-12	2
IFI6	4.24E-16	0.395455993	0.554	0.395	1.15E-11	2
BUD23	4.27E-16	0.323250569	0.746	0.77	1.16E-11	2
BRK1	4.62E-16	0.340438375	0.833	0.986	1.26E-11	2
ARL6IP5	5.25E-16	0.313104308	0.859	0.986	1.43E-11	2
NBAS	5.75E-16	0.675829936	0.7	0.906	1.57E-11	2
VAMP2	6.31E-16	0.262091065	0.667	0.585	1.72E-11	2
PLD3	6.44E-16	0.415466419	0.805	0.945	1.75E-11	2
EMC3	7.66E-16	0.373103663	0.772	0.902	2.08E-11	2
MT2A	1.03E-15	0.521461063	0.998	1	2.81E-11	2
ISG15	1.30E-15	0.567888808	0.808	0.892	3.53E-11	2
ZMAT3	1.62E-15	0.429765716	0.746	0.782	4.39E-11	2
PTGDS	1.82E-15	0.280979917	0.331	0.175	4.94E-11	2
DMD	2.81E-15	0.369805973	0.486	0.304	7.64E-11	2
STUB1	3.03E-15	0.288256051	0.859	0.991	8.24E-11	2
NORAD	3.07E-15	0.552016867	0.793	0.835	8.34E-11	2
FN1	3.07E-15	0.798848201	0.986	0.999	8.34E-11	2
PALM2-AKAP2	3.65E-15	0.689207145	0.913	0.986	9.92E-11	2
TAX1BP1	4.49E-15	0.467350068	0.803	0.962	1.22E-10	2
CYSTM1	5.68E-15	0.344052579	0.744	0.772	1.54E-10	2
PCMTD1	6.30E-15	0.342713957	0.685	0.612	1.71E-10	2
E2F7	8.95E-15	0.253136802	0.446	0.277	2.43E-10	2
FTL	1.53E-14	0.580117592	1	1	4.16E-10	2
PINK1	1.57E-14	0.337257689	0.695	0.629	4.27E-10	2
IKBIP	1.65E-14	0.363812429	0.819	0.971	4.50E-10	2
GADD45A	2.18E-14	0.987085303	0.791	0.847	5.93E-10	2
PRDX4	2.80E-14	0.358421136	0.864	0.992	7.61E-10	2
COX6A1	2.88E-14	0.267449546	0.904	0.996	7.83E-10	2
CYB5R3	3.02E-14	0.283847254	0.822	0.977	8.23E-10	2
AREG	3.10E-14	0.601967228	0.23	0.102	8.43E-10	2
DAD1	3.44E-14	0.335115704	0.887	0.994	9.36E-10	2
CYB5R1	5.80E-14	0.337507625	0.667	0.595	1.58E-09	2
SSR4	7.82E-14	0.407470499	0.892	0.996	2.13E-09	2
MMP24OS	8.13E-14	0.364268404	0.789	0.906	2.21E-09	2
COMT	8.70E-14	0.316716262	0.819	0.938	2.37E-09	2
CADM1	8.98E-14	0.415295012	0.655	0.541	2.44E-09	2
MYL12B	1.30E-13	0.301321128	0.941	0.998	3.54E-09	2
GABARAPL2	1.57E-13	0.324425488	0.8	0.947	4.26E-09	2
MTPN	1.59E-13	0.288984373	0.885	0.99	4.31E-09	2
TXN	1.86E-13	0.466201099	0.974	0.999	5.05E-09	2
BCAP31	2.08E-13	0.421208823	0.772	0.94	5.64E-09	2
CCDC68	2.18E-13	0.575352481	0.718	0.67	5.93E-09	2
GSTP1	2.59E-13	0.312813042	0.969	0.999	7.03E-09	2
DDX24	2.78E-13	0.284175842	0.843	0.984	7.56E-09	2
NRG1	3.15E-13	0.503917813	0.606	0.469	8.58E-09	2
UBE2B	4.02E-13	0.326040607	0.803	0.927	1.09E-08	2
RAB1A	4.50E-13	0.270680358	0.829	0.968	1.22E-08	2
QSOX1	4.81E-13	0.715209314	0.812	0.952	1.31E-08	2
MFSD1	4.93E-13	0.274701441	0.674	0.575	1.34E-08	2
AEBP2	6.93E-13	0.489340428	0.692	0.633	1.89E-08	2
BMPER	7.46E-13	0.281946498	0.38	0.224	2.03E-08	2
TGFBR2	8.47E-13	0.412676881	0.789	0.86	2.30E-08	2
ENAH	8.58E-13	-0.286262043	0.852	0.982	2.33E-08	2
SEC62	8.60E-13	0.283473849	0.847	0.988	2.34E-08	2
MGST3	1.06E-12	0.298651402	0.901	0.994	2.87E-08	2
YIPF3	1.11E-12	0.340814036	0.798	0.921	3.02E-08	2
MGST1	1.82E-12	0.364611574	0.948	0.997	4.96E-08	2
LSAMP	1.92E-12	-0.336982268	0.646	0.737	5.23E-08	2
PRDX1	2.22E-12	0.343882825	0.972	0.999	6.04E-08	2
CSGALNACT1	3.64E-12	0.254533996	0.467	0.299	9.90E-08	2
DYNLL1	4.01E-12	0.256276947	0.969	0.999	1.09E-07	2
TMEM208	5.35E-12	0.321603071	0.768	0.898	1.46E-07	2
GUK1	6.53E-12	0.283893898	0.927	0.995	1.78E-07	2
BNIP3L	8.25E-12	0.338206634	0.782	0.885	2.24E-07	2
MYDGF	8.96E-12	0.269953624	0.915	0.997	2.44E-07	2
NABP1	9.56E-12	0.596422412	0.81	0.825	2.60E-07	2
TMEM159	1.13E-11	0.252533119	0.653	0.593	3.07E-07	2
COPZ2	1.34E-11	0.363861675	0.777	0.883	3.65E-07	2
C1orf122	1.55E-11	0.356902538	0.803	0.967	4.20E-07	2
CNN1	2.12E-11	0.280905394	0.5	0.363	5.77E-07	2
STC1	2.72E-11	0.530764357	0.636	0.53	7.41E-07	2
ATOX1	3.19E-11	0.317015711	0.894	0.994	8.67E-07	2
YPEL5	3.62E-11	0.273325232	0.681	0.644	9.84E-07	2
NPTN	3.78E-11	0.439074017	0.772	0.841	1.03E-06	2
MRPL41	4.96E-11	0.286060657	0.859	0.99	1.35E-06	2
CHPF	5.35E-11	0.291553784	0.678	0.668	1.45E-06	2
SDF2	5.58E-11	0.279613822	0.704	0.748	1.52E-06	2
PLXDC2	6.98E-11	0.458589313	0.589	0.444	1.90E-06	2
CNPY2	8.16E-11	0.252210759	0.857	0.983	2.22E-06	2
OSTM1	9.72E-11	0.263066711	0.657	0.578	2.65E-06	2
ERLEC1	1.40E-10	0.376491652	0.796	0.951	3.81E-06	2
CCDC107	1.60E-10	0.321993953	0.739	0.819	4.35E-06	2
PPP1R14B-AS1	1.69E-10	0.282099107	0.615	0.545	4.59E-06	2
DDRGK1	1.74E-10	0.330352876	0.732	0.776	4.73E-06	2
SNX3	1.78E-10	0.257993286	0.876	0.989	4.85E-06	2
MPZL1	2.16E-10	0.320841821	0.798	0.903	5.87E-06	2
CHPF2	2.43E-10	0.288267304	0.622	0.546	6.60E-06	2
TIMP3	2.49E-10	0.701826551	0.869	0.953	6.76E-06	2
BLCAP	3.04E-10	0.268925026	0.695	0.648	8.27E-06	2
CAMLG	3.16E-10	0.360842642	0.775	0.882	8.61E-06	2
PLAT	3.30E-10	0.49471727	0.667	0.573	8.97E-06	2
STOM	4.13E-10	0.456694106	0.721	0.757	1.12E-05	2
FAM174C	4.45E-10	0.355089634	0.749	0.907	1.21E-05	2
LEPROT	4.87E-10	0.295155606	0.758	0.891	1.33E-05	2
ISCU	5.06E-10	0.377063396	0.763	0.907	1.38E-05	2
PRDX2	5.21E-10	0.30471944	0.887	0.994	1.42E-05	2
ATP1B3	5.41E-10	0.32314124	0.817	0.978	1.47E-05	2
CTSB	5.95E-10	0.382752436	0.822	0.983	1.62E-05	2
RER1	7.24E-10	0.260779116	0.854	0.983	1.97E-05	2
TIGAR	8.65E-10	0.258621857	0.723	0.717	2.35E-05	2
JOSD2	1.29E-09	0.289408721	0.796	0.946	3.50E-05	2
SLC35F5	1.37E-09	0.303058616	0.709	0.705	3.73E-05	2
SUGCT	1.42E-09	0.47557846	0.707	0.68	3.88E-05	2
RHOC	1.80E-09	0.291967236	0.894	0.996	4.91E-05	2
RRAS	1.85E-09	0.324408906	0.812	0.953	5.03E-05	2
EMC6	2.61E-09	0.290524042	0.772	0.93	7.09E-05	2
TACC1	3.74E-09	0.366169596	0.798	0.96	0.000101785	2
FAM227B	3.97E-09	0.251566632	0.418	0.273	0.000107897	2
NPC2	4.65E-09	0.422242868	0.8	0.974	0.000126455	2
DDT	5.18E-09	0.287184743	0.812	0.978	0.000140947	2
ATP6V1E1	5.35E-09	0.269618386	0.805	0.953	0.000145566	2
GABARAPL1	5.66E-09	0.377111152	0.7	0.656	0.000153947	2
UFD1	7.00E-09	0.270056897	0.812	0.937	0.000190525	2
LARP6	7.46E-09	0.327069623	0.85	0.979	0.000202952	2
CISD1	1.00E-08	0.305125689	0.756	0.853	0.000273292	2
AKR1B1	1.08E-08	0.412334836	0.852	0.966	0.000293651	2
DHX29	1.12E-08	0.293999384	0.765	0.934	0.000305976	2
PAMR1	1.13E-08	0.385106554	0.678	0.649	0.000308701	2
MAP1LC3A	1.30E-08	0.279166822	0.718	0.751	0.000354776	2
TMEM179B	1.90E-08	0.298375813	0.732	0.866	0.000516466	2
AK3	1.97E-08	0.262439518	0.737	0.816	0.000536589	2
KIF5B	2.11E-08	0.286468284	0.831	0.99	0.000574904	2
CALM2	2.81E-08	0.341744384	0.984	1	0.000763369	2
TMEM147	2.82E-08	0.302803953	0.784	0.947	0.000765749	2
FAM177A1	3.02E-08	0.27374174	0.831	0.964	0.000820552	2
CSGALNACT2	3.46E-08	0.281792736	0.575	0.466	0.000940353	2
RAB13	3.49E-08	0.372189362	0.899	0.992	0.000948569	2
SMURF2	3.78E-08	0.629992069	0.932	0.981	0.001029401	2
RALA	4.38E-08	0.489377158	0.836	0.975	0.001192509	2
GALNT5	4.95E-08	0.649473743	0.8	0.88	0.001345424	2
CHMP5	6.06E-08	0.300427547	0.779	0.927	0.001649223	2
HM13	6.23E-08	0.269071904	0.815	0.973	0.001694247	2
LOX	7.04E-08	0.603191937	0.761	0.851	0.001914345	2
ZFAND2A	7.67E-08	0.383464127	0.58	0.472	0.002085711	2
DPP4	8.94E-08	0.363781875	0.646	0.557	0.002433082	2
FBXO9	8.95E-08	0.260126246	0.765	0.843	0.002435525	2
TERF2IP	1.24E-07	0.284560555	0.754	0.896	0.003370142	2
AP1S1	1.85E-07	0.256999711	0.847	0.974	0.005034438	2
ANGPTL2	1.93E-07	0.314635468	0.627	0.575	0.005239978	2
SLC20A1	2.27E-07	0.39603621	0.709	0.699	0.006168603	2
TMBIM6	2.55E-07	0.2684684	0.859	0.995	0.006934805	2
KIF1C	3.15E-07	0.376394682	0.685	0.604	0.008559294	2
CTSA	3.23E-07	0.290618265	0.775	0.934	0.008787349	2
PCYOX1	3.32E-07	0.357763479	0.735	0.833	0.009040395	2
MRPL36	4.09E-07	0.25707608	0.824	0.974	0.011136207	2
PMAIP1	5.51E-07	0.472237791	0.662	0.614	0.015001846	2
SCOC	5.62E-07	0.34483064	0.768	0.833	0.015296382	2
RAB11A	5.86E-07	0.316652844	0.822	0.909	0.015935623	2
AK1	6.29E-07	0.283651174	0.798	0.948	0.017109246	2
CD46	6.73E-07	0.394924155	0.751	0.87	0.018320019	2
UCHL3	7.87E-07	0.295781853	0.77	0.909	0.021405476	2
NDUFA4	7.98E-07	0.265493137	0.937	0.997	0.021705856	2
PELO	9.30E-07	0.285230266	0.721	0.768	0.025295683	2
APOE	1.11E-06	0.850869867	0.552	0.455	0.030222003	2
FRMD6	1.13E-06	0.432375154	0.829	0.929	0.030787293	2
TMEM50A	1.50E-06	0.291085977	0.803	0.958	0.040769783	2
POLD4	1.77E-06	0.268313133	0.77	0.894	0.048102093	2
ARHGAP24	2.20E-06	0.299883031	0.589	0.49	0.059952629	2
TMEM205	2.33E-06	0.250411525	0.714	0.766	0.063412788	2
DNAJB4	3.02E-06	0.289402715	0.634	0.561	0.082138163	2
BCL2L1	3.47E-06	0.272276565	0.728	0.739	0.094517125	2
AC093673.1	3.58E-06	0.25297432	0.634	0.577	0.097456885	2
LY96	3.78E-06	0.282137223	0.655	0.647	0.102857124	2
ATP6AP1	3.85E-06	0.287682254	0.695	0.741	0.104686826	2
TSC22D1	4.08E-06	0.453049085	0.805	0.909	0.11098846	2
TMED3	4.11E-06	0.264024105	0.796	0.938	0.111712404	2
CPEB2	4.93E-06	0.376694659	0.657	0.586	0.134035864	2
PLIN2	6.04E-06	0.497147784	0.815	0.959	0.164293603	2
RND3	8.00E-06	0.353682485	0.939	0.994	0.217564403	2
SH2D4A	8.83E-06	0.405526178	0.718	0.785	0.240096995	2
ODC1	9.29E-06	1.365376837	0.714	0.859	0.252722135	2
PLEKHB2	9.60E-06	0.258405925	0.73	0.827	0.261143558	2
RHOQ	9.64E-06	0.266926581	0.756	0.889	0.26231357	2
PTTG1IP	1.04E-05	0.31241793	0.805	0.962	0.282891736	2
SERPINE1	1.09E-05	0.387107359	0.862	0.954	0.295394676	2
PLCB4	1.22E-05	0.682124616	0.793	0.875	0.330698604	2
PCBD1	1.51E-05	0.260432091	0.692	0.774	0.412039551	2
RIOK3	1.63E-05	0.279322836	0.723	0.804	0.44315392	2
QPRT	1.68E-05	0.278129254	0.613	0.586	0.457771586	2
PRPS1	2.21E-05	0.259596499	0.585	0.501	0.601423119	2
MTRNR2L8	2.23E-05	0.345453252	0.549	0.677	0.606130105	2
NIPAL3	2.25E-05	0.266107888	0.678	0.707	0.611364895	2
MMP2	2.55E-05	0.303315784	0.817	0.976	0.6946567	2
IFIT2	2.58E-05	0.341377968	0.178	0.106	0.702715707	2
TWISTNB	2.58E-05	0.281394904	0.641	0.755	0.703048556	2
SUN1	2.62E-05	0.269631094	0.58	0.635	0.713970637	2
OPTN	3.17E-05	0.270864965	0.85	0.939	0.862554456	2
FLNC	3.83E-05	0.436046877	0.725	0.837	1	2
SYNGR1	4.27E-05	0.297676886	0.718	0.795	1	2
SNHG32	4.58E-05	0.306198969	0.749	0.832	1	2
MYL9	4.90E-05	0.292929764	0.965	0.999	1	2
EPB41L4A-AS1	5.03E-05	0.250435985	0.582	0.498	1	2
MEGF9	5.21E-05	0.316223943	0.57	0.484	1	2
ID3	5.88E-05	0.36687145	0.808	0.885	1	2
FAM162A	6.05E-05	0.255089727	0.685	0.761	1	2
HOXB-AS3	6.43E-05	0.284874858	0.711	0.819	1	2
FLRT2	6.53E-05	0.341319374	0.624	0.567	1	2
KRTCAP2	7.15E-05	0.287321557	0.838	0.989	1	2
GAS6	9.09E-05	0.490008749	0.866	0.978	1	2
LAMB1	9.49E-05	0.258079208	0.751	0.935	1	2
YIF1A	9.79E-05	0.268086056	0.8	0.97	1	2
MMP14	9.84E-05	0.268913342	0.676	0.607	1	2
ITPRID2	0.000113489	0.285190313	0.707	0.728	1	2
PAPPA	0.000136283	0.553350734	0.702	0.735	1	2
CAV2	0.000155267	0.259915617	0.822	0.952	1	2
CYCS	0.000166352	0.289583456	0.829	0.982	1	2
RGMB	0.000169367	0.34729806	0.697	0.652	1	2
SNHG7	0.000181199	0.312893515	0.728	0.808	1	2
ABHD12	0.000191656	0.259266738	0.782	0.874	1	2
ARMCX3	0.000191933	0.2666215	0.765	0.921	1	2
PHLDA3	0.000193088	0.338348343	0.758	0.916	1	2
OSBPL8	0.000217635	0.337475878	0.822	0.972	1	2
FGF7	0.000229421	0.553383766	0.817	0.879	1	2
HSPB6	0.000333235	0.425984596	0.763	0.904	1	2
GLS	0.000333361	0.465560548	0.819	0.912	1	2
SOD2	0.000348211	0.354837026	0.768	0.894	1	2
TGM2	0.000358449	0.256775526	0.58	0.514	1	2
ATP2B4	0.000369326	0.456709073	0.789	0.951	1	2
NEAT1	0.000379532	0.270165027	0.991	0.999	1	2
MALAT1	0.000381576	0.330221262	1	1	1	2
ITPRIPL2	0.000419751	0.30708304	0.678	0.702	1	2
MAP1A	0.000522738	0.321709698	0.817	0.972	1	2
GCC2	0.000644925	0.276127522	0.744	0.85	1	2
ZNF622	0.000672206	0.25037079	0.735	0.825	1	2
DAB2	0.000692705	0.28306215	0.829	0.964	1	2
PURA	0.000751109	0.266416817	0.7	0.753	1	2
KLC1	0.000835834	0.265049439	0.784	0.91	1	2
INHBA	0.000838359	0.504483206	0.737	0.772	1	2
ROBO2	0.000990336	0.636457714	0.852	0.812	1	2
GLIPR1	0.001011865	0.393284779	0.796	0.943	1	2
CTSD	0.001067821	0.300554076	0.798	0.967	1	2
HEXA	0.001117151	0.261542743	0.697	0.742	1	2
GAS5	0.001236894	0.417041351	0.869	0.984	1	2
WIPI2	0.001269296	0.255525674	0.744	0.874	1	2
PEA15	0.001451965	0.254544633	0.808	0.939	1	2
CHIC2	0.001501383	0.260669639	0.697	0.712	1	2
CHCHD10	0.002162732	0.281656907	0.749	0.863	1	2
GBE1	0.002582223	0.37782902	0.8	0.898	1	2
ASCC3	0.002852982	0.318161641	0.833	0.959	1	2
RAI14	0.00293899	0.266689205	0.883	0.984	1	2
PLOD2	0.003076174	0.402962017	0.749	0.852	1	2
MRPL32	0.003080555	0.453459552	0.718	0.784	1	2
ID1	0.003203346	0.267114005	0.81	0.894	1	2
GLRX	0.003438709	0.269330267	0.838	0.96	1	2
DPH3	0.003804602	0.261304133	0.746	0.845	1	2
GLB1	0.003941887	0.252240037	0.678	0.655	1	2
VAMP3	0.004533887	0.278804402	0.77	0.83	1	2
NT5E	0.004644395	0.281507187	0.852	0.966	1	2
TRA2A	0.004687983	0.306116622	0.73	0.858	1	2
PAPSS2	0.004820395	0.342702963	0.765	0.887	1	2
WNT5B	0.00488517	0.417687687	0.779	0.886	1	2
CRYAB	0.004946117	0.362516525	0.599	0.574	1	2
RASSF8	0.005261219	0.258828201	0.688	0.73	1	2
CTSL	0.005651909	0.412431605	0.8	0.947	1	2
GOLIM4	0.00624958	0.273869297	0.772	0.902	1	2
SUCO	0.007204926	0.277003343	0.671	0.695	1	2
NEK10	0.009267249	0.613263808	0.692	0.673	1	2
